# Supplementary material for: Extracellular peptide Kratos restricts cell death during vascular development and stress in Arabidopsis
Source: J Exp Bot. 2019 Feb 7;70(7):2199–210. doi: 10.1093/jxb/erz021 (PMC6460963; doi:10.1093/jxb/erz021)
Supplement: Supplementary Dataset S1 [file erz021_suppl_supplementary_dataset_s1.xlsx]

## Sheet: Dataset S1 legend
Dataset S1: Peptide identification from extracellular medium of cell suspensions differentiating (or not as a control) into a mixture of xylem tracheary elements (TE) and non-TE cells.
	Spreadsheet 1: All Peptides
		All the peptides that were detected by LC-MS/MS using a Q Exactive Orbitrap mass spectrometer after enirchment of the peptide fraction by reverse-phase C18 Solid Phase Extraction (SPE).
	Spreadsheet 2: Longest Peptide Variants (LPV) of the identified peptides
		Among the 1229 peptides identified, several peptides appeared as length-variants (ragged peptides) of a unique LPV precursor assumed to correspond to the bioactive form, resulting in identification of 722 LPV, of which 689 could be quantified in at least one condition.

## Sheet: All Peptides
																								INTENSITY												IDENTIFICATION TYPE												EXPERIMENT HITS
																								Wild-type						MC9-RNAi						Wild-type						MC9-RNAi						Wild-type
																								Control			Induced			Control			Induced			Control			Induced			Control			Induced			Control
Sequence	N-term cleavage window	C-term cleavage window	Length	Proteins	Leading razor protein	Start position	End position	Unique (Groups)	Unique (Proteins)	PEP	Score	Reverse	Potential contaminant	id	Protein group IDs	Mod. peptide IDs	Evidence IDs	MS/MS IDs	Best MS/MS	Oxidation (M) site IDs	Oxidation (P) site IDs	MS/MS Count	Intensity	09234_1p_4542_Simon_secr_WTI_C18_ctrl_long2	12693_1p_EXT442_Xylem_WT_cont_C18_2nd	12703_1p_EXT442_Xylem_WT_cont_C18_3th	09172_1p_4542_Simon_secr_WTI_C18_Induced_long	12697_1p_EXT442_Xylem_WT_inol_C18_2nd	12707_1p_EXT442_Xylem_WT_inol_C18_3th	09238_1p_4542_Simon_secr_RNAi_C18_ctrl_long2	12695_1p_EXT442_Xylem_RNAi_cont_C18_2nd	12701_1p_EXT442_Xylem_RNAi_cont_C18_3th	09174_1p_4542_Simon_secr_RNAi_C18_Induced_long	12699_1p_EXT442_Xylem_RNAi_inol_C18_2nd	12705_1p_EXT442_Xylem_RNAi_inol_C18_3th	09234_1p_4542_Simon_secr_WTI_C18_ctrl_long2	12693_1p_EXT442_Xylem_WT_cont_C18_2nd	12703_1p_EXT442_Xylem_WT_cont_C18_3th	09172_1p_4542_Simon_secr_WTI_C18_Induced_long	12697_1p_EXT442_Xylem_WT_inol_C18_2nd	12707_1p_EXT442_Xylem_WT_inol_C18_3th	09238_1p_4542_Simon_secr_RNAi_C18_ctrl_long2	12695_1p_EXT442_Xylem_RNAi_cont_C18_2nd	12701_1p_EXT442_Xylem_RNAi_cont_C18_3th	09174_1p_4542_Simon_secr_RNAi_C18_Induced_long	12699_1p_EXT442_Xylem_RNAi_inol_C18_2nd	12705_1p_EXT442_Xylem_RNAi_inol_C18_3th	09234_1p_4542_Simon_secr_WTI_C18_ctrl_long2	12693_1p_EXT442_Xylem_WT_cont_C18_2nd
DSGNDNPVSPK	DGRIYVVTDSGNDNPV	NDNPVSPKPGTLRHAV	11	AT4G24780.1	AT4G24780.1	103	113	yes	yes	1.6222e-06	97.779			254	305	256	593;594;595;596;597;598	398;399;400	399			3	438540000	4543600	246310000	0	0	702570	0	5777700	168520000	0	0	12684000	0	By MS/MS	By MS/MS			By matching		By matching	By matching			By MS/MS		1	1
AIAGEAGVPFFSISGSEFVEMFVGVGASR	TGKTLLAKAIAGEAGV	FVGVGASRVRDLFKKA	29	AT1G06430.1;AT2G30950.1	AT1G06430.1	272	300	yes	no	3.6387e-10	43.306			73	14	73	178;179	113	113	0		1	6427300	4315100	0	0	0	0	0	2112200	0	0	0	0	0	By MS/MS						By matching						1
DTDILAAFR	YTPEYETKDTDILAAF	TDILAAFRVTPQPGVP	9	ATCG00490.1	ATCG00490.1	33	41	yes	yes	0.068102	47.603			274	432	277	659;660	446	446			1	13436000	9214600	0	0	0	0	0	4221300	0	0	0	0	0	By MS/MS						By matching						1
DYNIEGGSVLHLVLALR	LADDKTAKDYNIEGGS	LHLVLALRGGFGLL__	17	AT1G31340.1	AT1G31340.1	134	150	yes	yes	0.00054213	53.168			298	64	301	729;730	494	494			1	5120000	3488400	0	0	0	0	0	1631600	0	0	0	0	0	By MS/MS						By matching						1
DYNIEGGSVLHLVLALRGG	LADDKTAKDYNIEGGS	LVLALRGGFGLL____	19	AT1G31340.1	AT1G31340.1	134	152	yes	yes	0.0674	31.41			299	64	302	731;732	495	495			1	4682500	2644600	0	0	0	0	0	2037900	0	0	0	0	0	By MS/MS						By matching						1
YVTAPASKLPSSPPPVTPR	TQALTILNYVTAPASK	SPPPVTPRWDDFERSK	19	AT5G21105.1	AT5G21105.1	334	352	yes	yes	3.7662e-74	110.44			1226	371	1241	2913;2914;2915;2916;2917;2918;2919;2920;2921;2922	1978;1979;1980;1981;1982;1983;1984;1985	1983			7	396710000	0	122400000	0	0	0	0	31244000	121840000	121220000	0	0	0		By MS/MS					By MS/MS	By MS/MS	By MS/MS		By MS/MS			3
ALPGYMGHGGPGELRPPN	PEVCAYPFALPGYMGH	PGELRPPNGETGVDGM	18	AT2G17230.1	AT2G17230.1	247	264	yes	yes	0	190.82			94	141	94;95	235;236;237;238;239;240;241;242;243;244;245;246;247;248	152;153;154;155;156;157;158;159;160;161;162;163;164	160	10		12	746880000	0	85294000	237890000	0	0	0	58957000	207760000	156980000	0	0	0		By MS/MS	By MS/MS				By MS/MS	By MS/MS	By MS/MS					2
SRSAAKYSGDGHQTAS	TAAFLSKLSRSAAKYS	GDGHQTASAVIRDCVS	16	AT2G01610.1	AT2G01610.1	99	114	yes	yes	3.9099e-69	113.52			967	126	981	2267;2268;2269;2270;2271;2272;2273;2274;2275;2276;2277;2278;2279	1526;1527;1528;1529;1530;1531;1532;1533	1531			8	396710000	512620	146990000	4427600	0	0	7460300	11337000	105070000	72456000	0	48457000	0	By matching	By MS/MS	By matching			By matching	By MS/MS	By MS/MS	By MS/MS		By MS/MS		1	2
TDSGNDNPVSPKPG	RDGRIYVVTDSGNDNP	NPVSPKPGTLRHAVVQ	14	AT4G24780.1	AT4G24780.1	102	115	yes	yes	0	154.65			1019	305	1033	2411;2412;2413;2414;2415;2416;2417;2418;2419	1622;1623;1624;1625;1626	1624			5	122450000	0	39406000	12962000	0	0	7914200	10282000	26582000	11805000	0	13497000	0		By MS/MS	By matching			By MS/MS	By MS/MS	By MS/MS	By matching		By MS/MS			2
VNKGHFVTKGSGNIDDKG	LRVTIDCKVNKGHFVT	SGNIDDKGKFGLNIPH	18	AT4G38770.1	AT4G38770.1	59	76	yes	yes	0	146.13			1141	337	1155	2675;2676;2677;2678;2679;2680;2681	1802;1803;1804;1805;1806;1807;1808	1803			7	293610000	0	140140000	0	0	0	1396200	15189000	109680000	27202000	0	0	0		By MS/MS				By matching	By MS/MS	By MS/MS	By MS/MS					2
VRADLKPGSINPPH	LNTLGISFVRADLKPG	PGSINPPHYHPRATEV	14	AT3G10080.1	AT3G10080.1	102	115	yes	yes	4.5786e-106	121.24			1150	205	1164	2696;2697;2698;2699;2700;2701;2702;2703;2704;2705;2706	1819;1820;1821;1822;1823;1824;1825;1826;1827;1828;1829	1822			11	2423800000	0	735590000	0	0	0	287090000	91339000	446380000	863250000	0	0	139030		By MS/MS				By MS/MS	By MS/MS	By MS/MS	By MS/MS	By MS/MS		By matching		2
DPANDDPVNPRPG	KGRIYVVTDPANDDPV	DPVNPRPGTLRYAVTQ	13	AT3G27400.1	AT3G27400.1	107	119	yes	yes	0	175.21			248	244	250	568;569;570;571;572;573;574;575;576	382;383;384;385;386;387;388;389	382			8	533450000	0	81948000	0	12887000	108540000	29892000	21443000	90246000	0	24862000	163640000	0		By matching		By MS/MS	By MS/MS	By MS/MS	By MS/MS	By MS/MS		By MS/MS	By MS/MS			1
DSGNDNPVSPKPG	DGRIYVVTDSGNDNPV	NPVSPKPGTLRHAVVQ	13	AT4G24780.1	AT4G24780.1	103	115	yes	yes	0	156.52			255	305	257	599;600;601;602;603;604;605;606;607;608	401;402;403;404;405;406;407;408	401			7	5685600000	0	2421100000	613980000	0	0	427400000	434750000	1767900000	0	19589000	0	889480		By matching	By MS/MS			By MS/MS	By MS/MS	By MS/MS	By MS/MS	By MS/MS		By matching		1
EDEDDIKNHL	LFQKYMVDEDEDDIKN	EDDIKNHL________	10	AT1G78040.1	AT1G78040.1	162	171	yes	yes	0	170.5			314	118	317	757;758;759;760;761;762;763;764;765;766;767;768	514;515;516;517;518;519;520	514			7	3426300000	0	1533700000	51529000	35365000	274780000	94631000	93256000	1013300000	231000000	93338000	0	5349500		By MS/MS	By matching	By matching	By MS/MS	By matching	By MS/MS	By MS/MS	By MS/MS	By MS/MS		By matching		1
GVEKQVIRPGNGPKPAPG	________________	NGPKPAPGQTVTVHCT	18	AT5G64350.1	AT5G64350.1	2	19	yes	yes	1.6571e-09	68.41			544	425	550	1240;1241;1242;1243;1244;1245;1246	833;834;835;836;837;838	837			6	284990000	0	55953000	0	26437000	103350000	0	8245200	44952000	0	0	46047000	0		By MS/MS		By MS/MS	By MS/MS		By MS/MS	By matching			By MS/MS			1
IAAKDGGGKIKN	SGTKYDLKIAAKDGGG	DGGGKIKNYEAVVVEK	12	AT4G16500.1	AT4G16500.1	84	95	yes	yes	9.0619e-220	134.99			598	296	604	1371;1372;1373;1374;1375;1376;1377	918;919;920;921	918			4	751690000	509080	259170000	37004000	0	0	20164000	9131200	167550000	258160000	0	0	0	By matching	By MS/MS	By matching			By matching	By MS/MS	By MS/MS	By MS/MS				1	1
ITISNNHLTHHN	DAVMGSTAITISNNHL	NNHLTHHNEVMLLGHS	12	AT1G04680.1	AT1G04680.1	263	274	yes	yes	0	165.07			660	10	666	1509;1510;1511;1512	1022;1023;1024;1025	1022			4	153600000	0	60983000	0	0	0	0	17112000	36010000	39491000	0	0	0		By MS/MS					By MS/MS	By MS/MS	By MS/MS					1
ITNVGGAGDVHS	HSYFNLVLITNVGGAG	GGAGDVHSAAIKGSRT	12	AT1G26770.2;AT1G69530.3	AT1G26770.2	182	193	yes	no	0	141.71			665	54	671	1527;1528;1529;1530;1531;1532;1533;1534	1034;1035;1036;1037;1038;1039;1040	1040			7	385810000	0	103920000	20585000	0	9917100	68565000	20351000	66847000	68138000	27487000	0	0		By matching	By MS/MS		By MS/MS	By MS/MS	By MS/MS	By MS/MS	By MS/MS	By MS/MS				1
KPGSINPPH	ISFVRADLKPGSINPP	PGSINPPHYHPRATEV	9	AT3G10080.1	AT3G10080.1	107	115	yes	yes	1.9227e-172	133.13			709	205	715	1606;1607;1608;1609;1610;1611	1092;1093;1094;1095;1096	1093			5	205960000	0	61718000	0	0	0	20585000	12870000	38450000	69520000	2821500	0	0		By MS/MS				By MS/MS	By MS/MS	By matching	By MS/MS	By MS/MS				1
LAADPPVGTPARPG	YNRNVVKKLAADPPVG	VGTPARPGKVLPAFVF	14	AT3G07320.1	AT3G07320.1	294	307	yes	yes	4.7483e-14	83.087			729	196	735	1647;1648;1649;1650;1651;1652	1123;1124;1125;1126	1123			3	363960000	0	138470000	26376000	0	0	10378000	16063000	94208000	78463000	0	0	0		By matching	By MS/MS			By matching	By MS/MS	By MS/MS	By MS/MS					1
LYNDRNHGH	EKGSYYYDLYNDRNHG	YNDRNHGHYYRKSHSK	9	AT1G28400.1	AT1G28400.1	257	265	yes	yes	3.7463e-67	121.64			759	59	766	1730;1731;1732;1733;1734;1735;1736;1737;1738	1175;1176;1177;1178	1175			4	1647300000	89094	16557000	38143000	0	257240	417770000	119360000	16811000	1036700000	0	1619000	0	By matching	By matching	By matching		By matching	By MS/MS	By MS/MS	By MS/MS	By MS/MS		By matching		1	1
NDDPVNPRPG	IYVVTDPANDDPVNPR	DPVNPRPGTLRYAVTQ	10	AT3G27400.1;AT5G63180.1	AT3G27400.1	110	119	yes	no	0.0090305	67.704			780	244	789	1784;1785;1786;1787;1788;1789	1216;1217;1218;1219	1217			4	744580000	0	266940000	49935000	0	0	169400000	100010000	0	157710000	0	0	591100		By MS/MS	By MS/MS			By matching	By MS/MS		By MS/MS			By matching		1
PGSGGMIKDGPH	GINIHDCKPGSGGMIK	GMIKDGPHHTGWWMQS	12	AT3G27400.1	AT3G27400.1	190	201	yes	yes	4.0956e-07	98.105			824	244	834;835	1908;1909;1910;1911;1912;1913;1914;1915;1916;1917;1918;1919	1297;1298;1299;1300;1301;1302;1303;1304;1305;1306	1299	17		10	1192100000	0	219180000	63496000	0	0	303090000	5749800	130880000	331600000	5466700	132680000	0		By MS/MS	By MS/MS			By MS/MS	By MS/MS	By MS/MS	By MS/MS	By MS/MS	By MS/MS			1
PRDDNPVNPRPG	GRFYVVTDPRDDNPVN	NPVNPRPGTLRHAVIQ	12	AT1G04680.1	AT1G04680.1	125	136	yes	yes	0.0055742	76.073			833	10	846	1955;1956;1957;1958;1959;1960;1961;1962;1963;1964;1965;1966;1967;1968	1328;1329;1330;1331;1332;1333;1334;1335;1336	1331			9	2329800000	12763000	610950000	45265000	0	0	158490000	730310000	356030000	311640000	104330000	0	0	By MS/MS	By MS/MS	By matching			By MS/MS	By MS/MS	By matching	By MS/MS	By MS/MS			1	1
SSDDDAVNPKPGT	GQFYFVTDSSDDDAVN	AVNPKPGTLRYGVIQE	13	AT3G53190.1	AT3G53190.1	118	130	yes	yes	1.2289e-96	121.56			976	263	990	2314;2315;2316;2317	1552;1553;1554;1555	1553			4	66225000	0	33598000	0	0	0	0	8471100	20063000	0	4092200	0	0		By MS/MS					By MS/MS	By MS/MS		By MS/MS				1
TVTFGNSGKINN	TVGELATDTVTFGNSG	GNSGKINNVALGCGHD	12	AT3G18490.1	AT3G18490.1	255	266	yes	yes	0.0010553	89.189			1075	223	1089	2527;2528;2529;2530;2531;2532;2533;2534;2535;2536;2537	1701;1702;1703;1704;1705;1706	1704			6	423270000	0	76687000	3799500	2548300	0	40140000	28326000	51729000	111320000	25731000	82585000	402230		By MS/MS	By matching	By matching		By MS/MS	By MS/MS	By matching	By MS/MS	By MS/MS	By MS/MS	By matching		1
VDRTSSGSSSKPP	NGKFSYCLVDRTSSGS	SGSSSKPPSTIVFGNA	13	AT3G61820.1	AT3G61820.1	288	300	yes	yes	0.0053227	65.565			1098	275	1112	2583;2584;2585;2586;2587;2588;2589;2590;2591;2592	1739;1740;1741;1742;1743;1744	1742			6	1359900000	6964400	424890000	140670000	0	0	120440000	77702000	305390000	283830000	0	0	0	By matching	By MS/MS	By MS/MS			By matching	By MS/MS	By MS/MS	By MS/MS				2	1
VTDSGNDNPVSPKPG	GRDGRIYVVTDSGNDN	NPVSPKPGTLRHAVVQ	15	AT4G24780.1	AT4G24780.1	101	115	yes	yes	0	149.22			1164	305	1178	2732;2733;2734;2735;2736;2737;2738;2739;2740;2741	1846;1847;1848;1849;1850;1851;1852;1853;1854	1849			6	1028700000	0	388150000	132940000	3815000	0	54338000	41203000	266000000	62381000	11015000	68517000	333800		By MS/MS	By MS/MS	By MS/MS		By MS/MS	By MS/MS	By MS/MS	By MS/MS	By MS/MS	By MS/MS	By matching		1
VVTDPANDDPVNPRPG	GGRKGRIYVVTDPAND	DPVNPRPGTLRYAVTQ	16	AT3G27400.1	AT3G27400.1	104	119	yes	yes	0	145.46			1181	244	1195	2791;2792;2793;2794;2795;2796;2797;2798;2799;2800;2801;2802;2803	1886;1887;1888;1889;1890;1891;1892;1893;1894;1895;1896;1897;1898;1899;1900	1900			15	3146200000	0	1191700000	324530000	0	81738000	134050000	107340000	1000400000	218600000	0	87399000	500210		By MS/MS	By MS/MS		By MS/MS	By MS/MS	By MS/MS	By MS/MS	By MS/MS		By MS/MS	By matching		1
VVTDSGNDNPVSPKPG	GGRDGRIYVVTDSGND	NPVSPKPGTLRHAVVQ	16	AT4G24780.1	AT4G24780.1	100	115	yes	yes	1.4615e-78	114.56			1185	305	1199	2813;2814;2815;2816;2817	1910;1911;1912;1913;1914	1913			4	79598000	0	29661000	0	0	6944100	0	6491600	28989000	0	0	7511500	0		By MS/MS			By MS/MS		By MS/MS	By MS/MS			By MS/MS			1
YVVTDPRDDNPVNPRPG	IGGRDGRFYVVTDPRD	NPVNPRPGTLRHAVIQ	17	AT1G04680.1	AT1G04680.1	120	136	yes	yes	1.1224e-15	93.237			1227	10	1242	2923;2924;2925;2926;2927;2928;2929;2930;2931;2932;2933;2934;2935;2936;2937	1986;1987;1988;1989;1990;1991;1992;1993;1994;1995	1989			10	5477700000	0	1276200000	342830000	0	0	217120000	606170000	1731700000	845750000	95920000	360610000	1406800		By MS/MS	By matching	By MS/MS		By MS/MS	By MS/MS	By MS/MS	By matching	By MS/MS	By MS/MS	By matching		1
YVVTDPRDDNPVNPRPGT	IGGRDGRFYVVTDPRD	PVNPRPGTLRHAVIQD	18	AT1G04680.1	AT1G04680.1	120	137	yes	yes	1.6571e-09	68.41			1228	10	1243	2938;2939;2940	1996;1997;1998	1998			3	28821000	0	0	0	0	0	0	7441500	0	0	21379000	0	0		By MS/MS					By MS/MS			By MS/MS				1
AAAASKGPKVGGGGGK	KVKANFPKAAAASKGP	KVGGGGGKR_______	16	AT3G53020.1	AT3G53020.1	147	162	yes	yes	6.4271e-05	33.681			1	262	1	3;4;5;6;7;8	1;2	1			0	23194000	189910	0	847660	0	0	9853100	2467700	0	9610900	0	224930	0	By matching		By matching			By matching	By MS/MS		By MS/MS		By matching		1
ASLTSSPPSIIH	FHWYTSSLASLTSSPP	SSPPSIIHTYDTVFHG	12	AT3G14240.1	AT3G14240.1	53	64	yes	yes	0.04214	29.544			139	216	140	347;348	229;230	230			0	16264000	0	0	0	0	0	0	16264000	0	0	0	0	0							By MS/MS
EITFNFPTIDKLDGQE	AAACEVWKEITFNFPT	IDKLDGQE________	16	ATCG00490.1	ATCG00490.1	464	479	yes	yes	1.7375e-141	123.02			363	432	366	854;855	584;585	585			2	22390000	12916000	0	0	0	0	0	9473500	0	0	0	0	0	By MS/MS						By MS/MS						1
EKVVPVKPS	STPVNDNKEKVVPVKP	KVVPVKPSLVGQTWCV	9	AT5G55180.2	AT5G55180.2	358	366	yes	yes	0.00013351	88.134			384	408	387	893	612	612			1	27118000	0	0	0	0	0	0	27118000	0	0	0	0	0							By MS/MS
ERETPYKGYSHN	SNAYGTELERETPYKG	PYKGYSHNLERQGMSD	12	AT1G28400.1	AT1G28400.1	225	236	yes	yes	0.095181	25.53			396	59	399	917	626	626			0	6146500	0	0	0	0	0	0	6146500	0	0	0	0	0							By MS/MS
ESRSPRDDDGHGTHT	MGPIDESKESRSPRDD	DDGHGTHTSSTAAGSV	15	AT5G67360.1	AT5G67360.1	202	216	yes	yes	0.00013977	62.162			401	430	405	927;928	632	632			1	11685000	668330	0	0	0	0	0	11017000	0	0	0	0	0	By matching						By MS/MS						1
FVDNIPIRT	WNMYQIVFFVDNIPIR	VDNIPIRTFKNAKDLG	9	AT2G06850.1	AT2G06850.1	166	174	yes	yes	0.0034505	82.029			450	136	455	1029;1030;1031	701;702	702			2	71237000	0	0	20183000	0	0	0	15059000	0	35995000	0	0	0			By matching				By MS/MS		By MS/MS
FYVVTDPRDDNPVNPRPG	AIGGRDGRFYVVTDPR	NPVNPRPGTLRHAVIQ	18	AT1G04680.1	AT1G04680.1	119	136	yes	yes	3.4475e-14	83.758			454	10	459	1037;1038;1039;1040;1041;1042;1043	706;707;708;709;710	708			5	573450000	2332600	0	14537000	0	0	26174000	131750000	212020000	180760000	5871500	0	0	By MS/MS		By matching			By matching	By MS/MS	By MS/MS	By MS/MS	By MS/MS			1
GGLDFTKDDENVNSQPFMR	RAVYECLRGGLDFTKD	VNSQPFMRWRDRFLFC	19	ATCG00490.1	ATCG00490.1	195	213	yes	yes	5.8774e-06	51.798			503	432	508;509	1155;1156	774;775	775	31	10	2	37906000	29324000	0	0	0	0	0	8582300	0	0	0	0	0	By MS/MS						By MS/MS						1
GLKHYRDGGHTPVTGGDQVTKPP	YDIPFTTEGLKHYRDG	GDQVTKPPMSGGVSKS	23	AT2G05790.1	AT2G05790.1	348	370	yes	yes	3.02e-34	72.99			522	134	528	1193;1194;1195	802;803	802		3;4;5	2	140120000	0	0	27282000	0	0	0	11980000	0	100850000	0	0	0			By MS/MS				By MS/MS		By matching
GRIYVVTDPANDDPVNPRPG	KNAIGGRKGRIYVVTD	DPVNPRPGTLRYAVTQ	20	AT3G27400.1	AT3G27400.1	100	119	yes	yes	1.5843e-201	127.32			536	244	542	1222;1223;1224;1225	821;822;823	823			3	286130000	0	0	0	0	0	7078300	49284000	127520000	102250000	0	0	0						By matching	By MS/MS	By MS/MS	By MS/MS
HEEEKHHRIAG	PSVFKRAMHEEEKHHR	EKHHRIAGPSSDCSHW	11	AT3G54260.1	AT3G54260.1	339	349	yes	yes	0.025189	63.624			571	267	577	1304	876	876			1	1968100	0	0	0	0	0	0	1968100	0	0	0	0	0							By MS/MS
ISQLVNTAPGIPR	SRLTIDEKISQLVNTA	NTAPGIPRLGVPAYEW	13	AT1G78060.1	AT1G78060.1	62	74	yes	yes	3.7878e-10	80.96			651	119	657	1491;1492;1493;1494;1495	1005;1006;1007;1008;1009;1010	1008			6	207180000	0	0	24822000	0	0	42754000	29019000	57110000	53477000	0	0	0			By MS/MS			By MS/MS	By MS/MS	By MS/MS	By MS/MS
ITISNNHLTHH	DAVMGSTAITISNNHL	SNNHLTHHNEVMLLGH	11	AT1G04680.1	AT1G04680.1	263	273	yes	yes	0	154.15			659	10	665	1504;1505;1506;1507;1508	1018;1019;1020;1021	1018			4	91023000	0	0	0	0	0	0	13951000	0	0	24824000	51793000	453590							By MS/MS			By MS/MS	By MS/MS	By matching
NDDPVNPRPGT	IYVVTDPANDDPVNPR	PVNPRPGTLRYAVTQE	11	AT3G27400.1;AT5G63180.1	AT3G27400.1	110	120	yes	no	0.031598	62.088			781	244	790	1790	1220	1220			1	5770500	0	0	0	0	0	0	5770500	0	0	0	0	0							By MS/MS
NVSPGTKFDPVPS	AGFVLVVENVSPGTKF	TKFDPVPSCIPGILIT	13	AT4G30020.1;AT2G19170.1	AT4G30020.1	471	483	yes	no	7.2921e-06	66.023			813	316	823	1865;1866;1867;1868	1264;1265;1266	1264			3	196530000	0	0	0	0	0	0	46412000	70931000	79191000	0	0	0					By MS/MS		By MS/MS	By MS/MS	By matching
PGSNMDWTGQ	TVDATLAMPGSNMDWT	SNMDWTGQHGSPVQAP	10	AT5G04760.1	AT5G04760.1	173	182	yes	yes	0.02735	59.908			828	345	841	1947	1321	1321	24		1	171850000	0	0	0	0	0	0	171850000	0	0	0	0	0							By MS/MS
PPVGTPARPG	VVKKLAADPPVGTPAR	VGTPARPGKVLPAFVF	10	AT3G07320.1	AT3G07320.1	298	307	yes	yes	2.3236e-06	86.898			831	196	844	1950	1324	1324			1	32988000	0	0	0	0	0	0	32988000	0	0	0	0	0							By MS/MS
RVQKGDVVKAAGGVGM	MCDRGINARVQKGDVV	KAAGGVGMILANTAAN	16	AT5G67360.1	AT5G67360.1	410	425	yes	yes	0.028911	49.595			876	430	890	2066	1398	1398	30		1	7529100	0	0	0	0	0	0	7529100	0	0	0	0	0							By MS/MS
RVTRVDLGNSNLSGH	HVTCNQDNRVTRVDLG	GNSNLSGHLAPELGKL	15	AT5G21090.1	AT5G21090.1	71	85	yes	yes	0.020534	45.207			878	370	892	2069	1400	1400			1	10764000	0	0	0	0	0	0	10764000	0	0	0	0	0							By MS/MS
SARPSSLVGSITTTA	TYARASSLSARPSSLV	VGSITTTAGTLSCRRG	15	AT3G27400.1	AT3G27400.1	387	401	yes	yes	7.5826e-09	64.244			893	244	907	2102;2103;2104;2105	1424;1425	1425			2	18506000	0	0	0	0	0	2911700	0	6310200	9284500	0	0	0						By matching	By MS/MS	By matching	By MS/MS
SDDDAVNPKPG	QFYFVTDSSDDDAVNP	DAVNPKPGTLRYGVIQ	11	AT3G53190.1	AT3G53190.1	119	129	yes	yes	0.026522	75.566			898	263	912	2113	1431	1431			1	5055100	0	0	0	0	0	0	5055100	0	0	0	0	0							By MS/MS
SGNDNPVSPKPG	GRIYVVTDSGNDNPVS	NPVSPKPGTLRHAVVQ	12	AT4G24780.1	AT4G24780.1	104	115	yes	yes	4.0298e-07	92.856			930	305	944	2170;2171;2172;2173;2174;2175	1466;1467;1468	1468			2	804880000	0	0	51798000	0	0	220960000	176550000	0	10658000	0	344140000	769760			By matching			By MS/MS	By MS/MS		By matching		By MS/MS	By matching
SISAVGSKHP	KIIREFINSISAVGSK	SAVGSKHPSVSGWWKT	10	AT5G51550.1	AT5G51550.1	91	100	yes	yes	0.028377	59.067			945	402	959	2221	1498	1498			1	3977900	0	0	0	0	0	0	3977900	0	0	0	0	0							By MS/MS
TDPRDDNPVNPR	RDGRFYVVTDPRDDNP	DDNPVNPRPGTLRHAV	12	AT1G04680.1	AT1G04680.1	123	134	yes	yes	0.074242	27.681			1017	10	1031	2404	1616	1616			0	3768300	0	0	0	0	0	0	3768300	0	0	0	0	0							By MS/MS
TEEKKKGGHTATPHPAKKG	APASTPQKTEEKKKGG	TPHPAKKGGKSPVNAN	19	AT5G22650.1	AT5G22650.1	238	256	yes	yes	2.0947e-08	58.712			1023	375	1037	2426	1630	1630			1	3708100	0	0	0	0	0	0	3708100	0	0	0	0	0							By MS/MS
TIVGGLNSQNPGIQ	MNVGDVTATIVGGLNS	NSQNPGIQKIPSVVFG	14	AT3G10080.1	AT3G10080.1	172	185	yes	yes	0.010378	56.569			1036	205	1050	2445	1643	1643			1	13177000	0	0	0	0	0	0	13177000	0	0	0	0	0							By MS/MS
VDRTSSGSSSKPPSTIVFGN	NGKFSYCLVDRTSSGS	PSTIVFGNAAVPKTSV	20	AT3G61820.1	AT3G61820.1	288	307	yes	yes	4.6815e-08	56.017			1100	275	1114	2598	1747	1747			1	11089000	0	0	0	0	0	0	11089000	0	0	0	0	0							By MS/MS
VFTGGKGNR	QPAILQTNVFTGGKGN	FTGGKGNREQRIYLWF	9	AT2G06850.1;AT5G57540.1;AT5G57530.1	AT2G06850.1	129	137	yes	no	0.024076	69.825			1112	136	1126	2622	1762	1762			1	3161600	0	0	0	0	0	0	3161600	0	0	0	0	0							By MS/MS
VVTDPRDDNPVNPRPG	GGRDGRFYVVTDPRDD	NPVNPRPGTLRHAVIQ	16	AT1G04680.1	AT1G04680.1	121	136	yes	yes	0.020089	44.252			1183	10	1197	2810;2811	1907;1908	1907			1	18350000	0	0	0	7749800	0	0	10600000	0	0	0	0	0				By MS/MS			By MS/MS
VAPEEHPVLLTEAPLNPK	HTFYNELRVAPEEHPV	TEAPLNPKANREKMTQ	18	AT5G59370.1;AT3G46520.1;AT3G12110.1;AT2G42170.1;AT5G09810.1	AT5G09810.1	98	115	no	no	1.2976e-79	112.34			1086	349;209	1100	2549;2550;2551;2552;2553;2554;2555;2556;2557;2558;2559	1717;1718;1719;1720;1721;1722;1723;1724;1725;1726;1727	1726			11	313760000	0	313760000	0	0	0	0	0	0	0	0	0	0		By MS/MS												11
TVGQGCETRCI			11		REV__AT4G39600.1			yes	yes	0.019533	64.82	+		1069	445	1083	2513;2514;2515;2516	1694	1694			1	288910000	0	191360000	0	0	0	0	0	93627000	0	0	3913900	0		By MS/MS						By matching			By matching			2
AIEKVGSDSGKTSK	VKGLDVVKAIEKVGSD	SDSGKTSKVVTITDCG	14	AT4G34870.1	AT4G34870.1	148	161	yes	yes	7.0118e-31	108.63			77	327	77	188;189;190;191;192;193;194;195;196	118;119;120;121;122	120			5	159340000	0	54776000	2461000	0	0	20857000	0	39332000	824850	0	41086000	0		By MS/MS	By matching			By MS/MS		By matching	By matching		By MS/MS			2
AVNVDGVGAYKYTRTVTSVGGAGTYSVK	ADLNYPSFAVNVDGVG	GAGTYSVKVTSETTGV	28	AT5G67360.1	AT5G67360.1	664	691	yes	yes	3.6223e-12	45.042			172	430	174	428;429;430;431	283;284;285;286	283			4	100700000	0	47664000	0	0	0	0	0	53037000	0	0	0	0		By MS/MS						By MS/MS						2
FARGYESTMGPIDESK	RKLIGARFFARGYEST	MGPIDESKESRSPRDD	16	AT5G67360.1	AT5G67360.1	186	201	yes	yes	4.4245e-17	78.95			426	430	430;431	974;975;976;977	666;667;668	666	29		3	95393000	0	59993000	0	0	0	0	0	35400000	0	0	0	0		By MS/MS						By MS/MS						2
GEAGAVIRGKKGPG	GEKYMVVQGEAGAVIR	IRGKKGPGGVTIKKTT	14	AT4G29350.1	AT4G29350.1	77	90	yes	yes	0.012262	59.75			468	314	473	1062;1063;1064;1065;1066;1067;1068	726;727	727			2	119150000	0	46036000	3310100	0	0	26977000	0	23484000	19347000	0	0	0		By MS/MS	By matching			By MS/MS		By matching	By matching					2
HEEEKHHRIAGPS	PSVFKRAMHEEEKHHR	HHRIAGPSSDCSHWCL	13	AT3G54260.1	AT3G54260.1	339	351	yes	yes	0.0022968	91.202			572	267	578	1305;1306;1307;1308;1309;1310;1311;1312;1313;1314;1315;1316	877;878;879;880	880			4	818780000	0	377790000	14818000	0	0	8876900	0	214440000	200440000	0	2415800	0		By MS/MS	By MS/MS			By matching		By MS/MS	By MS/MS		By matching			2
IPPRKAIDVPFGRN	VSSTMVMAIPPRKAID	IDVPFGRNYVPTWAFD	14	AT2G06850.1	AT2G06850.1	25	38	yes	yes	3.219e-62	92.856			642	136	648	1469;1470;1471;1472;1473;1474	990;991;992;993;994	994			4	457100000	0	72207000	113980000	0	0	0	0	42035000	228880000	0	0	0		By MS/MS	By MS/MS					By MS/MS	By MS/MS					2
ITLSNNHMTHHD	DAIMGSTAITLSNNHM	NNHMTHHDKVMLLGHS	12	AT4G24780.1	AT4G24780.1	242	253	yes	yes	1.6218e-23	109.72			661	305	667	1513;1514;1515;1516;1517;1518	1026;1027;1028;1029	1027			3	96978000	0	46387000	0	0	0	0	0	29210000	6906500	0	14475000	0		By MS/MS						By MS/MS	By MS/MS		By MS/MS			2
LKHYRDGGHTPVTGGDQVTKPP	DIPFTTEGLKHYRDGG	GDQVTKPPMSGGVSKS	22	AT2G05790.1	AT2G05790.1	349	370	yes	yes	4.596e-296	133.84			740	134	746;747	1680;1681;1682;1683;1684;1685;1686;1687;1688;1689;1690;1691;1692	1143;1144;1145;1146;1147;1148;1149;1150;1151	1145		3;4;5	9	1519700000	0	393210000	527840000	0	0	6971000	0	243240000	348410000	0	0	0		By MS/MS	By MS/MS			By matching		By matching	By MS/MS					2
LKHYRDGGHTPVTGGDQVTKPPM	DIPFTTEGLKHYRDGG	DQVTKPPMSGGVSKSL	23	AT2G05790.1	AT2G05790.1	349	371	yes	yes	3.02e-34	72.99			741	134	748	1693;1694;1695;1696;1697;1698	1152;1153	1152	8	3;4;5	2	140130000	0	37677000	0	0	0	1326600	0	99529000	1600000	0	0	0		By MS/MS				By matching		By matching	By matching					2
NAIGGRKGRIYVVTDPANDDPVNPRPG	DCAIGFGKNAIGGRKG	DPVNPRPGTLRYAVTQ	27	AT3G27400.1	AT3G27400.1	93	119	yes	yes	2.6971e-42	91.416			777	244	786	1776;1777;1778	1210;1211;1212	1211			2	224360000	0	176130000	0	0	0	0	0	0	48238000	0	0	0		By MS/MS							By MS/MS					2
PGSGGMIKDGPHHT	GINIHDCKPGSGGMIK	IKDGPHHTGWWMQSDG	14	AT3G27400.1	AT3G27400.1	190	203	yes	yes	0.00011527	70.373			826	244	837;838	1925;1926;1927;1928;1929;1930;1931;1932;1933;1934;1935;1936;1937	1309;1310;1311;1312;1313;1314;1315	1309	17		7	386630000	0	85848000	20225000	0	0	58886000	0	44974000	176700000	0	0	0		By MS/MS	By matching			By MS/MS		By MS/MS	By MS/MS					2
SANQEEDKKPGDGGAHIN	________________	GDGGAHINLKVKGQDG	18	AT4G26840.1	AT4G26840.1	2	19	yes	yes	1.8363e-41	102.36			891	307	905	2093;2094;2095;2096;2097;2098;2099;2100	1416;1417;1418;1419;1420;1421;1422	1417			7	386320000	0	148220000	0	0	79100000	0	0	90581000	0	3418300	65008000	0		By MS/MS			By MS/MS			By MS/MS		By MS/MS	By MS/MS			2
TAASQTGASKKAIN	LSLELTAATAASQTGA	GASKKAINFIQSSCKT	14	AT5G62350.1	AT5G62350.1	24	37	yes	yes	0	157.23			1007	423	1021	2373;2374;2375;2376;2377;2378;2379;2380;2381;2382;2383	1596;1597;1598;1599;1600;1601	1598			6	607850000	0	228980000	10170000	0	0	62900000	0	190700000	8523900	0	106580000	0		By MS/MS	By MS/MS			By MS/MS		By MS/MS	By matching		By MS/MS			2
YSYGNNNEENSFKDPYNSK	ETNYEQQSYSYGNNNE	FKDPYNSKWEKNLMNE	19	AT1G28400.1	AT1G28400.1	293	311	yes	yes	5.2244e-08	56.719			1216	59	1231	2875;2876;2877;2878;2879;2880;2881	1955;1956;1957	1955			2	192070000	0	78970000	0	0	0	12018000	0	71075000	29279000	0	0	723700		By MS/MS				By matching		By MS/MS	By MS/MS			By matching		2
ASTSTTIRSHSS	________________	TTIRSHSSSRRGFSAN	12	CON__P48668;CON__P04259;CON__P02538	CON__P48668	2	13	yes	no	0.0098188	71.085		+	143	434	144	356;357	235	235			1	27121000	0	16475000	0	0	0	0	0	10645000	0	0	0	0		By matching						By MS/MS						1
EDIAQKSKAEAES	IAEVKAQNEDIAQKSK	KSKAEAESLYQSKYEE	13	CON__P04264	CON__P04264	359	371	yes	yes	0.019983	60.157		+	315	436	318	769;770;771;772	521	521			1	46852000	0	5827200	30864000	0	0	7118400	0	3042900	0	0	0	0		By matching	By MS/MS			By matching		By matching						1
GGGGGGLGSGGSIRSS	SSYLSRSGGGGGGGLG	SGGSIRSSYSRFSSSG	16	CON__P35527	CON__P35527	16	31	yes	yes	0.0028963	57.148		+	481	441	486	1092;1093	743	743			1	41213000	0	23248000	0	0	0	0	0	17965000	0	0	0	0		By matching						By MS/MS						1
RSGGGGGGGLGSGGSIRSSY	QFSSSYLSRSGGGGGG	GGSIRSSYSRFSSSGG	20	CON__P35527	CON__P35527	13	32	yes	yes	0.016012	37.884		+	873	441	887	2059;2060;2061;2062	1395	1395			1	35617000	0	9786100	0	0	0	6276700	0	11598000	7955900	0	0	0		By matching				By MS/MS		By matching	By matching					1
SGGGGGGGLGSGGSIRSS	FSSSYLSRSGGGGGGG	SGGSIRSSYSRFSSSG	18	CON__P35527	CON__P35527	14	31	yes	yes	5.1777e-08	62.658		+	921	441	935	2150;2151	1455	1455			1	17221000	0	8374700	0	0	0	0	0	8846200	0	0	0	0		By matching						By MS/MS						1
SRSGGGGGGGLGSGGSIRSSY	RQFSSSYLSRSGGGGG	GGSIRSSYSRFSSSGG	21	CON__P35527	CON__P35527	12	32	yes	yes	1.6972e-13	59.339		+	970	441	984	2287;2288;2289;2290;2291;2292;2293	1538;1539;1540;1541;1542	1540			5	241840000	0	39857000	55812000	0	30909000	39666000	0	41352000	32436000	0	0	1809800		By MS/MS	By matching		By MS/MS	By MS/MS		By MS/MS	By MS/MS			By matching		1
AADPPVGTPARPG	NRNVVKKLAADPPVGT	VGTPARPGKVLPAFVF	13	AT3G07320.1	AT3G07320.1	295	307	yes	yes	0.029336	51.726			15	196	15	39;40	25	25			1	195900000	0	105520000	0	0	0	0	0	90376000	0	0	0	0		By matching						By MS/MS						1
AAKKAAQAAGASSGGAAGGKG	DGKALQEKAAKKAAQA	GGAAGGKGAAAKK___	21	AT4G13615.1	AT4G13615.1	46	66	yes	yes	6.3326e-22	83.423			22	291	22	57;58;59;60;61;62;63;64	34;35;36;37;38	38			5	56204000	0	11976000	630430	0	424530	2316400	0	10403000	11166000	0	19289000	0		By MS/MS	By matching		By matching	By matching		By MS/MS	By MS/MS		By MS/MS			1
AAKKAAQAAGASSGGAAGGKGA	DGKALQEKAAKKAAQA	GAAGGKGAAAKK____	22	AT4G13615.1	AT4G13615.1	46	67	yes	yes	6.1472e-17	66.636			23	291	23	65;66;67;68;69;70;71	39;40;41	39			3	44938000	0	3754000	603050	0	948340	3995100	0	5147200	8993100	0	21497000	0		By MS/MS	By matching		By matching	By matching		By matching	By MS/MS		By MS/MS			1
ADLKPGSINPPH	TLGISFVRADLKPGSI	PGSINPPHYHPRATEV	12	AT3G10080.1	AT3G10080.1	104	115	yes	yes	3.3044e-10	100.04			39	205	39	96;97;98;99;100;101;102;103;104	61;62;63;64	61			3	274220000	0	24244000	0	21435000	47343000	64729000	0	12943000	0	29919000	70656000	2953600		By matching		By matching	By MS/MS	By MS/MS		By matching		By MS/MS	By MS/MS	By matching		1
AEGHQEPTPGLGGGSTD	DYKLKAYGAEGHQEPT	GLGGGSTDAPTPSGDA	17	AT2G23120.1	AT2G23120.1	48	64	yes	yes	0.0002919	53.565			52	153	52	132;133;134	85;86	86			2	19653000	0	5790700	0	0	7680100	0	0	6182200	0	0	0	0		By matching			By MS/MS			By MS/MS						1
AEGSIGDGLEPILH	MGRVKDFKAEGSIGDG	DGLEPILHKSAPEVAL	14	AT4G30020.1	AT4G30020.1	520	533	yes	yes	2.3647e-14	99.5			54	316	54	139;140	89	89			1	210350000	0	120980000	0	0	0	0	0	89367000	0	0	0	0		By matching						By MS/MS						1
AFNPSEELFG	NYEELFGTAFNPSEEL	NPSEELFGHGGIDSLF	10	AT3G07650.1	AT3G07650.1	208	217	yes	yes	0.017058	65.224			60	197	60	146;147;148	95	95			1	47988000	0	29494000	0	0	0	553640	0	17941000	0	0	0	0		By MS/MS				By matching		By matching						1
AIAGESGPLRN	SGAVFGRLAIAGESGP	GESGPLRNRGLIPVIY	11	AT4G28250.1	AT4G28250.1	134	144	yes	yes	0.030313	73.499			74	311	74	180;181;182	114	114			1	25094000	0	12021000	0	0	0	0	0	10310000	0	0	2762600	0		By matching						By MS/MS			By matching			1
AIEKVGSDSGKTS	VKGLDVVKAIEKVGSD	GSDSGKTSKVVTITDC	13	AT4G34870.1	AT4G34870.1	148	160	yes	yes	2.1125e-09	75.764			76	327	76	185;186;187	116;117	116			1	33561000	0	8900200	0	0	0	0	0	6225500	0	0	18435000	0		By MS/MS						By matching			By MS/MS			1
AIGGRKGRIYVVTDPANDDPVNPRPG	CAIGFGKNAIGGRKGR	DPVNPRPGTLRYAVTQ	26	AT3G27400.1	AT3G27400.1	94	119	yes	yes	0.013298	39.21			80	244	80	200	125	125			1	37881000	0	37881000	0	0	0	0	0	0	0	0	0	0		By MS/MS												1
AITISNNHLTHHN	VDAVMGSTAITISNNH	NNHLTHHNEVMLLGHS	13	AT1G04680.1	AT1G04680.1	262	274	yes	yes	5.9212e-17	104.17			81	10	81	201;202	126	126			1	15997000	0	10425000	0	0	0	0	0	5572900	0	0	0	0		By MS/MS						By matching						1
AIVGGPNQNDGYPDQRD	PNPNILTGAIVGGPNQ	DGYPDQRDDYSHAEPA	17	AT1G71380.1	AT1G71380.1	440	456	yes	yes	3.0474e-14	76.378			82	107	82	203;204;205	127;128;129	128			3	39815000	0	12144000	0	0	15366000	0	0	0	0	0	12305000	0		By MS/MS			By MS/MS						By MS/MS			1
AKNSIGIRPGKG	GAYDDAEKAKNSIGIR	IGIRPGKGKMRNRRYI	12	AT3G09630.1;AT5G02870.1	AT3G09630.1	188	199	yes	no	1.0087e-36	113.24			89	202	89	227;228;229	146;147	146			2	26396000	0	5530700	0	0	0	15743000	0	5122100	0	0	0	0		By MS/MS				By MS/MS		By matching						1
ANAARPNPQ	RTFRWNLTANAARPNP	NAARPNPQGSFHYGMI	9	AT5G66920.1;AT4G37160.1;AT2G23630.1	AT5G66920.1	336	344	yes	no	0.0081385	78.516			96	428	97	252;253	166	166			1	17196000	0	6594900	0	0	0	0	0	10601000	0	0	0	0		By matching						By MS/MS						1
ASDKGGNTIEVH	HQPLHVSYASDKGGNT	GGNTIEVHWYTRKANL	12	AT1G68290.1	AT1G68290.1	161	172	yes	yes	0.008274	73.435			125	101	126	310;311;312;313;314;315	204;205;206;207	207			2	75083000	0	27182000	1545200	0	0	6447400	0	15397000	2370100	0	22142000	0		By MS/MS	By matching			By MS/MS		By MS/MS	By matching		By MS/MS			1
ASGKVNKPLHPK	TLVNYQLHASGKVNKP	VNKPLHPKAHLQCGPG	12	AT3G13750.1	AT3G13750.1	755	766	yes	yes	5.6251e-19	108.56			131	213	132	321;322;323;324;325;326;327	213;214;215;216;217	215			5	308010000	0	13147000	20781000	0	0	6088500	0	8108100	259890000	0	0	0		By MS/MS	By MS/MS			By matching		By MS/MS	By MS/MS					1
ASGYGHGGGAGGGEGSGGY	GGGGGYAAASGYGHGG	GGEGSGGYVP______	19	AT2G36120.1	AT2G36120.1	235	253	yes	yes	1.564e-07	55.546			134	166	135	332;333;334;335;336	220;221	221			2	36936000	0	10851000	8066900	0	0	947540	0	10047000	7022800	0	0	0		By MS/MS	By MS/MS			By matching		By matching	By matching					1
ASHHTTVPYGPH	IFPHHPSFASHHTTVP	TTVPYGPHPSYKGKCE	12	AT4G30020.1	AT4G30020.1	171	182	yes	yes	2.1947e-36	112.36			135	316	136	337;338;339;340	222;223;224;225	225			3	91469000	0	32970000	3863800	0	0	0	0	17819000	36817000	0	0	0		By MS/MS	By MS/MS					By MS/MS	By MS/MS					1
ATGGNKTKTPGPG	TAIHVKLRATGGNKTK	KTKTPGPGAQSALRAL	13	AT3G52580.1;AT3G11510.1;AT2G36160.1	AT3G52580.1	98	110	yes	no	0.016155	58.268			152	168	153	376;377;378;379;380;381;382;383	246;247;248	248			3	82367000	0	20683000	2038700	0	0	33097000	0	13741000	12807000	0	0	0		By MS/MS	By matching			By MS/MS		By matching	By MS/MS					1
ATGGNKTKTPGPGA	TAIHVKLRATGGNKTK	TKTPGPGAQSALRALA	14	AT3G52580.1;AT3G11510.1;AT2G36160.1	AT3G52580.1	98	111	yes	no	0.0020857	63.29			153	168	154	384;385;386;387	249;250	249			2	33123000	0	7304100	0	0	2417300	0	0	5205600	0	0	18196000	0		By MS/MS			By matching			By matching			By MS/MS			1
AVKHFGPAPGVPH	RGPKNSREAVKHFGPA	GPAPGVPHSHSKPYVR	13	AT3G05590.1;AT2G47570.1	AT3G05590.1	147	159	no	no	0.017698	53.237			169	194	171	417;418;419	278	278			1	48621000	0	26720000	0	0	0	5073800	0	16827000	0	0	0	0		By matching				By matching		By MS/MS						1
AVSKIGEHMSKGSGSSGSDGSS	AKVEAANKAVSKIGEH	SSGSDGSSGEGTSGTE	22	AT4G37910.1	AT4G37910.1	638	659	yes	yes	4.5385e-13	58.712			174	333	176	434;435;436;437;438;439	288;289;290	288			3	67381000	0	20173000	3136500	0	0	2368200	0	15733000	25970000	0	0	0		By matching	By matching			By matching		By MS/MS	By MS/MS					1
DDDSKLTAH	GKVAFGVQDDDSKLTA	DDSKLTAHYVKSVFEK	9	AT4G12730.1	AT4G12730.1	145	153	yes	yes	0.006706	93.649			197	290	199	474;475;476;477;478;479	317;318	318			2	23320000	0	8990200	0	1288500	2066200	5844800	0	4886200	0	0	0	244490		By MS/MS		By matching	By matching	By MS/MS		By matching				By matching		1
DEDDIKNH	FQKYMVDEDEDDIKNH	DEDDIKNHL_______	8	AT1G78040.1	AT1G78040.1	163	170	yes	yes	6.1165e-05	108.46			201	118	203	486;487;488	323	323			1	10453000	0	3686100	0	0	0	417840	0	6349100	0	0	0	0		By MS/MS				By matching		By matching						1
DEDDIKNHL	FQKYMVDEDEDDIKNH	EDDIKNHL________	9	AT1G78040.1	AT1G78040.1	163	171	yes	yes	7.1262e-05	83.948			202	118	204	489;490;491;492;493;494	324	324			1	215890000	0	109540000	10528000	0	5032400	1773500	0	71241000	17777000	0	0	0		By MS/MS	By matching		By matching	By matching		By matching	By matching					1
DEGGIKQEE	TMAWLVTGDEGGIKQE	EGGIKQEERLFNLGKL	9	AT1G71040.1	AT1G71040.1	26	34	yes	yes	0.0066284	93.667			205	106	207	498;499	328	328			1	60314000	0	36362000	0	0	0	0	0	23952000	0	0	0	0		By MS/MS						By matching						1
DEHGIDHTG	AKFWEVICDEHGIDHT	EHGIDHTGQYVGDSPL	9	AT5G44340.1	AT5G44340.1	26	34	yes	yes	9.0458e-67	96.027			206	395	208	500;501;502	329;330	330			2	11082000	0	0	0	0	305300	0	0	0	0	0	10777000	0		By MS/MS			By matching						By MS/MS			1
DETAAKAVKE	CKIAQTRLDETAAKAV	TAAKAVKELLPESAEG	10	AT1G68290.1	AT1G68290.1	45	54	yes	yes	0.010179	67.385			212	101	214	508;509;510	336	336			1	12148000	0	6912400	0	0	0	550940	0	4685100	0	0	0	0		By MS/MS				By matching		By matching						1
DKKPGDGGAHIN	________________	GDGGAHINLKVKGQDG	12	AT4G26840.1	AT4G26840.1	8	19	yes	yes	4.927e-24	110.31			230	307	232	537;538;539;540;541;542	357;358;359;360;361	357			5	212980000	0	76408000	16336000	0	2336500	24088000	0	49881000	0	0	43925000	0		By MS/MS	By MS/MS		By matching	By MS/MS		By MS/MS			By MS/MS			1
DLDTGSGHNSGSKTPG	DTNVTTDLDLDTGSGH	NSGSKTPGLTYTPFRK	16	AT3G52500.1	AT3G52500.1	266	281	yes	yes	0.0051871	45.438			235	259	237	548;549	367	367			1	24844000	0	15485000	0	0	0	0	0	9359100	0	0	0	0		By MS/MS						By matching						1
DNDPESPKPK	VGESVLFGDNDPESPK	DPESPKPKFGSYWIKE	10	AT5G03630.1	AT5G03630.1	372	381	yes	yes	0.021349	74.841			245	344	247	564;565	379	379			1	8418600	0	3829500	0	0	0	0	0	4589000	0	0	0	0		By matching						By MS/MS						1
DSGNDNPVSPKPGT	DGRIYVVTDSGNDNPV	PVSPKPGTLRHAVVQD	14	AT4G24780.1	AT4G24780.1	103	116	yes	yes	0	143.93			256	305	258	609;610;611;612;613;614;615;616	409;410;411;412;413;414	411			6	679210000	0	0	69645000	0	19447000	92285000	0	0	77104000	49270000	369910000	1542700		By MS/MS	By MS/MS		By MS/MS	By MS/MS			By matching	By MS/MS	By MS/MS	By matching		1
DSSDDDAVNPKPG	GGQFYFVTDSSDDDAV	DAVNPKPGTLRYGVIQ	13	AT3G53190.1	AT3G53190.1	117	129	yes	yes	0	188.91			267	263	270	643;644;645	436;437	437			2	1108900000	0	508650000	0	0	0	0	0	326050000	0	0	274180000	0		By MS/MS						By matching			By MS/MS			1
DSSDDDAVNPKPGT	GGQFYFVTDSSDDDAV	AVNPKPGTLRYGVIQE	14	AT3G53190.1	AT3G53190.1	117	130	yes	yes	6.9503e-289	138.55			268	263	271	646;647;648	438;439	438			2	147500000	0	39268000	0	0	0	0	0	30480000	0	0	77753000	0		By matching						By MS/MS			By MS/MS			1
DSSDKDVVNPKPG	DGKIYVVTDSSDKDVV	DVVNPKPGTLRHAVIQ	13	AT1G67750.1	AT1G67750.1	103	115	yes	yes	0.0061801	56.139			269	100	272	649;650	440	440			1	29769000	0	15748000	0	0	0	0	0	14021000	0	0	0	0		By matching						By MS/MS						1
DSSDNNPTNPTPG	NGKIYVVTDSSDNNPT	NPTNPTPGTLRYGVIQ	13	AT3G54920.1	AT3G54920.1	123	135	yes	yes	0.015364	53.448			270	268	273	651;652	441	441			1	120530000	0	71983000	0	0	0	0	0	48545000	0	0	0	0		By MS/MS						By matching						1
DTVTFGNSGKINN	FTVGELATDTVTFGNS	GNSGKINNVALGCGHD	13	AT3G18490.1	AT3G18490.1	254	266	yes	yes	1.5545e-139	126.32			278	223	281	664;665;666;667;668	450;451;452;453	451			4	314490000	0	66237000	0	0	0	14722000	0	45961000	42872000	0	144700000	0		By matching				By MS/MS		By MS/MS	By MS/MS		By MS/MS			1
DYHRQHGIE	RVAETLMFDYHRQHGI	YHRQHGIEIRIARIFN	9	AT5G59290.2;AT2G28760.2;AT3G46440.1	AT5G59290.2	201	209	no	no	0.0058643	93.843			297	413;253	300	724;725;726;727;728	492;493	492			2	106570000	0	2862800	0	0	8928900	0	0	2176000	0	0	92604000	0		By matching			By MS/MS			By matching			By MS/MS			1
EDEDDIKNH	LFQKYMVDEDEDDIKN	DEDDIKNHL_______	9	AT1G78040.1	AT1G78040.1	162	170	yes	yes	3.0412e-304	144.09			313	118	316	752;753;754;755;756	512;513	512			2	24487000	0	8196600	0	0	936790	0	0	5517200	0	0	8914900	921620		By MS/MS			By matching			By matching			By MS/MS	By matching		1
EEEEETPKKPEPI	DEEEDSEDEEEEETPK	TPKKPEPINKKRPNES	13	AT5G22650.1	AT5G22650.1	194	206	yes	yes	0.014908	65.295			324	375	327	787;788	531	531			1	10371000	0	5412000	0	0	0	0	0	4959100	0	0	0	0		By matching						By MS/MS						1
EEEEETPKKPEPIN	DEEEDSEDEEEEETPK	PKKPEPINKKRPNESV	14	AT5G22650.1	AT5G22650.1	194	207	yes	yes	0	168.61			325	375	328	789;790;791;792;793;794	532;533;534;535	533			4	229370000	0	6334300	0	0	119570000	0	0	4393900	0	0	99071000	0		By MS/MS			By MS/MS			By matching			By MS/MS			1
EEFNNNNKNDEK	YNNNNDNKEEFNNNNK	NNNKNDEKVNSKTFST	12	AT1G28400.1	AT1G28400.1	99	110	yes	yes	0.018837	63.091			338	59	341	809;810	550	550			1	24134000	0	14379000	0	0	0	0	0	9754300	0	0	0	0		By matching						By MS/MS						1
EETPKKPEPIN	EDSEDEEEEETPKKPE	PKKPEPINKKRPNESV	11	AT5G22650.1	AT5G22650.1	197	207	yes	yes	1.9752e-11	97.452			341	375	344	815;816;817;818;819;820	553;554;555;556	553			4	188780000	0	50285000	5777700	0	68611000	33180000	0	27639000	0	0	0	3285100		By MS/MS	By matching		By MS/MS	By MS/MS		By MS/MS				By matching		1
EKLPGHKKPE	KGFMEKLKEKLPGHKK	LPGHKKPEDGSAVAAA	10	AT1G76180.1	AT1G76180.1	124	133	yes	yes	1.7113e-05	82.261			373	115	376	875;876	599	599			1	14104000	0	9146700	0	0	0	0	0	4957800	0	0	0	0		By matching						By MS/MS						1
ERETPYKGYSH	SNAYGTELERETPYKG	TPYKGYSHNLERQGMS	11	AT1G28400.1	AT1G28400.1	225	235	yes	yes	0.023645	71.085			395	59	398	915;916	625	625			1	16434000	0	9188900	0	0	0	0	0	7245500	0	0	0	0		By matching						By MS/MS						1
ESRSPRDDDGHGTHTS	MGPIDESKESRSPRDD	DGHGTHTSSTAAGSVV	16	AT5G67360.1	AT5G67360.1	202	217	yes	yes	1.2089e-13	76.358			402	430	406	929;930	633	633			1	59272000	0	21425000	0	0	0	0	0	37847000	0	0	0	0		By matching						By MS/MS						1
ESRSPRDDDGHGTHTSSTAAGSVVE	MGPIDESKESRSPRDD	TAAGSVVEGASLLGYA	25	AT5G67360.1	AT5G67360.1	202	226	yes	yes	1.0749e-05	42.863			403	430	407	931;932	634	634			1	239610000	0	135060000	0	0	0	0	0	104550000	0	0	0	0		By MS/MS						By matching						1
EVTKHEDAPESE	APNIRFSKEVTKHEDA	HEDAPESEWKRWNWRS	12	AT4G24780.1	AT4G24780.1	335	346	yes	yes	1.881e-36	112.59			414	305	418	950;951	646;647	646			2	88734000	0	53466000	0	0	0	0	0	35268000	0	0	0	0		By MS/MS						By MS/MS						1
EVTKHEDAPESK	APNTRFNKEVTKHEDA	HEDAPESKWRDWNWRS	12	AT3G27400.1	AT3G27400.1	339	350	yes	yes	1.0965e-10	84.365			415	244	419	952;953	648	648			1	67610000	0	31949000	0	0	0	0	0	35661000	0	0	0	0		By MS/MS						By matching						1
FINSISAVGSKHPS	SQKKIIREFINSISAV	AVGSKHPSVSGWWKTV	14	AT5G51550.1	AT5G51550.1	88	101	yes	yes	0.0012784	64.244			436	402	441	995;996;997	681;682	681			2	148580000	0	92450000	0	0	0	0	0	56130000	0	0	0	0		By matching						By MS/MS			By MS/MS			1
FKAKSDYVQKPVPE	DLRFEDQYFKAKSDYV	YVQKPVPENVFEEVTK	14	AT4G20860.1	AT4G20860.1	371	384	yes	yes	0.026266	45.614			437	301	442	998;999	683	683			1	26944000	0	19680000	0	0	0	0	0	7264100	0	0	0	0		By matching						By MS/MS						1
FKENAGNVDSGN	KISLDYALFKENAGNV	AGNVDSGNGLKYNSLL	12	AT5G55180.2	AT5G55180.2	221	232	yes	yes	0.016072	70.089			438	408	443	1000;1001;1002;1003;1004;1005	684;685	685			2	222600000	0	103790000	5426400	0	0	11779000	0	65524000	31782000	0	4301400	0		By MS/MS	By matching			By matching		By matching	By MS/MS		By matching			1
FSARGPNPETPE	RPAPVVASFSARGPNP	GPNPETPEILKPDVIA	12	AT3G14240.1	AT3G14240.1	496	507	yes	yes	0.03045	53.557			446	216	451	1021;1022	697	697			1	101310000	0	57718000	0	0	0	0	0	43589000	0	0	0	0		By matching						By MS/MS						1
FSEDYPSKPPK	GFFPLTMHFSEDYPSK	DYPSKPPKCKFPQGFF	11	AT3G57870.1	AT3G57870.1	65	75	yes	yes	0.024074	72.29			447	272	452	1023;1024	698	698			1	33853000	0	22325000	0	0	0	0	0	11528000	0	0	0	0		By matching						By MS/MS						1
GEAGAVIRGKKGPGG	GEKYMVVQGEAGAVIR	RGKKGPGGVTIKKTTQ	15	AT4G29350.1	AT4G29350.1	77	91	yes	yes	5.7502e-08	74.789			469	314	474	1069;1070;1071;1072;1073	728;729;730	730			3	92563000	0	20477000	0	0	0	45206000	0	7999200	18881000	0	0	0		By MS/MS			By MS/MS	By matching		By matching	By MS/MS					1
GEQGAVIRGKKGPG	GEKYMVIQGEQGAVIR	IRGKKGPGGVTIKKTN	14	AT2G19760.1	AT2G19760.1	77	90	yes	yes	4.3821e-09	78.401			472	148	477	1078;1079	734	734			1	26169000	0	18563000	0	0	0	0	0	7605700	0	0	0	0		By MS/MS						By matching						1
GHQEPTPGLGGGSTD	KLKAYGAEGHQEPTPG	GLGGGSTDAPTPSGDA	15	AT2G23120.1	AT2G23120.1	50	64	yes	yes	0.018499	51.771			513	153	519	1173;1174	789	789			1	9313000	0	4819300	0	0	0	0	0	4493600	0	0	0	0		By matching						By MS/MS						1
GKAKGQLPPGPQ	ILKYTNSKGKAKGQLP	GQLPPGPQDEFDKTFS	12	AT4G12420.1	AT4G12420.1	313	324	yes	yes	0	145.28			517	289	523	1181;1182;1183;1184;1185;1186;1187	794;795;796;797	795			4	173340000	0	39371000	895200	0	2835000	8831200	0	26739000	94671000	0	0	0		By matching	By matching		By matching	By MS/MS		By MS/MS	By MS/MS					1
GLKHYRDGGHTPVTGG	YDIPFTTEGLKHYRDG	GHTPVTGGDQVTKPPM	16	AT2G05790.1	AT2G05790.1	348	363	yes	yes	1.2742e-10	71.781			521	134	527	1191;1192	801	801		3	1	44784000	0	28719000	0	0	0	0	0	16065000	0	0	0	0		By MS/MS						By matching						1
GLPANDDHPSHD	EPRYFDLKGLPANDDH	NDDHPSHDVANGQKLV	12	AT3G48610.1	AT3G48610.1	270	281	yes	yes	0.009617	72.34			523	255	529	1196;1197;1198	804;805	805			2	63657000	0	25190000	0	0	0	0	0	15654000	0	0	22813000	0		By MS/MS						By matching			By MS/MS			1
GTGSEGATIR	SRLVFRLSGTGSEGAT	GSEGATIRLYIEQYEK	10	AT1G23190.1;AT1G70730.3	AT1G23190.1	527	536	yes	no	0.017446	72.2			542	50	548	1235;1236;1237	831	831			1	17363000	0	4873000	0	0	0	8946900	0	3543200	0	0	0	0		By matching				By MS/MS		By matching						1
GYGDNGSPPKIPGG	KLKIPSKLGYGDNGSP	SPPKIPGGATLIFDTE	14	AT3G25220.1	AT3G25220.1	114	127	yes	yes	0.015985	66.004			553	237	559	1260;1261	848	848			1	49022000	0	26040000	0	0	0	0	0	22982000	0	0	0	0		By matching						By MS/MS						1
GYGHGGGAGGGEGSGG	GGGYAAASGYGHGGGA	GGGEGSGGYVP_____	16	AT2G36120.1	AT2G36120.1	237	252	yes	yes	2.7928e-60	93.766			559	166	565	1271;1272;1273;1274;1275;1276	855;856;857	856			3	120010000	0	48742000	692820	0	0	1621600	0	59950000	8370900	0	629190	0		By MS/MS	By matching			By matching		By MS/MS	By MS/MS		By matching			1
HGGGAGGGEGSGGY	YAAASGYGHGGGAGGG	GGEGSGGYVP______	14	AT2G36120.1	AT2G36120.1	240	253	yes	yes	0.0023623	89.266			577	166	583	1328;1329;1330;1331	887	887			1	11320000	0	815420	0	0	7269300	1914900	0	1320400	0	0	0	0		By matching			By MS/MS	By matching		By matching						1
HVLPATSVGASGGDEIR	GEGLVADCHVLPATSV	ASGGDEIRRYISESSK	17	AT3G14240.1	AT3G14240.1	443	459	yes	yes	2.0557e-10	94.569			592	216	598	1352;1353	906	906			1	29902000	0	21969000	0	0	0	0	0	7932800	0	0	0	0		By MS/MS						By matching						1
HYRDGGHTPVTGG	PFTTEGLKHYRDGGHT	GHTPVTGGDQVTKPPM	13	AT2G05790.1	AT2G05790.1	351	363	yes	yes	1.5348e-36	112.08			594	134	600	1356;1357;1358;1359;1360	908;909;910	910		3	3	160010000	0	35721000	50860000	0	0	40590000	0	25083000	7758300	0	0	0		By MS/MS	By matching			By MS/MS		By MS/MS	By matching					1
HYRDGGHTPVTGGDQVTKPP	PFTTEGLKHYRDGGHT	GDQVTKPPMSGGVSKS	20	AT2G05790.1	AT2G05790.1	351	370	yes	yes	0	143.46			595	134	601	1361;1362;1363	911;912	911		3;4;5	2	185770000	0	59251000	65161000	0	0	61357000	0	0	0	0	0	0		By MS/MS	By MS/MS			By matching								1
HYRDGGHTPVTGGDQVTKPPM	PFTTEGLKHYRDGGHT	DQVTKPPMSGGVSKSL	21	AT2G05790.1	AT2G05790.1	351	371	yes	yes	0.00057532	41.615			596	134	602	1364;1365	913	913	8	3;4;5	1	18599000	0	11595000	0	0	0	0	0	7003800	0	0	0	0		By matching						By MS/MS						1
IAAKDGGGKIK	SGTKYDLKIAAKDGGG	KDGGGKIKNYEAVVVE	11	AT4G16500.1	AT4G16500.1	84	94	yes	yes	1.0646e-09	103.91			597	296	603	1366;1367;1368;1369;1370	914;915;916;917	917			4	198940000	0	49944000	20471000	0	0	20120000	0	29493000	78907000	0	0	0		By MS/MS	By MS/MS			By MS/MS		By MS/MS	By matching					1
IAHNPDSDTTRIK	ASGDYAIVIAHNPDSD	DSDTTRIKLPSGSKKI	13	AT2G18020.1	AT2G18020.1	137	149	yes	yes	0.0086617	55.724			599	145	605	1378;1379;1380	922;923	923			2	5907700	0	2187400	0	0	3720400	0	0	0	0	0	0	0		By matching			By MS/MS									1
IANAAYIGTPGKG	TSKFADELIANAAYIG	YIGTPGKGILAADEST	13	AT3G52930.1;AT2G36460.1;AT5G03690.1	AT3G52930.1	13	25	yes	no	9.0737e-232	135.94			601	261	607	1382;1383;1384;1385;1386;1387	925;926;927;928;929	928			5	125630000	0	31072000	0	4770900	30012000	0	0	17870000	0	41904000	0	0		By MS/MS		By MS/MS	By MS/MS			By matching		By MS/MS	By MS/MS			1
IDTGIDPTHPS	GEGVVIGFIDTGIDPT	GIDPTHPSFSDKISGH	11	AT1G30600.1;AT4G20430.1	AT1G30600.1	171	181	yes	no	0.014067	66.056			610	63	616	1405;1406;1407;1408;1409	942	942			1	68187000	0	28286000	3018200	0	0	6247000	0	23497000	7139400	0	0	0		By matching	By matching			By matching		By MS/MS	By matching					1
IGEHMSKGSGSSGSDGSS	AANKAVSKIGEHMSKG	SSGSDGSSGEGTSGTE	18	AT4G37910.1	AT4G37910.1	642	659	yes	yes	0.0058056	44.391			618	333	624	1418;1419	950	950			1	8159500	0	5074300	0	0	0	0	0	3085200	0	0	0	0		By MS/MS						By matching						1
IHWGDGRGKIHD	GSFHKDVKIHWGDGRG	DGRGKIHDNQGKLLSL	12	AT4G30290.1;AT1G65310.1	AT4G30290.1	30	41	yes	no	8.1659e-71	77.597			626	317	632	1429	960	960			1	0	0	0	0	0	0	0	0	0	0	0	0	0		By MS/MS												1
IIKRAQGQGTPLMPN	NAAWFNLNIIKRAQGQ	QGTPLMPNRRFETYIF	15	AT3G55430.1	AT3G55430.1	289	303	yes	yes	0.02092	45.992			633	269	639	1449;1450	977	977	21		1	26942000	0	14392000	0	0	0	0	0	12551000	0	0	0	0		By matching						By MS/MS						1
IQGGDPKGTGKGGTS	HRNIKGFMIQGGDPKG	GTGKGGTSIWGKKFND	15	AT1G01940.1	AT1G01940.1	51	65	yes	yes	0.0018825	54.898			645	1	651	1478;1479	997	997			1	19240000	0	10270000	0	0	0	0	0	8970300	0	0	0	0		By MS/MS						By matching						1
IQKAKDGGIDVIE	TPDMWEDLIQKAKDGG	DGGIDVIETYVFWNLH	13	AT4G36360.1	AT4G36360.1	68	80	yes	yes	0.010797	57.425			646	331	652	1480;1481	998	998			1	264650000	0	153250000	0	0	0	0	0	111400000	0	0	0	0		By MS/MS						By matching						1
IRHVIGDPGTPAKPG	ALAYNTNLIRHVIGDP	PGTPAKPGEEIDVYLF	15	AT4G29360.1	AT4G29360.1	291	305	yes	yes	0.00015463	62.077			647	315	653	1482;1483;1484;1485	999;1000;1001	1001			3	228710000	0	50508000	52470000	0	0	0	0	49041000	76691000	0	0	0		By MS/MS	By MS/MS					By MS/MS	By matching					1
ITFQNTAGPSKHQ	GERFLARDITFQNTAG	TAGPSKHQAVALRVGS	13	AT1G53830.1;AT3G14310.1	AT1G53830.1	369	381	yes	no	0.028296	29.363			655	83	661	1499	1014	1014			1	0	0	0	0	0	0	0	0	0	0	0	0	0		By MS/MS												1
ITNVGGAGDVHSA	HSYFNLVLITNVGGAG	GAGDVHSAAIKGSRTV	13	AT1G26770.2;AT1G69530.3	AT1G26770.2	182	194	yes	no	0.0060606	69.03			666	54	672	1535;1536	1041	1041			1	28605000	0	16239000	0	0	0	0	0	12366000	0	0	0	0		By MS/MS						By matching						1
IVIGFIDSGIFPHHPS	GYDRAGEDIVIGFIDS	GIFPHHPSFASHHTTV	16	AT4G30020.1	AT4G30020.1	154	169	yes	yes	0.00091643	32.152			671	316	677	1542;1543	1047	1047			0	14541000	0	7158000	0	0	0	0	0	7382800	0	0	0	0		By matching						By MS/MS						1
KPVKSPNGDVGVD	VPAFIPGLKPVKSPNG	PNGDVGVDGMISVIAH	13	AT5G51550.1	AT5G51550.1	233	245	yes	yes	0.015364	53.448			714	402	720	1620;1621	1104	1104			1	18540000	0	11726000	0	0	0	0	0	6813500	0	0	0	0		By matching						By MS/MS						1
KTSEVIGYPKGTT	ALEFKTNLKTSEVIGY	IGYPKGTTKFSLGGVN	13	AT1G52070.1	AT1G52070.1	121	133	yes	yes	6.5228e-14	81.448			726	79	732	1639;1640;1641	1117;1118;1119	1119			3	71854000	0	28097000	0	0	0	0	0	16550000	27206000	0	0	0		By MS/MS						By MS/MS	By MS/MS					1
KYTGTGFQSKG	SELQLILDKYTGTGFQ	GTGFQSKGSYLFGHFS	11	AT2G06850.1;AT5G13870.1	AT2G06850.1	63	73	yes	no	1.345e-06	101.89			728	136	734	1643;1644;1645;1646	1121;1122	1121			2	60872000	0	20602000	756350	0	0	0	0	18213000	21300000	0	0	0		By MS/MS	By matching					By matching	By MS/MS					1
LATTNRHVSNSH	QLLIGSSALATTNRHV	NRHVSNSHWLPAVATW	12	AT4G28250.1	AT4G28250.1	24	35	yes	yes	0.031544	53.448			731	311	737	1656;1657	1129	1129			1	24482000	0	12891000	0	0	0	0	0	11591000	0	0	0	0		By matching						By MS/MS						1
LDLDTGSGHNSGSKTPG	DDTNVTTDLDLDTGSG	NSGSKTPGLTYTPFRK	17	AT3G52500.1	AT3G52500.1	265	281	yes	yes	2.3545e-06	66.068			733	259	739	1659;1660;1661;1662;1663;1664	1131;1132;1133	1132			3	53802000	0	19634000	1827000	0	4427800	0	0	14479000	9202500	0	4231400	0		By MS/MS	By matching		By MS/MS			By matching	By MS/MS		By matching			1
LFNEEGKPGPT	RFETYIFGLFNEEGKP	EEGKPGPTAERNWGLF	11	AT3G55430.1	AT3G55430.1	313	323	yes	yes	0.025159	70.942			736	269	742	1669;1670;1671	1136;1137	1136			2	33444000	0	14636000	0	5505000	0	0	0	13303000	0	0	0	0		By matching		By MS/MS				By MS/MS						1
LGGGGGLGSRKPI	PLVSVVEGLGGGGGLG	GLGSRKPIKNVSDPDV	13	AT4G16500.1	AT4G16500.1	23	35	yes	yes	0.030991	44.608			737	296	743	1672;1673;1674;1675	1138	1138			1	77155000	0	41181000	0	0	0	0	0	16203000	19442000	0	0	329800		By matching						By matching	By MS/MS			By matching		1
LGISVGGSRVPG	DTFYYLQLLGISVGGS	VGGSRVPGVSESQFKL	12	AT3G61820.1	AT3G61820.1	334	345	yes	yes	0.010513	59.227			738	275	744	1676	1139	1139			1	0	0	0	0	0	0	0	0	0	0	0	0	0		By MS/MS												1
LKHYRDGGHTPVTGG	DIPFTTEGLKHYRDGG	GHTPVTGGDQVTKPPM	15	AT2G05790.1	AT2G05790.1	349	363	yes	yes	3.0998e-06	94.007			739	134	745	1677;1678;1679	1140;1141;1142	1142		3	3	159930000	0	80808000	0	0	0	0	0	44885000	34240000	0	0	0		By MS/MS						By MS/MS	By MS/MS					1
LSRKNPSPSSPP	SHRFTTSLLSRKNPSP	NPSPSSPPYNFRSRFK	12	AT1G66180.1	AT1G66180.1	48	59	yes	yes	1.2761e-05	63.662			755	96	762	1724;1725	1169;1170	1170		0	0	59407000	0	36784000	0	0	0	0	0	22623000	0	0	0	0		By MS/MS						By MS/MS						1
NESGDPGVKRG	YQWRYMVENESGDPGV	GDPGVKRGSCPNRKES	11	AT5G67130.1	AT5G67130.1	255	265	yes	yes	0.0011701	88.596			784	429	793	1794;1795;1796	1224	1224			1	10148000	0	3806400	0	0	0	0	0	6004900	336360	0	0	0		By matching						By MS/MS	By matching					1
NEVTVGGKSGD	FFFSSVNANEVTVGGK	TVGGKSGDWKIPPSSS	11	AT4G31840.1;AT2G25060.1	AT4G31840.1	25	35	yes	no	1.9752e-11	84.479			786	155	795	1798;1799;1800;1801;1802;1803	1226;1227	1227			2	232930000	0	2578900	2065700	0	0	80693000	0	1500500	27520000	0	118570000	0		By matching	By matching			By MS/MS		By matching	By matching		By MS/MS			1
NGGFEEGPHR	YTRGNLVKNGGFEEGP	GFEEGPHRLVNSTQGV	10	AT3G08030.1	AT3G08030.1	198	207	yes	yes	0.01689	72.276			790	198	799	1811;1812	1232	1232			1	9754600	0	1071500	0	0	0	8683100	0	0	0	0	0	0		By matching				By MS/MS								1
NKEVTKHEDAPESK	FLAPNTRFNKEVTKHE	HEDAPESKWRDWNWRS	14	AT3G27400.1	AT3G27400.1	337	350	yes	yes	0.0090687	67.326			800	244	810	1832;1833	1245	1245			1	21128000	0	11636000	0	0	0	0	0	9491500	0	0	0	0		By MS/MS						By matching						1
NMASTTPDRQQ	CNGVTNLKNMASTTPD	STTPDRQQACRCLQSA	11	AT2G38530.1	AT2G38530.1	62	72	yes	yes	0.014487	74.962			802	173	812	1836;1837;1838;1839;1840;1841;1842	1248;1249;1250	1250			3	119840000	0	36668000	7099300	0	0	1763400	0	23385000	42729000	0	8195700	0		By MS/MS	By matching			By matching		By matching	By MS/MS		By MS/MS			1
NSQNPGIQK	TATIVGGLNSQNPGIQ	SQNPGIQKIPSVVFGS	9	AT3G10080.1	AT3G10080.1	178	186	yes	yes	0.010052	76.17			809	205	819	1854;1855	1258	1258			1	42257000	0	22446000	0	0	0	0	0	19811000	0	0	0	0		By matching						By MS/MS						1
NVFTGGKGNREQ	GQPAILQTNVFTGGKG	GGKGNREQRIYLWFDP	12	AT2G06850.1	AT2G06850.1	128	139	yes	yes	3.0508e-10	100.38			812	136	822	1860;1861;1862;1863;1864	1261;1262;1263	1262			3	284250000	0	67635000	35864000	0	0	746520	0	46220000	133780000	0	0	0		By MS/MS	By MS/MS			By matching		By matching	By MS/MS					1
NVYTKGSGDKEQ	GHPYTLHTNVYTKGSG	KGSGDKEQQFHLWFDP	12	AT4G30290.1;AT4G30280.1	AT4G30290.1	118	129	yes	no	0	150.69			814	317	824	1869;1870;1871;1872;1873	1267;1268;1269	1269			3	45072000	0	16073000	1064800	0	0	748490	0	9582800	17603000	0	0	0		By MS/MS	By matching			By matching		By MS/MS	By MS/MS					1
NYNDNGRGYGNE	NGYTYTTNNYNDNGRG	NGRGYGNEEEKQGMSD	12	AT1G03820.1	AT1G03820.1	146	157	yes	yes	7.6781e-08	97.957			817	5	827	1879;1880;1881	1273;1274	1274			2	103800000	0	27907000	0	0	0	0	0	20302000	0	0	55589000	0		By MS/MS						By matching			By MS/MS			1
NYNDNGRGYGNEEE	NGYTYTTNNYNDNGRG	RGYGNEEEKQGMSDTR	14	AT1G03820.1	AT1G03820.1	146	159	yes	yes	8.8887e-05	86.944			818	5	828	1882;1883;1884	1275;1276;1277	1277			3	94226000	0	45505000	0	0	0	0	0	34689000	0	0	14032000	0		By MS/MS						By MS/MS			By MS/MS			1
PANDDPVNPRPG	GRIYVVTDPANDDPVN	DPVNPRPGTLRYAVTQ	12	AT3G27400.1	AT3G27400.1	108	119	yes	yes	1.324e-241	136.7			821	244	831	1888;1889;1890;1891;1892;1893;1894;1895;1896;1897;1898;1899	1280;1281;1282;1283;1284;1285;1286;1287;1288	1283			9	2038300000	11486000	584250000	73508000	0	30336000	319450000	0	412680000	205960000	63770000	335050000	1774200	By MS/MS	By MS/MS	By matching		By MS/MS	By MS/MS		By MS/MS	By MS/MS	By MS/MS	By MS/MS	By matching	1	1
PANDDPVNPRPGT	GRIYVVTDPANDDPVN	PVNPRPGTLRYAVTQE	13	AT3G27400.1	AT3G27400.1	108	120	yes	yes	3.7682e-61	115.91			822	244	832	1900;1901;1902;1903;1904;1905;1906	1289;1290;1291;1292;1293;1294;1295	1292			7	146600000	0	39635000	10024000	6060600	0	34472000	0	30157000	11365000	14887000	0	0		By MS/MS	By MS/MS	By MS/MS		By MS/MS		By MS/MS	By MS/MS	By MS/MS				1
PGSGGMIKDGPHH	GINIHDCKPGSGGMIK	MIKDGPHHTGWWMQSD	13	AT3G27400.1	AT3G27400.1	190	202	yes	yes	1.9529e-85	120.84			825	244	836	1920;1921;1922;1923;1924	1307;1308	1308			2	100630000	0	23939000	3192000	0	0	38476000	0	8259200	26767000	0	0	0		By MS/MS	By matching			By MS/MS		By matching	By matching					1
PGSGGMIKDGPHHTG	GINIHDCKPGSGGMIK	KDGPHHTGWWMQSDGD	15	AT3G27400.1	AT3G27400.1	190	204	yes	yes	0	202.92			827	244	839;840	1938;1939;1940;1941;1942;1943;1944;1945;1946	1316;1317;1318;1319;1320	1317	17		5	718780000	0	81911000	191320000	0	0	102830000	0	63230000	260740000	0	18754000	0		By MS/MS	By matching			By MS/MS		By matching	By MS/MS		By MS/MS			1
PVEHPHGGGNHQHIGH	KVRGVAMNPVEHPHGG	GNHQHIGHASTVRRDA	16	AT2G18020.1;AT4G36130.1;AT3G51190.1	AT2G18020.1	206	221	yes	no	4.6305e-06	68.262			839	145	852	1979;1980;1981;1982;1983;1984;1985;1986;1987	1344;1345;1346	1344			3	139250000	0	21976000	2075700	0	0	68018000	0	11183000	28874000	0	7127800	0		By MS/MS	By matching			By MS/MS		By matching	By matching		By matching			1
PVKSPNGDVGVD	PAFIPGLKPVKSPNGD	PNGDVGVDGMISVIAH	12	AT5G51550.1	AT5G51550.1	234	245	yes	yes	8.3798e-13	83.137			840	402	853	1988;1989	1347	1347			1	174030000	0	99517000	0	0	0	0	0	74514000	0	0	0	0		By MS/MS						By matching						1
RAHPGSDVAGET	LRTVYKIDRAHPGSDV	GSDVAGETAAALAAAS	12	AT1G70710.1	AT1G70710.1	166	177	yes	yes	0.015746	66.023			855	105	869	2018;2019	1365	1365			1	168930000	0	100770000	0	0	0	0	0	68161000	0	0	0	0		By matching						By MS/MS						1
RENPGMVDSGN	IPLDYALLRENPGMVD	PGMVDSGNGLRYFNLF	11	AT2G05790.1	AT2G05790.1	220	230	yes	yes	1.1021e-23	110.64			856	134	870	2020;2021;2022	1366;1367;1368	1368			3	51725000	0	20698000	0	0	0	0	0	13253000	0	0	17774000	0		By MS/MS						By MS/MS			By MS/MS			1
RYSGSSTPASGPIPGGPT	IITTTGVLRYSGSSTP	GPIPGGPTIQVDWSLN	18	AT1G41830.1	AT1G41830.1	293	310	yes	yes	5.7341e-05	52.52			880	68	894	2071;2072;2073;2074;2075	1402;1403;1404	1403			3	574480000	0	268070000	0	0	50472000	0	0	212540000	0	0	41187000	2200200		By MS/MS			By MS/MS			By matching			By MS/MS	By matching		1
SASGPRPNPQ	ARAIRTNLSASGPRPN	SGPRPNPQGSYHYGMI	10	AT1G76160.1	AT1G76160.1	327	336	yes	yes	2.5439e-08	85.807			895	114	909	2107;2108	1427	1427			1	11686000	0	7031000	0	0	0	0	0	4655300	0	0	0	0		By MS/MS						By matching						1
SATPEEDKKPDQGA	________________	DKKPDQGAHINLKVKG	14	AT5G55160.2	AT5G55160.2	2	15	yes	yes	0.0036979	54.09			896	407	910	2109;2110;2111	1428;1429	1429			2	121140000	0	32290000	0	0	0	0	0	21250000	0	0	67601000	0		By MS/MS						By matching			By MS/MS			1
SDHEGGNVSAHT	MRLYITIHSDHEGGNV	GGNVSAHTGHLVGSAL	12	AT2G44350.2	AT2G44350.2	270	281	yes	yes	4.2132e-08	81.017			899	184	913	2114;2115	1432;1433	1432			2	8287500	0	4638300	0	0	0	0	0	3649200	0	0	0	0		By MS/MS						By MS/MS						1
SEEEEPTPKKPA	EDDSDGEDSEEEEPTP	EPTPKKPASSKKRANE	12	AT3G44750.1	AT3G44750.1	158	169	yes	yes	0.012016	72.29			904	248	918	2121;2122	1438	1438			1	11392000	0	6763700	0	0	0	0	0	4628000	0	0	0	0		By MS/MS						By matching						1
SGNDNPVSPK	GRIYVVTDSGNDNPVS	NDNPVSPKPGTLRHAV	10	AT4G24780.1	AT4G24780.1	104	113	yes	yes	0.0178	72.152			929	305	943	2168;2169	1465	1465			1	103070000	0	65138000	0	0	0	0	0	37937000	0	0	0	0		By MS/MS						By matching						1
SGNDNPVSPKPGT	GRIYVVTDSGNDNPVS	PVSPKPGTLRHAVVQD	13	AT4G24780.1	AT4G24780.1	104	116	yes	yes	7.8051e-15	101.3			931	305	945	2176;2177;2178;2179;2180;2181;2182	1469;1470;1471;1472;1473	1473			5	819220000	0	76751000	14012000	0	0	80901000	0	59476000	48833000	0	536080000	3169800		By MS/MS	By matching			By MS/MS		By MS/MS	By MS/MS		By MS/MS	By matching		1
SGRGKGGKGLGKGGA	________________	KGLGKGGAKRHRKVLR	15	AT5G59970.1;AT5G59690.1;AT3G53730.1;AT3G46320.1;AT3G45930.1;AT2G28740.1;AT1G07820.1;AT1G07660.1	AT5G59970.1	2	16	yes	no	4.9514e-15	81.632			935	15	949	2189;2190;2191;2192;2193	1477;1478;1479	1479			3	46281000	0	19817000	0	0	0	0	0	14003000	11516000	0	945650	0		By MS/MS	By MS/MS					By matching	By MS/MS		By matching			1
SGYGHGGGAGGGEGSGG	GGGGYAAASGYGHGGG	GGGEGSGGYVP_____	17	AT2G36120.1	AT2G36120.1	236	252	yes	yes	1.0713e-14	77.42			936	166	950	2194;2195	1480	1480			1	65405000	0	244170	0	0	0	0	0	65161000	0	0	0	0		By matching						By MS/MS						1
SGYGHGGGAGGGEGSGGY	GGGGYAAASGYGHGGG	GGEGSGGYVP______	18	AT2G36120.1	AT2G36120.1	236	253	yes	yes	5.1126e-170	125.5			937	166	951	2196;2197;2198;2199;2200;2201;2202	1481;1482;1483;1484;1485;1486	1485			6	388730000	0	119200000	65303000	0	0	11116000	0	85627000	97900000	0	9584600	0		By MS/MS	By MS/MS			By MS/MS		By MS/MS	By MS/MS		By MS/MS			1
SGYGHGGGAGGGEGSGGYV	GGGGYAAASGYGHGGG	GEGSGGYVP_______	19	AT2G36120.1	AT2G36120.1	236	254	yes	yes	2.2933e-15	91.306			938	166	952	2203;2204;2205	1487;1488	1487			2	56277000	0	17057000	0	0	0	0	0	12203000	27017000	0	0	0		By matching						By MS/MS	By MS/MS					1
SGYGHGGGAGGGEGSGGYVP	GGGGYAAASGYGHGGG	EGSGGYVP________	20	AT2G36120.1	AT2G36120.1	236	255	yes	yes	0.0087413	38.418			939	166	953	2206;2207	1489	1489			1	38848000	0	21761000	0	0	0	0	0	17088000	0	0	0	0		By matching						By MS/MS						1
SHSDQSPKDPY	VKLPLSPFSHSDQSPK	DQSPKDPYLSLRRLAE	11	AT3G52500.1	AT3G52500.1	27	37	yes	yes	0.017759	92.247			941	259	955	2209;2210;2211;2212;2213	1491;1492	1491			2	74759000	0	23297000	1960000	0	0	11476000	0	18791000	19236000	0	0	0		By matching	By matching			By MS/MS		By MS/MS	By matching					1
SIAKTTPDRQQ	CSGVKNLNSIAKTTPD	KTTPDRQQACNCIQGA	11	AT2G38540.1	AT2G38540.1	62	72	yes	yes	9.715e-31	113.22			942	174	956	2214;2215;2216;2217;2218	1493;1494;1495	1495			3	142580000	0	42702000	31736000	0	0	7845500	0	26364000	33934000	0	0	0		By MS/MS	By matching			By matching		By MS/MS	By MS/MS					1
SISAVGSKHPSVSG	KIIREFINSISAVGSK	SKHPSVSGWWKTVQLY	14	AT5G51550.1	AT5G51550.1	91	104	yes	yes	0.031799	43.761			946	402	960	2222;2223	1499	1499			1	12382000	0	7142100	0	0	0	0	0	5240100	0	0	0	0		By matching						By MS/MS						1
SQGNRYSAPSDPSAKE	GSGNPTINSQGNRYSA	PSDPSAKEVTKRVDSK	16	AT3G54920.1	AT3G54920.1	331	346	yes	yes	0.039094	23.226			958	268	972	2244	1514	1514			1	0	0	0	0	0	0	0	0	0	0	0	0	0		By MS/MS												1
SRGGAAVAKGKKKGVS	________________	KGKKKGVSFTIDCSKP	16	AT3G05560.1	AT3G05560.1	2	17	yes	yes	0.00020637	60.307			961	193	975	2253;2254	1518	1518			1	40939000	0	23381000	0	0	0	0	0	17558000	0	0	0	0		By MS/MS						By matching						1
SRVPASGDPPALPPG	MGLLRYSNSRVPASGD	DPPALPPGELVWSMRQ	15	AT5G66920.1	AT5G66920.1	304	318	yes	yes	0.020048	51.643			972	428	986	2296;2297;2298;2299;2300;2301	1544;1545	1545			2	178860000	0	70476000	2590800	0	0	0	0	59842000	45138000	0	0	811140		By MS/MS	By matching					By matching	By MS/MS			By matching		1
SSDDDAVNPKPG	GQFYFVTDSSDDDAVN	DAVNPKPGTLRYGVIQ	12	AT3G53190.1	AT3G53190.1	118	129	yes	yes	5.4204e-163	130.56			975	263	989	2309;2310;2311;2312;2313	1548;1549;1550;1551	1549			4	563490000	0	291060000	12432000	0	0	14011000	0	177990000	67993000	0	0	0		By MS/MS	By MS/MS			By MS/MS		By MS/MS	By matching					1
SSDKDVVNPKPG	GKIYVVTDSSDKDVVN	DVVNPKPGTLRHAVIQ	12	AT1G67750.1	AT1G67750.1	104	115	yes	yes	0.0073021	94.538			977	100	991	2318;2319	1556	1556			1	37035000	0	22902000	0	0	0	0	0	14133000	0	0	0	0		By MS/MS						By matching						1
SSQDQSPDPKPTTPTGTS	PTPNTSQKSSQDQSPD	PTTPTGTSSTTPAGDS	18	AT1G75800.1	AT1G75800.1	256	273	yes	yes	0.0038589	49.537			987	112	1001	2335;2336	1569	1569		1;2	1	9887400	0	5486400	0	0	0	0	0	4401000	0	0	0	0		By MS/MS						By matching						1
STGAGPRISCMRD	AERLHSRWSTGAGPRI	PRISCMRDYPSELQFR	13	AT3G58480.1	AT3G58480.1	512	524	yes	yes	0.015543	58.172			990	273	1004	2340;2341;2342	1572	1572	22	8	1	91485000	0	77363000	0	0	7376900	0	0	0	0	0	6745800	0		By MS/MS			By matching						By matching			1
STGAGSGTTKGGRGKPK	________________	KGGRGKPKATKSVSRS	17	AT1G08880.1	AT1G08880.1	2	18	yes	yes	4.5375e-15	77.746			991	21	1005	2343;2344	1573	1573			1	29303000	0	16005000	0	0	0	0	0	13298000	0	0	0	0		By MS/MS						By matching						1
TPYVGIPNPDGNTGPAPG	GGFYDHVKTPYVGIPN	GNTGPAPGFFKFDRLG	18	AT3G48610.1	AT3G48610.1	323	340	yes	yes	0.0074669	44.045			1049	255	1063	2476;2477;2478	1667	1667			1	275990000	0	121000000	0	0	0	0	0	152170000	2817000	0	0	0		By matching						By MS/MS	By matching					1
TVDSSKPSGSNSFG	KKSYTVTFTVDSSKPS	PSGSNSFGSIEWSDGK	14	AT5G67360.1	AT5G67360.1	724	737	yes	yes	0.00096773	91.307			1067	430	1081	2509;2510;2511	1691;1692	1691			2	66834000	0	27358000	0	0	0	0	0	21766000	0	0	17711000	0		By MS/MS						By matching			By MS/MS			1
VAVNAKPFPH	PYGGKMAEVAVNAKPF	VNAKPFPHRNKLFKIQ	10	AT4G20830.1	AT4G20830.1	422	431	yes	yes	0.012885	66.692			1089	300	1103	2564;2565;2566;2567	1730	1730			1	44575000	0	15043000	0	0	0	6592700	0	7448100	15490000	0	0	0		By matching				By MS/MS		By matching	By matching					1
VAYNKDPSPVK	EDPILGVTVAYNKDPS	NKDPSPVKLNLGVGAY	11	AT5G11520.1	AT5G11520.1	65	75	yes	yes	1.4501e-08	81.92			1090	350	1104	2568;2569	1731	1731			1	8169400	0	2472200	0	0	5697100	0	0	0	0	0	0	0		By matching			By MS/MS									1
VDRTSSGSSSKPPS	NGKFSYCLVDRTSSGS	GSSSKPPSTIVFGNAA	14	AT3G61820.1	AT3G61820.1	288	301	yes	yes	0.0020857	63.29			1099	275	1113	2593;2594;2595;2596;2597	1745;1746	1746			2	975450000	0	525820000	15632000	0	124550	68421000	0	365450000	0	0	0	0		By matching	By matching		By matching	By MS/MS		By MS/MS						1
VEATLKKRGEEGPG	KSPELAKAVEATLKKR	KRGEEGPGWSTTWKAA	14	AT4G34260.1	AT4G34260.1	671	684	yes	yes	5.9065e-07	77.372			1103	324	1117	2601;2602;2603;2604;2605	1750;1751	1751			2	27844000	0	15084000	605260	0	0	1012600	0	5238900	5903400	0	0	0		By MS/MS	By matching			By matching		By matching	By MS/MS					1
VEEMNKHVR	MVKWKVNEVEEMNKHV	EEMNKHVRWMRSLHDY	9	AT4G20860.1	AT4G20860.1	442	450	yes	yes	0.006706	93.649			1105	301	1119	2608;2609	1753	1753			1	5488800	0	3244900	0	0	0	0	0	2243900	0	0	0	0		By MS/MS						By matching						1
VENQGEMAGKHP	AKTKVTVEVENQGEMA	GEMAGKHPVLMFARHE	12	AT1G78060.1	AT1G78060.1	678	689	yes	yes	4.1617e-12	82.85			1108	119	1122	2614;2615;2616;2617;2618	1756;1757;1758	1758			2	138830000	0	44590000	21464000	0	0	15826000	0	28616000	28335000	0	0	0		By MS/MS	By matching			By MS/MS		By MS/MS	By matching					1
VFTGGKGNRE	QPAILQTNVFTGGKGN	TGGKGNREQRIYLWFD	10	AT2G06850.1;AT5G57540.1;AT5G57530.1	AT2G06850.1	129	138	yes	no	0.015369	72.434			1113	136	1127	2623;2624;2625;2626	1763;1764	1764			2	674350000	0	255320000	5132100	0	0	0	0	150520000	263380000	0	0	0		By MS/MS	By matching					By matching	By MS/MS					1
VFTGGKGNREQ	QPAILQTNVFTGGKGN	GGKGNREQRIYLWFDP	11	AT2G06850.1	AT2G06850.1	129	139	yes	yes	0.0042397	94.767			1114	136	1128	2627;2628	1765	1765			1	262980000	0	171640000	0	0	0	0	0	91347000	0	0	0	0		By MS/MS						By matching						1
VGDVTATIVGGLNSQNPGIQK	GLVHFQMNVGDVTATI	SQNPGIQKIPSVVFGS	21	AT3G10080.1	AT3G10080.1	166	186	yes	yes	4.4825e-06	48.053			1118	205	1132	2636;2637;2638;2639	1772;1773	1773			2	57748000	0	31967000	0	0	0	0	0	11997000	13784000	0	0	0		By MS/MS						By matching	By MS/MS					1
VIRPGNGPKPAPG	________________	NGPKPAPGQTVTVHCT	13	AT5G64350.1	AT5G64350.1	7	19	yes	yes	0.015035	61.344			1132	425	1146	2657;2658;2659;2660	1790;1791;1792	1791			3	36597000	0	12970000	0	1812300	15647000	0	0	6168600	0	0	0	0		By matching		By MS/MS	By MS/MS			By MS/MS						1
VLRYSGSSTPASGPIPGGPT	DKIITTTGVLRYSGSS	GPIPGGPTIQVDWSLN	20	AT1G41830.1	AT1G41830.1	291	310	yes	yes	6.802e-23	75.533			1139	68	1153	2671;2672;2673	1800	1800			1	52678000	0	26374000	4452100	0	0	0	0	0	21851000	0	0	0		By MS/MS	By matching						By matching					1
VSKKGVSMTN	KKRYTVTFVSKKGVSM	KKGVSMTNKAEFGSIT	10	AT2G05920.1	AT2G05920.1	718	727	yes	yes	1.7113e-05	82.261			1154	135	1168	2710;2711	1833	1833			1	10874000	0	10365000	0	0	509240	0	0	0	0	0	0	0		By MS/MS			By matching									1
VSNRGFEAGGQ	AGGLWAELVSNRGFEA	RGFEAGGQNTPSNIWP	11	AT3G10740.1;AT5G26120.1	AT3G10740.1	80	90	yes	no	0.018505	67.252			1155	206	1169	2712;2713;2714	1834	1834			1	46653000	0	2790000	10019000	0	0	0	0	0	0	0	33845000	0		By matching	By matching								By MS/MS			1
VTDSGNDNPVSPK	GRDGRIYVVTDSGNDN	NDNPVSPKPGTLRHAV	13	AT4G24780.1	AT4G24780.1	101	113	yes	yes	7.4324e-156	127.71			1163	305	1177	2727;2728;2729;2730;2731	1843;1844;1845	1845			3	73576000	0	29990000	12300000	0	0	7623700	0	19623000	4038800	0	0	0		By matching	By MS/MS			By MS/MS		By MS/MS	By matching					1
VTDSGNDNPVSPKPGT	GRDGRIYVVTDSGNDN	PVSPKPGTLRHAVVQD	16	AT4G24780.1	AT4G24780.1	101	116	yes	yes	0	173.28			1165	305	1179	2742;2743;2744;2745;2746;2747	1855;1856;1857;1858	1856			4	97204000	0	28867000	0	0	0	0	0	18711000	199010	5767000	43661000	0		By MS/MS		By MS/MS				By matching	By matching	By MS/MS	By MS/MS			1
VTDSSDNNPTNPTPG	GKNGKIYVVTDSSDNN	NPTNPTPGTLRYGVIQ	15	AT3G54920.1	AT3G54920.1	121	135	yes	yes	0.0018825	54.898			1166	268	1180	2748;2749	1859	1859			1	28905000	0	17580000	0	0	0	0	0	11325000	0	0	0	0		By MS/MS						By matching						1
VVDGSNNLKAPKGLG	ASYFRNIQVVDGSNNL	LKAPKGLGTFTEKSNC	15	AT3G13510.1;AT1G55360.1	AT3G13510.1	370	384	yes	no	0.0029744	66.246			1171	87	1185	2755;2756	1865	1865			1	88200000	0	55298000	0	0	0	0	0	32902000	0	0	0	0		By matching						By MS/MS						1
VVDSSNNLKEPKG	ASYFRNIQVVDSSNNL	NNLKEPKGLNTFTEKS	13	AT5G56530.1	AT5G56530.1	371	383	yes	yes	7.7109e-15	101.32			1172	411	1186	2757;2758;2759;2760;2761	1866;1867	1866			2	37264000	0	16774000	596190	0	2852000	0	0	6847200	10195000	0	0	0		By MS/MS	By matching		By matching			By matching	By MS/MS					1
VVQSGSSDGFGKPR	CLLCSVAAVVQSGSSD	SDGFGKPRDTETAISF	14	AT3G62060.1	AT3G62060.1	21	34	yes	yes	1.3629e-12	79.875			1177	276	1191	2774;2775;2776;2777;2778;2779;2780;2781	1878;1879;1880;1881	1880			4	119650000	0	23124000	3019200	0	45056000	20459000	0	12506000	15485000	0	0	0		By MS/MS	By matching		By matching	By MS/MS		By MS/MS	By MS/MS					1
VVTDPANDD	GGRKGRIYVVTDPAND	VTDPANDDPVNPRPGT	9	AT3G27400.1	AT3G27400.1	104	112	yes	yes	0	162.25			1179	244	1193	2784;2785	1883;1884	1883			2	25019000	0	13145000	0	0	0	0	0	11874000	0	0	0	0		By MS/MS						By MS/MS						1
VVTDPANDDPVNPR	GGRKGRIYVVTDPAND	NDDPVNPRPGTLRYAV	14	AT3G27400.1	AT3G27400.1	104	117	yes	yes	0.017821	58.079			1180	244	1194	2786;2787;2788;2789;2790	1885	1885			1	69132000	0	22953000	14639000	0	0	13447000	0	13447000	4647000	0	0	0		By matching	By MS/MS			By matching		By matching	By matching					1
VVVGVLDTG	PEAGSYSDVVVGVLDT	VVGVLDTGVWPESKSY	9	AT5G67360.1;AT5G51750.1	AT5G67360.1	133	141	yes	no	0	145.88			1187	430	1201	2820;2821	1916	1916			1	41264000	0	24303000	0	0	0	0	0	16961000	0	0	0	0		By matching						By MS/MS						1
YAGPDPVAPVE	TNPLVNAWYAGPDPVA	PDPVAPVEIADLCEGI	11	AT5G51550.1	AT5G51550.1	268	278	yes	yes	0.016098	89.542			1189	402	1203	2824	1919	1919			1	58717000	0	58717000	0	0	0	0	0	0	0	0	0	0		By MS/MS												1
YDEKDPKTHD	KFFSFVQEYDEKDPKT	EKDPKTHDGMDLTRVT	10	AT3G59920.1;AT2G44100.1	AT3G59920.1	149	158	yes	no	0.00029702	79.659			1193	274	1207	2829;2830	1923	1923			1	11045000	0	5432100	0	0	0	0	0	5613300	0	0	0	0		By matching						By MS/MS						1
YLGRNGDAMGGTG	SNNQFYLDYLGRNGDA	GDAMGGTGWSMTEFGW	13	AT1G64390.1	AT1G64390.1	256	268	yes	yes	9.1384e-10	80.318			1199	94	1213	2840;2841	1931	1931			1	72006000	0	41786000	0	0	0	0	0	30220000	0	0	0	0		By matching						By MS/MS						1
YNDRNHGHY	KGSYYYDLYNDRNHGH	NDRNHGHYYRKSHSKS	9	AT1G28400.1	AT1G28400.1	258	266	yes	yes	5.0266e-05	87.149			1203	59	1217	2846;2847	1935	1935			1	68032000	0	41901000	0	0	0	0	0	26132000	0	0	0	0		By MS/MS						By matching						1
YNEDTRPGPV	VTTYIYELYNEDTRPG	EDTRPGPVSEKNWGLF	10	AT2G01630.1	AT2G01630.1	315	324	yes	yes	0.010379	67.334			1204	127	1218	2848;2849;2850	1936	1936			1	20738000	0	11346000	1360800	0	0	0	0	8030500	0	0	0	0		By matching	By matching					By MS/MS						1
YNENQKTGPGTE	LPAFVFALYNENQKTG	QKTGPGTERHFGLLHP	12	AT3G07320.1	AT3G07320.1	318	329	yes	yes	4.2413e-146	128.85			1205	196	1219	2851;2852;2853;2854;2855	1937;1938;1939;1940	1940			4	41750000	0	18258000	0	0	0	4978900	0	12273000	6240700	0	0	0		By MS/MS				By MS/MS		By MS/MS	By MS/MS					1
YPAPGAHHSGHSGGGLG	PGGYPPAGYPAPGAHH	GHSGGGLGGMIAGAAG	17	AT4G19200.1	AT4G19200.1	78	94	yes	yes	0.041082	36.219			1207	297	1221	2857;2858;2859;2860	1942	1942			1	71731000	0	24294000	0	0	20756000	0	0	12473000	0	0	14208000	0		By matching			By MS/MS			By matching			By matching			1
YSEIDGGGHHHRGGGD	IREFVIQKYSEIDGGG	HHHRGGGDSGGKCWIP	16	AT5G01710.1	AT5G01710.1	243	258	yes	yes	0.015137	51.03			1210	341	1224	2863;2864	1945	1945			1	7938400	0	4385500	0	0	0	0	0	3552800	0	0	0	0		By MS/MS						By matching						1
YSEIDGGGHHHRGGGDSGG	IREFVIQKYSEIDGGG	RGGGDSGGKCWIPGYK	19	AT5G01710.1	AT5G01710.1	243	261	yes	yes	1.7122e-48	102.89			1211	341	1225	2865;2866;2867;2868	1946;1947;1948	1948			3	93866000	0	48793000	2214000	0	0	0	0	29292000	13567000	0	0	0		By MS/MS	By matching					By MS/MS	By MS/MS					1
YTNSKGKAKGQLPPGPQ	VTGVGILKYTNSKGKA	GQLPPGPQDEFDKTFS	17	AT4G12420.1	AT4G12420.1	308	324	yes	yes	5.7501e-17	97.45			1218	289	1233	2883;2884;2885;2886;2887;2888;2889	1959;1960;1961	1959			3	138880000	0	41691000	8711100	0	14018000	5482900	0	28684000	40297000	0	0	0		By MS/MS	By matching		By MS/MS	By matching		By matching	By MS/MS					1
YVASDPSQRS	GFNAYWLMYVASDPSQ	ASDPSQRSKISTAFQD	10	AT5G66460.1	AT5G66460.1	58	67	yes	yes	6.2758e-08	82.417			1219	426	1234	2890;2891;2892	1962;1963	1963			2	49338000	0	0	0	0	0	25252000	0	0	24087000	0	0	0		By MS/MS				By MS/MS			By matching					1
YVTAPASKLPSSPPP	TQALTILNYVTAPASK	KLPSSPPPVTPRWDDF	15	AT5G21105.1	AT5G21105.1	334	348	yes	yes	7.5757e-19	72.321			1224	371	1239	2904;2905;2906;2907;2908;2909;2910;2911	1971;1972;1973;1974;1975;1976	1972			5	72920000	0	19152000	4577300	0	0	22618000	0	11987000	3456400	10457000	0	671420		By MS/MS	By matching			By MS/MS		By MS/MS	By MS/MS	By MS/MS		By matching		1
ALADMNNDGRMDQ	QPVLAQIWALADMNND	NNDGRMDQVEFSIAMK	13	CON__ENSEMBL:ENSBTAP00000001528	CON__ENSEMBL:ENSBTAP00000001528	63	75	yes	yes	0.036979	40.475		+	91	433	91	231	149	149	32		1	53690000	0	0	0	0	0	0	0	0	0	53690000	0	0										By MS/MS
ASTSTTIRSHSSS	________________	TIRSHSSSRRGFSANS	13	CON__P48668;CON__P04259;CON__P02538	CON__P48668	2	14	yes	no	0.03581	47.037		+	144	434	145	358;359;360;361	236	236			1	58095000	0	0	14102000	0	0	24235000	0	0	19320000	0	0	438030			By matching			By MS/MS			By matching			By matching
ATYATSDFTLLELNNAANPAFNLFWAGWDR	TQSGSTVKATYATSDF	LFWAGWDRRDQNYPGA	30	CON__P15636	CON__P15636	312	341	yes	yes	0	210.79		+	161	439	162;163	400;401;402;403;404	262;263;264;265;266;267;268	263		11	7	507250000	0	0	0	0	0	4842400	0	0	0	0	0	502400000						By matching						By MS/MS
DFTLLELNNAANPAFNLFWAGWDRR	VKATYATSDFTLLELN	FWAGWDRRDQNYPGAI	25	CON__P15636	CON__P15636	318	342	yes	yes	0.032467	31.75		+	215	439	217	513	339	339			1	4381500	0	0	0	0	0	0	0	0	0	0	0	4381500												By MS/MS
DIDHNKKID	VDVFMDHLDIDHNKKI	IDHNKKIDFTEFLLMV	9	CON__P20930	CON__P20930	62	70	yes	yes	0.0058011	79.201		+	225	440	227	529;530;531;532	351;352	352			2	24827000	0	0	5589900	0	0	7023500	0	0	5177000	0	7036200	0			By MS/MS			By matching			By MS/MS		By matching
DSAALGLEANIGNNE			15		REV__AT3G57060.2			yes	yes	0.029124	50.897	+		253	443	255	589;590;591;592	397	397			1	3997700000	0	0	961820000	0	0	2942900000	0	0	93024000	0	0	0			By matching			By MS/MS			By matching
EDIAQKSKAEAESL	IAEVKAQNEDIAQKSK	SKAEAESLYQSKYEEL	14	CON__P04264	CON__P04264	359	372	yes	yes	0.0036485	90.707		+	316	436	319	773;774;775;776	522;523	522			2	53940000	0	0	25673000	0	0	15936000	0	0	12331000	0	0	0			By MS/MS		By MS/MS	By matching			By matching
ELADELMQAEV			11		REV__AT4G28420.2			yes	yes	0.030313	73.499	+		385	444	388	894;895;896;897;898	613	613			1	1039900000	0	0	115660000	0	1746300	36436000	0	0	886060000	0	0	0			By matching		By matching	By matching			By MS/MS
EVQDGKVISSREQVHQTTR	RQVRTIVEEVQDGKVI	EQVHQTTR________	19	CON__Q04695;CON__Q9QWL7	CON__Q04695	414	432	yes	no	1.5957e-11	66.893		+	413	442	417	948;949	644;645	645			2	30240000	0	0	0	0	17578000	0	0	0	0	0	12662000	0					By MS/MS						By MS/MS
FNEKSKEL	NRKDAEAWFNEKSKEL	FNEKSKELTTEIDNNI	8	CON__P13645	CON__P13645	340	347	yes	yes	0	113.62		+	443	438	448	1015	691	691			1	0	0	0	0	0	0	0	0	0	0	0	0	0									By MS/MS
GGGGGGGLGSGGSIRSS	SSSYLSRSGGGGGGGL	SGGSIRSSYSRFSSSG	17	CON__P35527	CON__P35527	15	31	yes	yes	0.00048709	53.255		+	480	441	485	1089;1090;1091	742	742			1	24680000	0	0	8542500	0	0	7475300	0	0	8661800	0	0	0			By matching			By MS/MS			By matching
GLTVLSECNGIEWP			14		REV__AT5G56040.2			yes	yes	0.017809	58.098	+		527	446	533	1204;1205;1206;1207	809	809			1	309500000	0	0	1007900	0	0	1647400	0	306840000	0	0	0	0			By matching			By matching		By MS/MS
IAQKSKAEAESL	EVKAQNEDIAQKSKAE	SKAEAESLYQSKYEEL	12	CON__P04264	CON__P04264	361	372	yes	yes	0.014378	73.881		+	605	436	611	1393;1394;1395	934	934			1	15083000	0	0	10575000	0	0	2330200	0	0	2177600	0	0	0			By MS/MS			By matching			By matching
RSGGGGGGGLGSGGSIRSS	QFSSSYLSRSGGGGGG	SGGSIRSSYSRFSSSG	19	CON__P35527	CON__P35527	13	31	yes	yes	0.01751	36.657		+	872	441	886	2056;2057;2058	1394	1394			1	18689000	0	0	6259000	0	0	6937700	0	0	5492300	0	0	0			By matching			By MS/MS			By matching
SGGGGGGGLGSGGSIR	FSSSYLSRSGGGGGGG	LGSGGSIRSSYSRFSS	16	CON__P35527	CON__P35527	14	29	yes	yes	0.016934	50.831		+	920	441	934	2146;2147;2148;2149	1454	1454			1	26425000	0	0	6351400	0	0	6609700	0	0	12775000	0	0	688490			By matching			By matching			By MS/MS			By matching
SRSGGGGGGGLGSGGSIRSS	RQFSSSYLSRSGGGGG	SGGSIRSSYSRFSSSG	20	CON__P35527	CON__P35527	12	31	yes	yes	8.5919e-12	61.276		+	969	441	983	2283;2284;2285;2286	1535;1536;1537	1536			3	68525000	0	0	37612000	0	0	14130000	0	0	16130000	0	0	652900			By MS/MS			By MS/MS			By MS/MS			By matching
TSSSSSSSRQTRPILKEQSSSSFSQGQSS	SYSSREVFTSSSSSSS	SFSQGQSS________	29	CON__P08779	CON__P08779	445	473	yes	yes	6.127e-40	60.218		+	1056	437	1070	2489;2490	1675;1676	1676			2	70851000	0	0	0	0	70851000	0	0	0	0	0	0	0					By MS/MS
YQEPVLGPVRGPFPIIV	MPIQAFLLYQEPVLGP	RGPFPIIV________	17	CON__P02666	CON__P02666	193	209	yes	yes	1.8927e-11	73.296		+	1208	435	1222	2861	1943	1943			1	5879300	0	0	0	0	0	5879300	0	0	0	0	0	0						By MS/MS
AAAASKGPKVGGGGG	KVKANFPKAAAASKGP	PKVGGGGGKR______	15	AT3G53020.1	AT3G53020.1	147	161	yes	yes	0.0075451	59.248			0	262	0	0;1;2	0	0			1	16320000	0	0	1249700	0	0	4322300	0	0	10748000	0	0	0			By matching			By matching			By MS/MS
AAADGDADRNM	GGEPPEFGAAADGDAD	DGDADRNMILGKRFFV	11	AT1G23190.1;AT1G70730.3	AT1G23190.1	296	306	yes	no	0.03679	58.172			2	50	2	9;10	3	3			1	8727500	0	0	0	0	8174700	0	0	0	0	0	0	552820					By MS/MS							By matching
AAAKANGETISTKRQPKGPKPG	KKKNDELKAAAKANGE	QPKGPKPGFMVEGMTL	22	AT1G09690.1;AT1G09590.1	AT1G09690.1	117	138	yes	no	1.3722e-06	46.415			3	22	3	11	4	4			1	23108000	0	0	0	0	0	0	0	0	0	0	23108000	0											By MS/MS
AAAPAAAGGAAAAAPAK	GGGGAPVSAAAPAAAG	AAAAAPAKEEKKDEPA	17	AT4G00810.1	AT4G00810.1	76	92	yes	yes	5.8354e-53	109.07			4	278	4	12;13	5;6	5			2	34216000	0	0	0	2923200	31293000	0	0	0	0	0	0	0				By MS/MS	By MS/MS
AAAPAAAGGAAAAAPAKEEKK	GGGGAPVSAAAPAAAG	APAKEEKKDEPAEESD	21	AT4G00810.1	AT4G00810.1	76	96	yes	yes	2.4886e-56	102.07			5	278	5	14;15;16	7;8;9	8			3	93007000	0	0	0	0	93007000	0	0	0	0	0	0	0					By MS/MS
AAAPAAGGGA	GGGGAPVAAAAPAAGG	APAAGGGAAAAAPAAE	10	AT1G01100.1;AT5G47700.1	AT5G47700.1	75	84	no	no	0.011707	66.994			6	399;0	6	17;18;19	10	10			1	77458000	0	0	0	0	6227700	1736600	0	0	0	0	69494000	0					By MS/MS	By matching					By matching
AAAPAAGGGAA	GGGGAPVAAAAPAAGG	PAAGGGAAAAAPAAEE	11	AT1G01100.1;AT5G47700.1	AT5G47700.1	75	85	no	no	0.001645	88.734			7	399;0	7	20;21	11	11			1	328940000	0	0	0	0	338790	0	0	0	0	0	328600000	0					By matching						By MS/MS
AAAPAAGGGAAA	GGGGAPVAAAAPAAGG	AAGGGAAAAAPAAEEK	12	AT1G01100.1;AT5G47700.1	AT5G47700.1	75	86	no	no	6.2967e-05	78.616			8	399;0	8	22	12	12			1	2029200	0	0	0	0	0	2029200	0	0	0	0	0	0						By MS/MS
AAAPAAGGGAAAAAPAAE	GGGGAPVAAAAPAAGG	AAAAPAAEEKKKDEPA	18	AT5G47700.1	AT5G47700.1	75	92	yes	yes	0.00020237	52.009			9	399	9	23;24	13	13			1	51327000	0	0	0	0	44846000	0	0	0	0	0	6481200	0					By MS/MS						By matching
AAAPAAGGGAAAAAPAAEEKKK	GGGGAPVAAAAPAAGG	PAAEEKKKDEPAEESD	22	AT5G47700.1	AT5G47700.1	75	96	yes	yes	1.7759e-19	69.03			10	399	10	25;26;27;28;29;30	14;15;16;17;18;19	16			5	68608000	0	0	0	584560	49332000	0	0	0	0	0	18691000	0				By MS/MS	By MS/MS						By MS/MS
AAAPAAGGGAAAAPAAEEKKKDEPA	GGGGAPVAAAAPAAGG	EKKKDEPAEESDGDLG	25	AT1G01100.1	AT1G01100.1	75	99	yes	yes	5.366e-43	73.672			11	0	11	31;32	20	20			1	12175000	0	0	762230	0	11413000	0	0	0	0	0	0	0			By matching		By MS/MS
AAAPAAGGGAAAAPAAEEKKKDEPAEE	GGGGAPVAAAAPAAGG	KKDEPAEESDGDLGFG	27	AT1G01100.1	AT1G01100.1	75	101	yes	yes	5.1298e-05	41.672			12	0	12	33	21	21			1	7517200	0	0	0	0	7517200	0	0	0	0	0	0	0					By MS/MS
AADDYVRPK	VSIIFTSAAADDYVRP	ADDYVRPKPRETLQFP	9	AT3G20500.1	AT3G20500.1	22	30	yes	yes	1.8962e-15	111.61			13	227	13	34;35;36	22;23	23			2	12171000	0	0	0	0	0	1982800	0	0	10188000	0	0	0			By MS/MS			By matching			By MS/MS
AADESTGTIGKR	GTPGKGILAADESTGT	STGTIGKRLASINVEN	12	AT3G52930.1;AT2G36460.1;AT5G03690.1;AT4G26530.1	AT3G52930.1	28	39	yes	no	1.426e-14	105.65			14	261	14	37;38	24	24			1	74618000	0	0	0	0	0	0	0	0	0	0	72484000	2133900											By MS/MS	By matching
AAENGLAPTHP	EAYKAAVAAAENGLAP	NGLAPTHPVRLGLALN	11	AT1G22300.1	AT1G22300.1	159	169	yes	yes	0.022274	50.108			16	47	16	41;42	26	26			1	12898000	0	0	0	12050000	0	0	0	0	0	847890	0	0				By MS/MS						By matching
AAENGLAPTHPVR	EAYKAAVAAAENGLAP	LAPTHPVRLGLALNFS	13	AT1G22300.1	AT1G22300.1	159	171	yes	yes	0.014532	61.409			17	47	17	43;44	27;28	28			2	16394000	0	0	0	16394000	0	0	0	0	0	0	0	0				By MS/MS
AAIDDRRYKNH	SPWITTVAAAIDDRRY	DDRRYKNHLTLGNGKM	11	AT4G30020.1;AT2G19170.1	AT4G30020.1	363	373	yes	no	0.0071336	94.465			18	316	18	45;46;47;48	29;30	30			2	51936000	0	0	9765400	0	1289300	14833000	0	0	26049000	0	0	0			By MS/MS		By matching	By matching			By MS/MS
AAIKNHPDKG	DLKKAYKKAAIKNHPD	IKNHPDKGGDPEKFKE	10	AT3G44110.1;AT5G22060.1	AT5G22060.1	37	46	no	no	6.8472e-26	113.69			19	372;247	19	49;50;51	31	31			1	87359000	0	0	3878400	0	0	25895000	0	0	57586000	0	0	0			By matching			By MS/MS			By matching
AAILSGEGNEKVQ	VAYGAAVQAAILSGEG	GEGNEKVQDLLLLDVT	13	AT1G56410.1;AT5G02490.1;AT3G12580.1	AT1G56410.1	383	395	no	no	0.018821	53.136			20	89;210	20	52;53	32	32			1	17146000	0	0	0	0	16663000	0	0	0	0	0	0	482660					By MS/MS							By matching
AAKAVGPGLN	QACRCLQSAAKAVGPG	KAVGPGLNTARAAGLP	10	AT2G38530.1	AT2G38530.1	80	89	yes	yes	0.025182	70.399			21	173	21	54;55;56	33	33			1	19858000	0	0	5551600	0	0	0	0	0	13902000	0	0	404440			By matching						By MS/MS			By matching
AAPAAGGGAAAAAPA	GGGAPVAAAAPAAGGG	GAAAAAPAAEEKKKDE	15	AT5G47700.1	AT5G47700.1	76	90	yes	yes	0.034538	48.948			24	399	24	72	42	42			1	28194000	0	0	0	0	0	0	0	0	0	0	28194000	0											By MS/MS
AAPAAGGGAAAAAPAAE	GGGAPVAAAAPAAGGG	AAAAPAAEEKKKDEPA	17	AT5G47700.1	AT5G47700.1	76	92	yes	yes	0.01379	47.037			25	399	25	73	43	43			1	25896000	0	0	0	0	25896000	0	0	0	0	0	0	0					By MS/MS
AAPAAGGGAAAAAPAAEEKKK	GGGAPVAAAAPAAGGG	PAAEEKKKDEPAEESD	21	AT5G47700.1	AT5G47700.1	76	96	yes	yes	5.39e-15	64.705			26	399	26	74;75	44;45	44			2	18423000	0	0	0	0	18423000	0	0	0	0	0	0	0					By MS/MS
AAPAAGGGAAAAAPAAEEKKKDEPA	GGGAPVAAAAPAAGGG	EKKKDEPAEESDGDLG	25	AT5G47700.1	AT5G47700.1	76	100	yes	yes	0.0045429	33.37			27	399	27	76	46	46			1	7053600	0	0	0	0	7053600	0	0	0	0	0	0	0					By MS/MS
AAQDIANSELAPTHP	EHTLTAYKAAQDIANS	SELAPTHPIRLGLALN	15	AT4G09000.2	AT4G09000.2	162	176	yes	yes	2.6265e-08	51.727			28	283	28	77	47	47			1	0	0	0	0	0	0	0	0	0	0	0	0	0					By MS/MS
AASHEDSGESGVEVG	LNRSVVAFAASHEDSG	GESGVEVGKEKSDIDV	15	AT2G38550.1	AT2G38550.1	75	89	yes	yes	0.019045	51.726			29	175	29	78;79	48	48			1	17910000	0	0	1188100	0	0	0	0	0	0	0	16722000	0			By matching								By MS/MS
AAVSKTAAAPIER	DFLMGGVSAAVSKTAA	TAAAPIERVKLLIQNQ	13	AT3G08580.1;AT4G28390.1;AT5G13490.1	AT3G08580.1	91	103	yes	no	0.0018355	73.834			30	200	30	80;81;82	49;50	49			2	47769000	0	0	0	1709100	34817000	0	0	0	0	0	11242000	0				By MS/MS	By MS/MS						By matching
AAVSKTAAAPIERVK	DFLMGGVSAAVSKTAA	AAPIERVKLLIQNQDE	15	AT3G08580.1;AT4G28390.1;AT5G13490.1	AT3G08580.1	91	105	yes	no	0.002013	55.011			31	200	31	83	51	51			1	10355000	0	0	0	0	10355000	0	0	0	0	0	0	0					By MS/MS
ADAETFAFQAEINQLLSLIINTFYSNK	________________	INTFYSNKEIFLRELI	27	AT5G56010.1;AT5G56000.1;AT5G56030.2;AT5G52640.1	AT5G56010.1	2	28	yes	no	2.5829e-86	103.53			32	410	32	84;85	52	52			1	767150	0	0	0	671000	0	0	0	0	0	96141	0	0				By MS/MS						By matching
ADAKARGETIS	KKQNDVLKADAKARGE	KARGETISTKRQPKGP	11	AT1G57860.1;AT1G57660.1	AT1G57860.1	117	127	yes	no	0.0046189	77.597			33	90	33	86;87	53	53			1	73567000	0	0	0	0	0	476840	0	0	0	0	73091000	0						By matching					By MS/MS
ADESTGTIGKR	TPGKGILAADESTGTI	STGTIGKRLASINVEN	11	AT3G52930.1;AT2G36460.1;AT5G03690.1;AT4G26530.1	AT3G52930.1	29	39	yes	no	2.4545e-18	110.08			34	261	34	88;89;90	54;55	54			2	276380000	0	0	0	0	48325000	0	0	0	0	0	218570000	9489500					By MS/MS						By MS/MS	By matching
ADESTGTIGKRL	TPGKGILAADESTGTI	TGTIGKRLASINVENV	12	AT3G52930.1;AT2G36460.1	AT3G52930.1	29	40	yes	no	0.025435	54.343			35	261	35	91;92	56;57	57			2	18333000	0	0	0	11763000	0	0	0	0	0	6570000	0	0				By MS/MS						By MS/MS
ADESTGTIGKRLA	TPGKGILAADESTGTI	GTIGKRLASINVENVE	13	AT3G52930.1;AT2G36460.1	AT3G52930.1	29	41	yes	no	0.01678	65.495			36	261	36	93	58	58			1	16835000	0	0	0	0	16835000	0	0	0	0	0	0	0					By MS/MS
ADHGNAEDMVKRDK	VKGIYVVTADHGNAED	EDMVKRDKSGKPALDK	14	AT1G09780.1;AT3G08590.1	AT1G09780.1	469	482	no	no	0.039904	42.242			37	23;201	37	94	59	59			1	6516300	0	0	0	0	6516300	0	0	0	0	0	0	0					By MS/MS
ADKDNYINYH	TYDFIFVDADKDNYIN	KDNYINYHKRLIDLVK	10	AT4G34050.1	AT4G34050.1	176	185	yes	yes	0.025184	70.412			38	322	38	95	60	60			1	9164800	0	0	0	0	9164800	0	0	0	0	0	0	0					By MS/MS
ADPNPKKTVKPAPK	KKVHAAIRADPNPKKT	KTVKPAPKQHKRYNLK	14	AT3G25520.1	AT3G25520.1	248	261	yes	yes	0.00096773	62.287			40	240	40	105;106;107;108;109;110	65;66;67	66			3	89479000	0	0	0	0	6441600	8256900	0	0	4001900	0	70778000	0					By matching	By MS/MS			By matching		By MS/MS
ADQQAGTIVGGVR	________________	GTIVGGVRDIDANAND	13	AT5G12140.1	AT5G12140.1	2	14	yes	yes	0.028742	52.101			41	355	41	111	68	68			1	19248000	0	0	0	0	0	0	0	0	0	0	19248000	0											By MS/MS
ADTPSSPAGDGGESGGSVR	________________	GESGGSVREQDRYLPI	19	AT2G38880.8	AT2G38880.8	2	20	yes	yes	4.4393e-07	52.814			42	176	42	112;113	69	69			1	16040000	0	0	0	0	10764000	0	0	0	0	0	5275600	0					By MS/MS						By matching
ADVEPKAAEAETKPSQ	TEAKVDAKADVEPKAA	EAETKPSQV_______	16	AT3G56240.1	AT3G56240.1	105	120	yes	yes	1.6286e-08	70.334			43	271	43	114;115;116	70;71	71			2	21729000	0	0	0	0	18392000	0	0	0	0	0	3337200	0					By MS/MS						By matching
AEAEPKAEADPK	KTSYWPVEAEAEPKAE	PKAEADPKVETVTETK	12	AT3G56240.1	AT3G56240.1	71	82	yes	yes	0.026136	54.023			44	271	44	117	72	72			1	7607300	0	0	0	0	0	0	0	0	0	0	7607300	0											By MS/MS
AEAEPKAEADPKVE	KTSYWPVEAEAEPKAE	AEADPKVETVTETKTE	14	AT3G56240.1	AT3G56240.1	71	84	yes	yes	2.1775e-06	86.497			45	271	45	118;119	73;74	73			2	84925000	0	0	0	2569800	82355000	0	0	0	0	0	0	0				By MS/MS	By MS/MS
AEAPQAKGGEQ	TKPKPVAKAEAPQAKG	PQAKGGEQADEGKSEP	11	AT1G79930.1;AT1G79920.1	AT1G79930.1	794	804	yes	no	0.032027	57.175			46	123	46	120;121	75	75			1	14144000	0	0	0	0	2333400	0	0	0	0	0	11810000	0					By matching						By MS/MS
AEAPQAKGGEQADEGKSEPEQPA	TKPKPVAKAEAPQAKG	KSEPEQPASAEPMETE	23	AT1G79930.1;AT1G79920.1	AT1G79930.1	794	816	yes	no	2.1432e-08	44.848			47	123	47	122;123	76;77	76			2	109690000	0	0	0	0	65592000	0	0	0	0	0	44099000	0					By MS/MS						By MS/MS
AEDKTTGQKNKITITNDKGRLS	ANGILNVSAEDKTTGQ	TNDKGRLSKDEIEKMV	22	AT5G02500.1;AT3G12580.1	AT5G02500.1	496	517	no	no	0.044455	37.169			48	342;210	48	124	78	78			1	6684500	0	0	0	0	6684500	0	0	0	0	0	0	0					By MS/MS
AEEPAKTEEPAKTE	EIPVEEVKAEEPAKTE	TEEPAKTEGTSGEKEE	14	AT4G20260.4	AT4G20260.4	147	160	yes	yes	1.2996e-09	97.767			49	299	49	125	79	79			1	13997000	0	0	0	0	0	0	0	0	0	0	13997000	0											By MS/MS
AEGHQEPTPGLG	DYKLKAYGAEGHQEPT	QEPTPGLGGGSTDAPT	12	AT2G23120.1	AT2G23120.1	48	59	yes	yes	0.012013	72.289			50	153	50	126;127;128;129	80;81;82	82			3	165880000	0	0	0	15937000	49306000	0	0	0	0	12393000	88243000	0				By MS/MS	By MS/MS					By MS/MS	By matching
AEGHQEPTPGLGGGST	DYKLKAYGAEGHQEPT	PGLGGGSTDAPTPSGD	16	AT2G23120.1	AT2G23120.1	48	63	yes	yes	4.8403e-23	100.23			51	153	51	130;131	83;84	84			2	83121000	0	0	0	0	24237000	0	0	0	0	0	58884000	0					By MS/MS						By MS/MS
AEGHQEPTPGLGGGSTDAPTPS	DYKLKAYGAEGHQEPT	STDAPTPSGDAPAATT	22	AT2G23120.1	AT2G23120.1	48	69	yes	yes	8.6198e-07	45.363			53	153	53	135;136;137;138	87;88	87			2	25544000	0	0	0	0	13040000	1510800	0	10350000	0	0	0	643790					By MS/MS	By matching		By MS/MS				By matching
AEIKSGSENGTMIQ	LSAGDLLRAEIKSGSE	SENGTMIQNMIKEGKI	14	AT5G26667.1	AT5G26667.1	51	64	yes	yes	0.0029532	54.898			55	382	55	141	90	90			1	19527000	0	0	0	0	19527000	0	0	0	0	0	0	0					By MS/MS
AELAPTHPIR	KSAQDIANAELAPTHP	LAPTHPIRLGLALNFS	10	AT1G78300.1;AT1G35160.2;AT5G38480.1	AT1G78300.1	164	173	no	no	0.017972	64.73			56	120;387	56	142	91	91			1	106650000	0	0	0	0	106650000	0	0	0	0	0	0	0					By MS/MS
AESHPLHLH	MQDTSILGAESHPLHL	ESHPLHLHGFNFFVVG	9	AT5G60020.1	AT5G60020.1	475	483	yes	yes	0.048259	57.047			57	415	57	143	92	92			1	1599300	0	0	0	1599300	0	0	0	0	0	0	0	0				By MS/MS
AFEKASGKKIPL	TSVLEMVAAFEKASGK	ASGKKIPLVMAGRRPG	12	AT4G23920.1;AT4G10960.1	AT4G23920.1	280	291	yes	no	0.025434	54.199			58	285	58	144	93	93			1	19800000	0	0	0	0	19800000	0	0	0	0	0	0	0					By MS/MS
AFMEGGSGDENK	VQGGKVVGAFMEGGSG	GGSGDENKALAKVAKA	12	AT3G52880.2	AT3G52880.2	426	437	yes	yes	0.025435	54.343			59	260	59	145	94	94			1	26732000	0	0	0	0	0	0	0	0	0	0	26732000	0											By MS/MS
AFSGNHPGND	LRKDAHPSAFSGNHPG	SGNHPGNDCSHWCLPG	10	AT2G42570.1	AT2G42570.1	334	343	yes	yes	0.00025901	89.171			61	180	61	149;150;151	96	96			1	20186000	0	0	1599600	0	0	14281000	0	0	4305100	0	0	0			By matching			By MS/MS			By matching
AGAGHKQGPNLNG	CAQCHTVEAGAGHKQG	KQGPNLNGLFGRQSGT	13	AT1G22840.1	AT1G22840.1	31	43	yes	yes	1.8905e-06	86.114			62	49	62	152;153	97	97			1	62252000	0	0	0	0	0	0	0	0	0	0	59734000	2517700											By MS/MS	By matching
AGANANAIDKNKNTPLH	RCAQVLLDAGANANAI	KNKNTPLHYAAGYGRK	17	AT2G17390.1	AT2G17390.1	275	291	yes	yes	4.0652e-14	96.773			63	143	63	154;155	98	98			1	27203000	0	0	0	0	22535000	0	0	0	0	0	4668500	0					By MS/MS						By matching
AGIGPGVYDIH	FREGVKYGAGIGPGVY	GPGVYDIHSPRIPSSE	11	AT5G17920.1;AT3G03780.1;AT5G20980.1	AT5G17920.1	691	701	yes	no	0.039135	50.353			64	366	64	156	99	99			1	21125000	0	0	0	0	0	0	0	0	0	21125000	0	0										By MS/MS
AGISKDGQTREH	DSTTGGFEAGISKDGQ	KDGQTREHALLAFTLG	12	AT5G60390.1;AT1G07940.1;AT1G07930.1;AT1G07920.1	AT5G60390.1	125	136	yes	no	0.022767	67.952			65	18	65	157;158;159;160	100	100			1	14688000	0	0	522500	0	2185400	10346000	0	0	0	0	1634200	0			By matching		By matching	By MS/MS					By matching
AGISKDGQTREHA	DSTTGGFEAGISKDGQ	DGQTREHALLAFTLGV	13	AT5G60390.1;AT1G07940.1;AT1G07930.1;AT1G07920.1	AT5G60390.1	125	137	yes	no	0.0060125	55.196			66	18	66	161;162;163;164;165;166;167	101;102;103	102			3	641350000	0	0	0	0	112050000	56071000	0	0	2321100	0	470910000	0					By MS/MS	By MS/MS			By matching		By MS/MS
AGKQLEDGRTLAD	PDQQRLIFAGKQLEDG	EDGRTLADYNIQKEST	13	AT1G31340.1;AT3G52590.1;AT2G36170.1;AT2G35635.1;AT1G23410.1;AT3G62250.1;AT2G47110.1;AT4G05050.1;AT1G55060.1;AT4G02890.3;AT5G03240.1;AT1G65350.1;AT5G37640.1;AT5G20620.1;AT4G05320.2;AT3G09790.1	AT1G31340.1	46	58	yes	no	0.0015626	71.879			67	64	67	168	104	104			1	14721000	0	0	0	0	14721000	0	0	0	0	0	0	0					By MS/MS
AGTFAGDGSRQPT	VKGGSPYGAGTFAGDG	GDGSRQPTELELGQAF	13	AT4G27270.1	AT4G27270.1	166	178	yes	yes	0.010855	57.434			68	309	68	169;170;171	105;106;107	106			3	74481000	0	0	0	2653700	4172500	0	0	0	0	0	67654000	0				By MS/MS	By MS/MS						By MS/MS
AGTFAGDGSRQPTE	VKGGSPYGAGTFAGDG	DGSRQPTELELGQAFH	14	AT4G27270.1	AT4G27270.1	166	179	yes	yes	0.032873	43.548			69	309	69	172	108	108			1	1952500	0	0	0	1952500	0	0	0	0	0	0	0	0				By MS/MS
AHESGSIGEDPKGIPN	LRYFNPVGAHESGSIG	EDPKGIPNNLMPYIQQ	16	AT1G12780.1	AT1G12780.1	192	207	yes	yes	0.0030727	57.288			70	30	70	173;174	109;110	109			2	19930000	0	0	0	0	19930000	0	0	0	0	0	0	0					By MS/MS
AHGGGAFSGKDPTKVD	IDTYGGWGAHGGGAFS	GKDPTKVDRSGAYIVR	16	AT3G17390.1;AT1G02500.1;AT2G36880.1;AT4G01850.1	AT3G17390.1	264	279	no	no	0.0014241	55.975			71	222;170	71	175;176	111	111			1	23536000	0	0	0	0	17474000	0	0	0	0	0	6062100	0					By MS/MS						By matching
AHNPDSDTTRIK	SGDYAIVIAHNPDSDT	DSDTTRIKLPSGSKKI	12	AT2G18020.1	AT2G18020.1	138	149	yes	yes	0.0022233	77.124			72	145	72	177	112	112			1	17725000	0	0	0	0	0	0	0	0	0	0	17725000	0											By MS/MS
AIDPKTKKILQ	IIRIRGINAIDPKTKK	PKTKKILQLLRLRQIF	11	AT2G01250.1;AT3G13580.3;AT2G44120.2	AT2G01250.1	94	104	yes	no	0.022927	64.121			75	125	75	183;184	115	115			1	48928000	0	0	0	0	40134000	0	0	0	0	0	8794600	0					By MS/MS						By matching
AIEKVGSSSGKPTKPV	VEGLDVVKAIEKVGSS	SGKPTKPVVVADCGQL	16	AT4G38740.1	AT4G38740.1	148	163	yes	yes	0.0019637	58.246			78	336	78	197;198	123	123			1	13276000	0	0	2957700	0	0	0	0	0	10318000	0	0	0			By matching						By MS/MS
AIGGKGGKQWD	LAKAQKLDAIGGKGGK	GKGGKQWDDGADHDNV	11	AT1G52070.1	AT1G52070.1	28	38	yes	yes	0.02734	59.418			79	79	79	199	124	124			1	25708000	0	0	0	0	0	0	0	0	25708000	0	0	0									By MS/MS
AIVVDKPKPKAPA	AGMVLTTQAIVVDKPK	KPKPKAPAAAAPEGLM	13	AT2G28000.1	AT2G28000.1	565	577	yes	yes	0.0093365	54.023			83	156	83	206;207	130	130			1	6050400	0	0	2453400	0	0	0	0	0	3597000	0	0	0			By matching						By MS/MS
AKADVEPKAAEAETKPSQ	TKTEAKVDAKADVEPK	EAETKPSQV_______	18	AT3G56240.1	AT3G56240.1	103	120	yes	yes	2.1006e-16	83.251			84	271	84	208;209;210;211;212;213;214;215;216	131;132;133;134;135;136;137;138;139	134			9	1238700000	0	0	0	19950000	1047500000	0	0	0	0	19272000	151930000	0				By MS/MS	By MS/MS					By MS/MS	By MS/MS
AKADVEPKAAEAETKPSQV	TKTEAKVDAKADVEPK	AETKPSQV________	19	AT3G56240.1	AT3G56240.1	103	121	yes	yes	0	146.72			85	271	85	217;218;219	140;141	141			2	146690000	0	0	0	0	134360000	0	0	0	0	0	12328000	0					By MS/MS						By matching
AKEFANQGVQPGE	CRWLIGYAAKEFANQG	NQGVQPGELAVISKEA	13	AT3G52880.2	AT3G52880.2	53	65	yes	yes	0.011526	89.46			86	260	86	220	142	142			1	23448000	0	0	0	0	23448000	0	0	0	0	0	0	0					By MS/MS
AKNGGVFPR	KRGLWAIKAKNGGVFP	KNGGVFPRHDAKSKVD	9	AT1G74060.1;AT1G74050.1;AT1G18540.1	AT1G74060.1	39	47	yes	no	0.057268	56.434			87	42	87	221	143	143			1	2657800	0	0	0	2657800	0	0	0	0	0	0	0	0				By MS/MS
AKNGGVFPRHD	KRGLWAIKAKNGGVFP	GGVFPRHDAKSKVDAP	11	AT1G74060.1;AT1G74050.1;AT1G18540.1	AT1G74060.1	39	49	yes	no	0.026047	59.198			88	42	88	222;223;224;225;226	144;145	145			2	34746000	0	0	1276600	0	6399000	15890000	0	0	5151300	0	0	6029100			By matching		By MS/MS	By MS/MS			By matching			By matching
AKVGPENHV	PEGVFDFSAKVGPENH	KVGPENHVYELKLELA	9	AT4G02450.1	AT4G02450.1	42	50	yes	yes	8.7442e-10	66.692			90	279	90	230	148	148			1	0	0	0	0	0	0	0	0	0	0	0	0	0										By MS/MS
ALAPSGTSSGANDRGGGGYS	RVECNKCGALAPSGTS	DRGGGGYSRGGGDSDR	20	AT5G58470.1	AT5G58470.1	111	130	yes	yes	9.5694e-05	45.347			92	412	92	232;233	150	150			1	10483000	0	0	0	0	5854400	0	0	0	0	0	4629000	0					By MS/MS						By matching
ALPGDNVGFNVK	MHHESLLEALPGDNVG	DNVGFNVKNVAVKDLK	12	AT5G60390.1;AT1G07940.1;AT1G07930.1;AT1G07920.1	AT5G60390.1	290	301	yes	no	0.014113	64.918			93	18	93	234	151	151			1	171210000	0	0	0	0	171210000	0	0	0	0	0	0	0					By MS/MS
ALSHGSKIH	GGFNGEVAALSHGSKI	LSHGSKIHP_______	9	AT5G61660.1	AT5G61660.1	125	133	yes	yes	0.011956	80.231			95	420	96	249;250;251	165	165			1	10818000	0	0	0	0	154510	3710300	0	0	6953100	0	0	0					By matching	By matching			By MS/MS
ANAARPNPQGS	RTFRWNLTANAARPNP	ARPNPQGSFHYGMISP	11	AT5G66920.1;AT4G37160.1;AT2G23630.1	AT5G66920.1	336	346	yes	no	0.025189	63.624			97	428	98	254;255;256	167	167			1	5587400	0	0	0	0	2751900	0	0	0	328940	0	2506500	0					By matching				By matching		By MS/MS
ANAASGMAVH	________________	AASGMAVHDDCKLKFM	10	AT5G59880.1;AT3G46000.1;AT5G59890.1;AT3G46010.2	AT5G59880.1	2	11	yes	no	0.030459	58.433			98	414	99	257	168	168	27		1	41284000	0	0	0	0	0	0	0	0	0	0	41284000	0											By MS/MS
ANFPKAAAASKGPKVGGGGGK	ASKQQKVKANFPKAAA	KVGGGGGKR_______	21	AT3G53020.1	AT3G53020.1	142	162	yes	yes	5.8766e-14	60.325			99	262	100	258;259;260;261;262;263	169;170	169			2	78081000	0	0	1001300	0	6313300	15719000	0	0	5278600	0	48532000	1237100			By matching		By matching	By MS/MS			By matching		By MS/MS	By matching
ANGNAGAAVVK	APAPTAVTANGNAGAA	NAGAAVVKADTKPKAK	11	AT5G22650.1	AT5G22650.1	123	133	yes	yes	1.4242e-06	80.706			100	375	101	264;265;266	171	171			1	36917000	0	0	0	0	33719000	0	0	0	160540	0	0	3038100					By MS/MS				By matching			By matching
ANKQDLPNAMN	RDAVLLVFANKQDLPN	QDLPNAMNAAEITDKL	11	AT3G62290.1;AT2G47170.1;AT1G70490.1;AT1G23490.1;AT1G10630.1;AT5G14670.1	AT3G62290.1	125	135	yes	no	0.031101	91.313			101	26	102	267	172	172			1	38952000	0	0	0	0	38952000	0	0	0	0	0	0	0					By MS/MS
ANQSPKSGGQSSGGNNNKKPF	KGGKSPVNANQSPKSG	GNNNKKPFNSGKQFGG	21	AT5G22650.1	AT5G22650.1	263	283	yes	yes	9.8468e-12	57.41			102	375	103	268;269;270;271	173;174	174			2	71832000	0	0	0	0	0	1278300	0	0	23208000	0	46801000	544360						By matching			By MS/MS		By MS/MS	By matching
ANQSPKSGGQSSGGNNNKKPFNSGKQFG	KGGKSPVNANQSPKSG	FNSGKQFGGSNNKGSN	28	AT5G22650.1	AT5G22650.1	263	290	yes	yes	1.5972e-21	50.505			103	375	104	272	175	175			1	22517000	0	0	0	0	22517000	0	0	0	0	0	0	0					By MS/MS
ANSSAGSAADHRNKH	________________	AADHRNKHLSVNPPHQ	15	AT5G42950.1	AT5G42950.1	2	16	yes	yes	0.028483	44.252			104	392	105	273	176	176			1	8515100	0	0	0	0	0	0	0	0	0	0	8515100	0											By MS/MS
APAAGGGAAAAA	GGAPVAAAAPAAGGGA	GGGAAAAAPAAEEKKK	12	AT5G47700.1	AT5G47700.1	77	88	yes	yes	4.3122e-11	62.463			105	399	106	274	177	177			1	6190000	0	0	0	0	0	0	0	0	0	0	6190000	0											By MS/MS
APAESSKPKPGIR	RNLHEALAAPAESSKP	SKPKPGIRGSLKK___	13	AT5G16470.1	AT5G16470.1	87	99	yes	yes	0.01576	92.856			106	364	107	275	178	178			1	7348400	0	0	0	0	0	0	0	0	0	0	7348400	0											By MS/MS
APAPAATPAPTAAVPKKK	GGDVAPVAAPAPAATP	TAAVPKKKSKK_____	18	AT1G02780.1	AT1G02780.1	194	211	yes	yes	5.1507e-06	58.98			107	4	108	276;277	179	179			1	18713000	0	0	0	0	9747000	0	0	0	0	0	8965600	0					By MS/MS						By matching
APAPAATPAPTAAVPKKKS	GGDVAPVAAPAPAATP	AAVPKKKSKK______	19	AT1G02780.1	AT1G02780.1	194	212	yes	yes	5.0213e-08	58.024			108	4	109	278;279;280;281;282	180;181;182;183;184	181			5	93290000	0	0	0	0	39767000	0	0	0	0	8190600	45333000	0					By MS/MS					By MS/MS	By MS/MS
APAPAATPAPTAAVPKKKSK	GGDVAPVAAPAPAATP	AVPKKKSKK_______	20	AT1G02780.1	AT1G02780.1	194	213	yes	yes	3.5192e-08	56.719			109	4	110	283;284;285	185;186	185			2	39408000	0	0	0	0	25134000	0	0	0	0	2239700	12034000	0					By MS/MS					By MS/MS	By matching
APAPAATPAPTAAVPKKKSKK	GGDVAPVAAPAPAATP	VPKKKSKK________	21	AT1G02780.1	AT1G02780.1	194	214	yes	yes	6.3326e-22	83.423			110	4	111	286;287;288	187;188	188			2	36303000	0	0	0	0	27394000	0	0	0	0	0	8908500	0					By MS/MS						By matching
APASKLPSSPPP	LTILNYVTAPASKLPS	KLPSSPPPVTPRWDDF	12	AT5G21105.1	AT5G21105.1	337	348	yes	yes	0.018036	66.538			111	371	112	289;290	189	189			1	59487000	0	0	0	0	4609400	0	0	0	0	0	54878000	0					By matching						By MS/MS
APEAAPSKATPSETEVVPKAK	NPDEKPLIAPEAAPSK	TEVVPKAKAKPQPKEE	21	AT4G27500.1	AT4G27500.1	390	410	yes	yes	0.0010399	41.115			112	310	113	291	190	190			1	8144300	0	0	0	0	8144300	0	0	0	0	0	0	0					By MS/MS
APGHRDFIK	KYYCTVIDAPGHRDFI	PGHRDFIKNMITGTSQ	9	AT5G60390.1;AT1G07940.1;AT1G07930.1;AT1G07920.1	AT5G60390.1	92	100	yes	no	0.011105	69.275			113	18	114	292	191	191			1	13128000	0	0	0	0	13128000	0	0	0	0	0	0	0					By MS/MS
APPPMSDAHTINGKPGPL	VNQANQLGAPPPMSDA	INGKPGPLFPCSEKHT	18	AT5G03260.1	AT5G03260.1	183	200	yes	yes	1.6124e-08	59.673			114	343	115	293	192	192			0	28945000	0	0	0	0	0	0	0	0	0	0	28945000	0											By MS/MS
APPRKDAAKADDGSEGR	ALPTLPVTAPPRKDAA	ADDGSEGRVRHQRSSK	17	AT2G14835.1	AT2G14835.1	278	294	yes	yes	2.2605e-05	66.022			115	138	116	294;295	193	193			1	16273000	0	0	0	0	265510	0	0	0	0	0	16008000	0					By matching						By MS/MS
APVEEGLPGRSYHS	ETNEWKLLAPVEEGLP	LPGRSYHSMAGDDRKV	14	AT5G48180.1	AT5G48180.1	114	127	yes	yes	5.8238e-10	45.614			116	400	117	296	194	194			1	0	0	0	0	0	0	0	0	0	0	0	0	0					By MS/MS
AQISNNSRQPYAVS	PDIVNFVHAQISNNSR	SRQPYAVSKKAGHQTS	14	AT3G09630.1;AT5G02870.1	AT3G09630.1	47	60	yes	no	0.0013593	62.077			117	202	118	297	195	195			1	50037000	0	0	0	0	50037000	0	0	0	0	0	0	0					By MS/MS
AQQPPTQHQSGGF	GGYDNFSEAQQPPTQH	TQHQSGGFSSFNGDPA	13	AT2G20760.1	AT2G20760.1	31	43	yes	yes	0.031236	45.28			118	150	119	298	196	196			1	14319000	0	0	0	0	0	0	0	0	0	0	14319000	0											By MS/MS
AQREAYDDDEEDHPGGAQRVQ	DEMKRKAQAQREAYDD	PGGAQRVQCAQQ____	21	AT5G22060.1	AT5G22060.1	395	415	yes	yes	0.02742	37.683			119	372	120	299;300	197	197			1	32869000	0	0	0	0	26026000	0	0	0	0	0	6842800	0					By MS/MS						By matching
AQSIATVEQAAALIEELLFEK	GIEMAEEKAQSIATVE	IEELLFEKAK______	21	AT1G54580.1	AT1G54580.1	114	134	yes	yes	4.7021e-06	45.363			120	84	121	301	198	198			1	298120	0	0	0	298120	0	0	0	0	0	0	0	0				By MS/MS
ARGSSQSQQSTSTGSSTARPG	________________	GSSTARPGLAAPRGSA	21	AT5G60460.1	AT5G60460.1	2	22	yes	yes	7.3698e-15	63.225			121	416	122	302;303;304	199	199			1	15721000	0	0	0	0	878880	0	0	0	0	0	14199000	643370					By matching						By MS/MS	By matching
ARHVIGGSQ	LSVKTALAARHVIGGS	RHVIGGSQGWEQSVDF	9	AT3G27200.1	AT3G27200.1	24	32	yes	yes	6.2807e-05	84.054			122	242	123	305;306;307	200;201	200			2	79757000	0	0	0	0	1289000	77783000	0	0	0	684710	0	0					By matching	By MS/MS				By MS/MS
ARIVDANGQILD	LGADNVLDARIVDANG	DANGQILDRAAMGEDV	12	AT2G34790.1	AT2G34790.1	210	221	yes	yes	0.027449	35.077			123	164	124	308	202	202			0	15882000	0	0	0	0	0	0	0	0	0	0	15882000	0											By MS/MS
ASANPETAKPTPATVD	________________	KPTPATVDMANPEELK	16	AT1G18210.1	AT1G18210.1	2	17	yes	yes	1.0823e-09	71.08			124	41	125	309	203	203			1	24010000	0	0	0	0	0	0	0	0	0	0	24010000	0											By MS/MS
ASESGASKTYPQ	SDDEHHFEASESGASK	GASKTYPQSAGNIRKG	12	AT1G26630.1	AT1G26630.1	10	21	yes	yes	0.00041233	95.656			126	53	127	316	208	208			1	19027000	0	0	0	0	0	0	0	0	0	0	19027000	0											By MS/MS
ASESGASKTYPQSAGNIRK	SDDEHHFEASESGASK	QSAGNIRKGGHIVIKN	19	AT1G26630.1	AT1G26630.1	10	28	yes	yes	0.00056275	45.916			127	53	128	317	209	209			1	5114600	0	0	0	0	5114600	0	0	0	0	0	0	0					By MS/MS
ASESGASKTYPQSAGNIRKG	SDDEHHFEASESGASK	SAGNIRKGGHIVIKNR	20	AT1G26630.1	AT1G26630.1	10	29	yes	yes	1.325e-07	52.866			128	53	129	318	210	210			1	5840000	0	0	0	0	5840000	0	0	0	0	0	0	0					By MS/MS
ASESGASKTYPQSAGNIRKGGH	SDDEHHFEASESGASK	GNIRKGGHIVIKNRPC	22	AT1G26630.1	AT1G26630.1	10	31	yes	yes	5.1462e-05	42.639			129	53	130	319	211	211			1	8804300	0	0	0	0	8804300	0	0	0	0	0	0	0					By MS/MS
ASGKVNKPL	TLVNYQLHASGKVNKP	SGKVNKPLHPKAHLQC	9	AT3G13750.1	AT3G13750.1	755	763	yes	yes	0.0030454	89.029			130	213	131	320	212	212			1	10450000	0	0	0	0	0	0	0	0	10450000	0	0	0									By MS/MS
ASGPRPNPQ	RAIRTNLSASGPRPNP	SGPRPNPQGSYHYGMI	9	AT1G76160.1;AT4G38420.1;AT1G21860.1;AT1G21850.1;AT4G22010.1;AT1G41830.1	AT1G76160.1	328	336	no	no	0.021989	90.906			132	114;68;302	133	328;329;330	218	218			1	147740000	0	0	0	0	93923000	0	0	0	0	0	51623000	2193000					By MS/MS						By matching	By matching
ASGPRPNPQGSYHYG	RAIRTNLSASGPRPNP	PQGSYHYGMINTTRTI	15	AT1G76160.1;AT4G38420.1;AT4G22010.1;AT1G41830.1	AT1G76160.1	328	342	no	no	4.9514e-15	81.632			133	114;68;302	134	331	219	219			1	18890000	0	0	0	0	18890000	0	0	0	0	0	0	0					By MS/MS
ASHHTTVPYGPHPS	IFPHHPSFASHHTTVP	VPYGPHPSYKGKCEED	14	AT4G30020.1	AT4G30020.1	171	184	yes	yes	0.028585	44.511			136	316	137	341;342	226	226			1	26849000	0	0	1928100	0	0	0	0	0	24921000	0	0	0			By matching						By MS/MS
ASIGGDGKSIEIRN	VYAHFPINASIGGDGK	GKSIEIRNFLGEKKVR	14	AT1G33140.1;AT1G33120.1	AT1G33140.1	106	119	yes	no	0.027317	44.807			137	65	138	343	227	227			1	13566000	0	0	0	0	13566000	0	0	0	0	0	0	0					By MS/MS
ASKGDQRNAIN	TDKKIQTLASKGDQRN	GDQRNAINVVLTSADV	11	AT4G08950.1	AT4G08950.1	138	148	yes	yes	0.024074	72.29			138	282	139	344;345;346	228	228			1	19788000	0	0	2287300	0	0	9517900	0	0	7982400	0	0	0			By matching			By MS/MS			By matching
ASQTGASKKAIN	LELTAATAASQTGASK	GASKKAINFIQSSCKT	12	AT5G62350.1	AT5G62350.1	26	37	yes	yes	0.041318	46.88			140	423	141	349;350;351	231	231			1	12895000	0	0	964140	0	0	5559000	0	0	6372300	0	0	0			By matching			By MS/MS			By matching
ASSDKQTSPKPPPSPS	________________	PKPPPSPSPLRNSKFC	16	AT3G46440.1	AT3G46440.1	2	17	yes	yes	1.0321e-05	61.265			141	253	142	352;353	232;233	232			2	14911000	0	0	0	0	9318000	0	0	0	0	5592800	0	0					By MS/MS					By MS/MS
ASSLSARPSSLVGSITTTA	EAPSTYARASSLSARP	VGSITTTAGTLSCRRG	19	AT3G27400.1	AT3G27400.1	383	401	yes	yes	0.017795	36.637			142	244	143	354;355	234	234			1	13411000	0	0	0	0	0	3029800	0	0	10381000	0	0	0						By matching			By MS/MS
ASVEKAQPST	GDVISLLRASVEKAQP	VEKAQPST________	10	AT1G63290.1	AT1G63290.1	218	227	yes	yes	0.0062228	77.288			145	93	146	362;363	237	237			1	7265000	0	0	0	0	2999600	0	0	0	0	0	4265400	0					By matching						By MS/MS
ATAGDTHLG	EEGIFEVKATAGDTHL	TAGDTHLGGEDFDNRM	9	AT1G56410.1;AT5G02490.1;AT1G16030.1;AT5G02500.1;AT3G12580.1	AT5G02500.1	227	235	no	no	1.8496e-27	71.501			146	342;89;210	147	364	238	238			1	0	0	0	0	0	0	0	0	0	0	0	0	0											By MS/MS
ATAYQPMKPG	________________	AYQPMKPGKAGLEEPL	10	AT5G62300.1;AT3G45030.1	AT5G62300.1	2	11	yes	no	0.013274	72.928			147	251	148	365;366;367	239	239			1	59879000	0	0	0	0	58843000	0	0	468300	567800	0	0	0					By MS/MS			By matching	By matching
ATAYQPMKPGKAG	________________	PMKPGKAGLEEPLEQI	13	AT5G62300.1;AT3G45030.1	AT5G62300.1	2	14	yes	no	0.037176	49.448			148	251	149	368;369	240	240	19		1	19567000	0	0	0	0	6906000	0	0	0	0	0	12661000	0					By MS/MS						By matching
ATDAVIKGPGK	HAFGDQYRATDAVIKG	AVIKGPGKLTMTFEGK	11	AT1G65930.1	AT1G65930.1	143	153	yes	yes	0.02704	69.672			149	95	150	370;371	241;242	242			2	7739400	0	0	0	0	4806500	0	0	0	0	2932900	0	0					By MS/MS					By MS/MS
ATDPQKSEPG	RYGRKLIGATDPQKSE	DPQKSEPGTIRGDLAV	10	AT4G23900.1;AT4G11010.1	AT4G23900.1	176	185	yes	no	0.032587	57.785			150	286	151	372;373	243	243			1	7052900	0	0	0	0	1915100	0	0	0	0	0	5137800	0					By matching						By MS/MS
ATDPQKSEPGTIR	RYGRKLIGATDPQKSE	KSEPGTIRGDLAVVVG	13	AT4G23900.1;AT4G11010.1	AT4G23900.1	176	188	yes	no	0.0018232	73.877			151	286	152	374;375	244;245	245			2	34560000	0	0	0	0	0	0	0	0	0	6087300	28473000	0										By MS/MS	By MS/MS
ATGKLASIPGLYVF	DSFPGLEAATGKLASI	SIPGLYVFGDSLVDAG	14	AT5G55050.1	AT5G55050.1	30	43	yes	yes	1.1698e-22	104.17			154	405	155	388	251	251			1	8994200	0	0	8994200	0	0	0	0	0	0	0	0	0			By MS/MS
ATGKLASIPGLYVFGDSL	DSFPGLEAATGKLASI	LYVFGDSLVDAGNNNY	18	AT5G55050.1	AT5G55050.1	30	47	yes	yes	2.3191e-08	61.477			155	405	156	389	252	252			1	5642000	0	0	5642000	0	0	0	0	0	0	0	0	0			By MS/MS
ATGNGGVIIDSGT	SESQFKLDATGNGGVI	GVIIDSGTSVTRLTQP	13	AT3G61820.1	AT3G61820.1	355	367	yes	yes	0.020535	66.267			156	275	157	390	253	253			1	33045000	0	0	0	0	0	0	0	0	0	0	33045000	0											By MS/MS
ATGSRAQKPNIPGHE	YTAKHILIATGSRAQK	KPNIPGHELAITSDEA	15	AT3G24170.1	AT3G24170.1	174	188	yes	yes	3.6734e-51	111.64			157	236	158	391;392	254;255	255			2	62042000	0	0	0	0	24636000	0	0	0	0	0	37406000	0					By MS/MS						By MS/MS
ATIVGGLNSQNPGIQ	QMNVGDVTATIVGGLN	NSQNPGIQKIPSVVFG	15	AT3G10080.1	AT3G10080.1	171	185	yes	yes	0.0030777	55.724			158	205	159	393	256	256			1	25061000	0	0	0	0	0	0	0	25061000	0	0	0	0								By MS/MS
ATLKKRGEEGPG	PELAKAVEATLKKRGE	KRGEEGPGWSTTWKAA	12	AT4G34260.1	AT4G34260.1	673	684	yes	yes	0.013323	89.43			159	324	160	394;395;396	257;258	258			2	27913000	0	0	0	0	0	6830500	0	0	1812400	0	19270000	0						By MS/MS			By matching		By MS/MS
ATNPAASEPGTIR	LTGRKIIGATNPAASE	ASEPGTIRGDFAIDIG	13	AT4G09320.1	AT4G09320.1	110	122	yes	yes	0.0019984	73.266			160	284	161	397;398;399	259;260;261	260			3	624290000	0	0	0	0	257760000	0	0	0	0	0	366530000	0				By MS/MS	By MS/MS						By MS/MS
ATYDGSEDHPAHQQ	YSDVPSDFATYDGSED	EDHPAHQQLLNPSNYS	14	AT1G07810.1;AT1G07670.1	AT1G07810.1	592	605	yes	no	0.011904	66.784			162	16	164	405	269	269			1	6177500	0	0	0	0	0	0	0	0	0	0	6177500	0											By MS/MS
AVAKEIGPDRVG	KFALEVVDAVAKEIGP	EIGPDRVGIRLSPFAD	12	AT1G76690.1;AT1G76680.2	AT1G76690.1	224	235	yes	no	0.016072	70.089			163	117	165	406;407	270	270			1	10711000	0	0	0	0	6395200	0	0	0	0	0	4315800	0					By MS/MS						By matching
AVASKPDDTNNIKAPTHGGSGE	RLGAVAVLAVASKPDD	PTHGGSGEFLMELSIG	22	AT2G03200.1	AT2G03200.1	85	106	yes	yes	2.4627e-16	60.939			164	130	166	408;409;410	271;272	271			2	65432000	0	0	0	0	17007000	0	0	0	0	4135000	44290000	0					By matching					By MS/MS	By MS/MS
AVDSLVPIGRGQ	EPMQTGLKAVDSLVPI	LVPIGRGQRELLIGGR	12	ATMG01190.1;AT2G07698.1	ATMG01190.1	154	165	yes	no	0.051969	41.242			165	137	167	411	273	273			1	8860800	0	0	0	0	0	0	0	0	0	8860800	0	0										By MS/MS
AVEPAKSAFAGKIQ	GVDVDRTSAVEPAKSA	SAFAGKIQIRRTIEAE	14	AT1G75280.1	AT1G75280.1	123	136	yes	yes	0.032139	46.41			166	111	168	412	274	274			1	17164000	0	0	0	0	17164000	0	0	0	0	0	0	0					By MS/MS
AVGKVLPALNG	PSSTGAAKAVGKVLPA	KVLPALNGKLTGMSFR	11	AT3G04120.1	AT3G04120.1	220	230	yes	yes	0.030397	42.161			167	191	169	413	275	275			1	18538000	0	0	0	0	0	0	0	0	0	0	18538000	0											By MS/MS
AVGYGSSKGSDY	VDLDHGVAAVGYGSSK	GSSKGSDYIIVKNSWG	12	AT1G20850.1;AT4G35350.1	AT1G20850.1	302	313	no	no	0.0071733	75.819			168	46;329	170	414;415;416	276;277	276			2	59730000	0	0	0	0	7024100	0	0	0	0	7486800	45219000	0					By matching					By MS/MS	By MS/MS
AVMGSTAITISNNHLTHH	HCADGLVDAVMGSTAI	SNNHLTHHNEVMLLGH	18	AT1G04680.1	AT1G04680.1	256	273	yes	yes	0.028641	38.261			170	10	172	420;421	279	279			1	9796000	0	0	0	0	0	6197300	0	0	3598700	0	0	0						By MS/MS			By matching
AVNNNDGSHIVH	QKLEALLTAVNNNDGS	NDGSHIVHVPSGANAL	12	AT4G38630.1	AT4G38630.1	162	173	yes	yes	1.381e-10	102.4			171	334	173	422;423;424;425;426;427	280;281;282	280			3	83435000	0	0	0	0	3728500	4087500	0	0	1865200	5841800	66213000	1698400					By MS/MS	By matching			By matching	By MS/MS	By MS/MS	By matching
AVQPPKAAKFPTKPAPP	QKVEKAAAAVQPPKAA	FPTKPAPPSQAVRESR	17	AT5G47210.1	AT5G47210.1	34	50	yes	yes	0.034937	35.473			173	398	175	432;433	287	287			1	9289900	0	0	0	0	0	8497700	0	0	0	0	0	792110						By MS/MS						By matching
AVTVIITDECPGCSKTSTH	DKSICSRRAVTVIITD	GCSKTSTHFDLSGAVF	19	AT4G28250.1	AT4G28250.1	104	122	yes	yes	0.014236	26.837			175	311	177	440	291	291			1	0	0	0	0	0	0	0	0	0	0	0	0	0								By MS/MS
AVVGFGKKRGPN	QHNRRFVTAVVGFGKK	FGKKRGPNSSEK____	12	AT5G56670.1;AT4G29390.1;AT2G19750.1	AT5G56670.1	47	58	yes	no	0.013937	73.499			176	147	178	441;442;443	292;293	293			2	15659000	0	0	6803700	0	0	4038900	0	0	0	4816900	0	0			By MS/MS			By matching				By MS/MS
AVYQRSGGAPGAGGE	AVCNPIITAVYQRSGG	GAPGAGGESSTEEEDE	15	AT5G42020.1	AT5G42020.1	641	655	yes	yes	0.020335	45.826			177	391	179	444;445	294	294			1	13735000	0	0	0	0	0	680110	0	0	0	0	13055000	0						By matching					By MS/MS
AVYQRSGGAPGGAGGE	AVCNPIITAVYQRSGG	APGGAGGESSTEEEDE	16	AT5G28540.1	AT5G28540.1	641	656	yes	yes	3.2844e-11	74.141			178	384	180	446	295	295		9	1	19449000	0	0	0	0	0	0	0	0	0	0	19449000	0											By MS/MS
AYDDAEKAKNSIG	IKVLKQIGAYDDAEKA	EKAKNSIGIRPGKGKM	13	AT3G09630.1;AT5G02870.1	AT3G09630.1	181	193	yes	no	0.00021635	76.311			179	202	181	447	296	296			1	38298000	0	0	0	0	38298000	0	0	0	0	0	0	0					By MS/MS
AYGAEGHQEPTPGLGGGST	TLEDYKLKAYGAEGHQ	PGLGGGSTDAPTPSGD	19	AT2G23120.1	AT2G23120.1	45	63	yes	yes	1.0795e-07	56.817			180	153	182	448	297	297			1	11892000	0	0	0	0	0	0	0	0	0	0	11892000	0											By MS/MS
AYTPAGEPIPTNK	NNILVMCDAYTPAGEP	GEPIPTNKRHAAAKVF	13	AT5G37600.1;AT1G66200.3;AT5G16570.1	AT5G37600.1	94	106	yes	no	0.033827	42.785			181	97	183	449	298	298			1	5128600	0	0	0	0	5128600	0	0	0	0	0	0	0					By MS/MS
DADGHGTHTSSTAAGRHA	TVEFLSPRDADGHGTH	STAAGRHAFKASMSGY	18	AT4G34980.1	AT4G34980.1	201	218	yes	yes	0.02657	39.348			182	328	184	450;451;452	299	299			1	10684000	0	0	0	0	0	362360	0	0	917970	0	9403500	0						By matching			By matching		By MS/MS
DAGANANAIDKNKNTPLH	VRCAQVLLDAGANANA	KNKNTPLHYAAGYGRK	18	AT2G17390.1	AT2G17390.1	274	291	yes	yes	3.7292e-10	69.188			183	143	185	453	300	300			1	25389000	0	0	0	0	25389000	0	0	0	0	0	0	0					By MS/MS
DAHTINGKPGP	LGAPPPMSDAHTINGK	TINGKPGPLFPCSEKH	11	AT5G03260.1	AT5G03260.1	189	199	yes	yes	1.4671e-30	112.83			184	343	186	454	301	301			1	75205000	0	0	0	0	0	0	0	0	0	0	75205000	0											By MS/MS
DAHTINGKPGPL	LGAPPPMSDAHTINGK	INGKPGPLFPCSEKHT	12	AT5G03260.1	AT5G03260.1	189	200	yes	yes	1.1979e-10	84.479			185	343	187	455;456;457;458	302;303;304;305	305			4	277340000	0	0	0	22845000	133590000	0	0	0	0	28897000	92002000	0				By MS/MS	By MS/MS					By MS/MS	By MS/MS
DAKDTSDATGTDNGVPESAEKPVQ	GDCDVNMQDAKDTSDA	ESAEKPVQMETDSKAE	24	AT1G79930.1;AT1G79920.1	AT1G79930.1	542	565	yes	no	0.019625	32.855			186	123	188	459	306	306			1	23746000	0	0	0	0	23746000	0	0	0	0	0	0	0					By MS/MS
DAKEEYAGKAKVH	GLVEAVLDDAKEEYAG	YAGKAKVHAPEVAVDT	13	AT4G11150.1	AT4G11150.1	148	160	yes	yes	0.0018015	72.29			187	287	189	460	307	307			1	12510000	0	0	0	0	12510000	0	0	0	0	0	0	0					By MS/MS
DAPPASGGAGPK	PGASGMDDDAPPASGG	ASGGAGPKIEEVD___	12	AT5G02500.1	AT5G02500.1	635	646	yes	yes	0.026136	54.023			188	342	190	461;462	308	308			1	48115000	0	0	0	0	19071000	0	0	0	0	0	29044000	0					By MS/MS						By matching
DAQRQATKDAGKIA	VTVPAYFNDAQRQATK	TKDAGKIAGLDVQRII	14	AT4G37910.1	AT4G37910.1	198	211	yes	yes	5.7359e-05	71.98			189	333	191	463	309	309			1	11291000	0	0	0	0	11291000	0	0	0	0	0	0	0					By MS/MS
DAQRQATKDAGKIAG	VTVPAYFNDAQRQATK	KDAGKIAGLDVQRIIN	15	AT4G37910.1	AT4G37910.1	198	212	yes	yes	0.0061005	30.739			190	333	192	464	310	310			1	0	0	0	0	0	0	0	0	0	0	0	0	0				By MS/MS
DAQRQATKDAGVIAG	VTVPAYFNDAQRQATK	KDAGVIAGLNVARIIN	15	AT5G28540.1;AT5G42020.1	AT5G28540.1	184	198	no	no	2.4986e-05	87.647			191	384;391	193	465;466	311	311			1	93203000	0	0	0	0	73909000	0	0	0	0	0	19294000	0					By MS/MS						By matching
DAQRQATKDAGVIAGLN	VTVPAYFNDAQRQATK	AGVIAGLNVARIINEP	17	AT5G28540.1;AT5G42020.1	AT5G28540.1	184	200	no	no	0.00034286	58.693			192	384;391	194	467	312	312			1	109280000	0	0	0	0	109280000	0	0	0	0	0	0	0					By MS/MS
DAVSRSTVQ	SRNGYNLRDAVSRSTV	AVSRSTVQVYPKSWTA	9	AT4G22010.1;AT1G75790.1;AT1G41830.1	AT1G41830.1	464	472	no	no	1.3268e-20	69.915			193	68;302	195	468	313	313			1	0	0	0	0	0	0	0	0	0	0	0	0	0											By MS/MS
DDAPPASGGAGPK	GPGASGMDDDAPPASG	ASGGAGPKIEEVD___	13	AT5G02500.1	AT5G02500.1	634	646	yes	yes	0.005925	62.528			194	342	196	469;470;471	314	314			1	132440000	0	0	0	0	23197000	0	0	0	0	0	107950000	1286400					By MS/MS						By matching	By matching
DDASFQKLPVPDKRSGP	SFSSAVFSDDASFQKL	VPDKRSGPESFAFDST	17	AT1G74010.1	AT1G74010.1	22	38	yes	yes	0.0085596	50.178			195	110	197	472	315	315			1	27317000	0	0	0	0	0	0	0	0	0	0	27317000	0											By MS/MS
DDDEEDHPGGA	AQAQREAYDDDEEDHP	EEDHPGGAQRVQCAQQ	11	AT5G22060.1	AT5G22060.1	401	411	yes	yes	0.039135	50.353			196	372	198	473	316	316			1	6247300	0	0	0	0	6247300	0	0	0	0	0	0	0					By MS/MS
DDEEDHPGGA	QAQREAYDDDEEDHPG	EEDHPGGAQRVQCAQQ	10	AT5G22060.1	AT5G22060.1	402	411	yes	yes	0.012984	72.879			198	372	200	480;481	319;320	320			2	16132000	0	0	0	0	8356800	0	0	0	0	0	7775400	0					By MS/MS						By MS/MS
DDPVNPRPG	YVVTDPANDDPVNPRP	DPVNPRPGTLRYAVTQ	9	AT3G27400.1;AT5G63180.1	AT3G27400.1	111	119	yes	no	0.043488	64.42			199	244	201	482;483;484	321	321			1	140410000	0	0	4129900	0	0	128150000	0	0	8123900	0	0	0			By matching			By MS/MS			By matching
DDSGTNSAKQHL	KMLMEILKDDSGTNSA	TNSAKQHLALLSLGEI	12	AT2G02560.1	AT2G02560.1	823	834	yes	yes	1.324e-241	136.7			200	128	202	485	322	322			1	93932000	0	0	0	0	0	0	0	0	0	0	93932000	0											By MS/MS
DEDPDETSSSKRPA	KQAASLLADEDPDETS	TSSSKRPATFLNVVAL	14	AT1G10290.1	AT1G10290.1	23	36	yes	yes	3.5133e-14	82.651			203	24	205	495	325	325			1	7415600	0	0	0	0	0	0	0	0	0	0	7415600	0											By MS/MS
DEDTGAQVAPIVR	EEETGANEDEDTGAQV	AQVAPIVRLEEVAVTT	13	AT2G30060.1;AT5G58590.1;AT1G07140.1	AT2G30060.1	23	35	yes	no	5.771e-156	128.1			204	157	206	496;497	326;327	326			2	47770000	0	0	645330	0	47125000	0	0	0	0	0	0	0			By matching		By MS/MS
DEMSGSKAESDKGKKIDIK	IQQLFSFADEMSGSKA	KGKKIDIKTEGNDDDM	19	AT2G15860.2	AT2G15860.2	309	327	yes	yes	0.0075298	38.996			207	139	209	503	331	331			1	15116000	0	0	0	0	15116000	0	0	0	0	0	0	0					By MS/MS
DENFIKKH	SIYGAKFKDENFIKKH	DENFIKKHTGAGILSM	8	AT4G34870.1	AT4G34870.1	92	99	no	no	0.026618	58.981			208	327	210	504	332	332			1	0	0	0	0	0	0	0	0	0	0	0	0	0					By MS/MS
DENFIKKHTGA	SIYGAKFKDENFIKKH	FIKKHTGAGILSMANS	11	AT4G34870.1	AT4G34870.1	92	102	yes	yes	0.039496	69.261			209	327	211	505	333	333			1	25699000	0	0	0	0	25699000	0	0	0	0	0	0	0					By MS/MS
DESETVTINGHQ	EGTCEMQKDESETVTI	TVTINGHQDVPTNDEK	12	AT1G20850.1	AT1G20850.1	239	250	yes	yes	0	160.72			210	46	212	506	334	334			1	46995000	0	0	0	0	46995000	0	0	0	0	0	0	0					By MS/MS
DESTGTIGKR	PGKGILAADESTGTIG	STGTIGKRLASINVEN	10	AT3G52930.1;AT2G36460.1;AT5G03690.1;AT4G26530.1	AT3G52930.1	30	39	yes	no	0.029938	58.592			211	261	213	507	335	335			1	4414900	0	0	0	0	4414900	0	0	0	0	0	0	0					By MS/MS
DEYTGEATGSSEAKVH	FFASIVMADEYTGEAT	GSSEAKVHIIYTEKPT	16	AT1G71950.1	AT1G71950.1	35	50	yes	yes	0.015712	50.966			213	108	215	511	337	337			1	6695300	0	0	0	0	6695300	0	0	0	0	0	0	0					By MS/MS
DFGHHAGYYK	SGGSPSVQDFGHHAGY	GHHAGYYKLPNSKAAR	10	AT3G45010.1	AT3G45010.1	98	107	yes	yes	0.0044604	77.533			214	250	216	512	338	338			1	6536800	0	0	0	0	0	0	0	0	0	0	6536800	0											By MS/MS
DGAAESLHVK	YKGDAKLGDGAAESLH	AAESLHVKDYKY____	10	AT3G52930.1	AT3G52930.1	345	354	yes	yes	0.018215	72.096			216	261	218	514;515;516;517;518;519	340;341;342	341			3	146590000	0	0	0	14342000	45629000	0	0	0	0	18050000	67563000	1008500				By MS/MS	By MS/MS					By MS/MS	By matching	By matching
DGDPSKKIH	PYHLIIVQDGDPSKKI	GDPSKKIHVPEGYDYE	9	AT5G15650.1	AT5G15650.1	52	60	yes	yes	0.043788	64.654			217	362	219	520	343	343			1	52219000	0	0	0	0	0	52219000	0	0	0	0	0	0						By MS/MS
DGGHTPVTGGDQVTKPP	TEGLKHYRDGGHTPVT	GDQVTKPPMSGGVSKS	17	AT2G05790.1	AT2G05790.1	354	370	yes	yes	0.0002919	53.565			218	134	220	521	344	344		3;4;5	1	5750000	0	0	0	0	0	0	0	0	0	0	5750000	0											By MS/MS
DGIQDDAGNVTR	LYGLQILADGIQDDAG	DDAGNVTRFLMLARDP	12	AT5G22630.1	AT5G22630.1	287	298	yes	yes	0.001339	60.157			219	374	221	522	345	345			1	0	0	0	0	0	0	0	0	0	0	0	0	0					By MS/MS
DGNAKAVIN	RDKVTILGDGNAKAVI	GNAKAVINKEEDIAAY	9	AT1G75280.1	AT1G75280.1	184	192	yes	yes	0.006148	81.263			220	111	222	523	346	346			1	25514000	0	0	0	0	0	0	0	0	0	0	25514000	0											By MS/MS
DGQTREHALLAFTLGVK	GFEAGISKDGQTREHA	LAFTLGVKQMICCCNK	17	AT5G60390.1;AT1G07940.1;AT1G07930.1;AT1G07920.1	AT5G60390.1	130	146	yes	no	0.068703	29.582			221	18	223	524	347	347			1	10906000	10906000	0	0	0	0	0	0	0	0	0	0	0	By MS/MS												1
DHNRALGQ	NISCLTRLDHNRALGQ	DHNRALGQISERLSVP	8	AT1G04410.1;AT5G43330.1	AT1G04410.1	160	167	yes	no	0.012769	106.42			222	7	224	525	348	348			1	12243000	0	0	12243000	0	0	0	0	0	0	0	0	0			By MS/MS
DHPKLPKGKTIG	GDVNWKLADHPKLPKG	LPKGKTIGLIVLDGWG	12	AT3G08590.1	AT3G08590.1	13	24	yes	yes	0.022867	58.04			223	201	225	526;527	349	349			1	73048000	0	0	0	0	49796000	0	0	0	0	0	23252000	0					By MS/MS						By matching
DIANAELAPTHP	LAAYKSAQDIANAELA	AELAPTHPIRLGLALN	12	AT1G78300.1;AT1G35160.2	AT1G78300.1	160	171	yes	no	5.0845e-50	74.611			224	120	226	528	350	350			1	0	0	0	0	0	0	0	0	0	0	0	0	0											By MS/MS
DIGAGDQGHM	GHLTKKPEDIGAGDQG	GAGDQGHMFGYATDET	10	AT2G36880.1;AT4G01850.1	AT2G36880.1	117	126	yes	no	0.017937	68.657			226	170	228	533	353	353	11		1	5557700	0	0	0	0	0	0	0	0	0	0	5557700	0											By MS/MS
DIHSPRIPSSE	AGIGPGVYDIHSPRIP	SPRIPSSEEIADRVNK	11	AT5G17920.1	AT5G17920.1	699	709	yes	yes	0.03386	73.9			227	366	229	534	354	354			1	29433000	0	0	0	0	29433000	0	0	0	0	0	0	0					By MS/MS
DKAGAPADYQPGFR	PKSGGEYGDKAGAPAD	ADYQPGFRGGAGGARQ	14	AT5G41520.1	AT5G41520.1	140	153	yes	yes	0.010256	53.3			228	389	230	535	355	355			1	7482700	0	0	0	0	7482700	0	0	0	0	0	0	0					By MS/MS
DKEIDGSGSQNQHP	SERMKRIGDKEIDGSG	SGSQNQHPVGSPRNEL	14	AT5G15030.2	AT5G15030.2	191	204	yes	yes	0.00081131	69.261			229	360	231	536	356	356			1	11093000	0	0	0	0	0	0	0	0	0	0	11093000	0											By MS/MS
DKMSHISTGGGASLE	AVEKVGLADKMSHIST	TGGGASLELLEGKPLP	15	AT1G79550.1	AT1G79550.1	371	385	yes	yes	0.040799	42.947			231	122	233	543	362	362			1	7568200	0	0	0	0	7568200	0	0	0	0	0	0	0					By MS/MS
DKSDPDPNPNPR	SLFESSIFDKSDPDPN	PDPNPNPRGIRILYRS	12	AT5G22070.1	AT5G22070.1	187	198	yes	yes	0.015664	66.004			232	373	234	544	363	363			1	11928000	0	0	0	0	0	0	0	0	0	0	11928000	0											By MS/MS
DKYTGTGFQSKGSYLFGH	GSELQLILDKYTGTGF	KGSYLFGHFSMHIKLP	18	AT2G06850.1;AT5G13870.1	AT2G06850.1	62	79	yes	no	7.0185e-07	31.883			233	136	235	545	364	364			1	0	0	0	0	0	0	0	0	0	0	0	0	0								By MS/MS
DLAPTHPIR	SAQDIALADLAPTHPI	LAPTHPIRLGLALNFS	9	AT3G02520.1;AT5G65430.3;AT5G16050.1	AT3G02520.1	165	173	yes	no	0.043863	64.711			234	189	236	546;547	365;366	366			2	37022000	0	0	0	27051000	0	0	0	0	0	9970800	0	0				By MS/MS						By MS/MS
DLGSSSNGVIIG	LNSEFGVHDLGSSSNG	SSNGVIIGVLDTGVWP	12	AT2G05920.1	AT2G05920.1	120	131	yes	yes	0.037271	22.578			236	135	238	550;551;552	368	368			0	39590000	0	0	15315000	0	0	5467000	0	0	18808000	0	0	0			By matching			By MS/MS			By matching
DLKIAAKDGGGKIK	QVVSGTKYDLKIAAKD	KDGGGKIKNYEAVVVE	14	AT4G16500.1	AT4G16500.1	81	94	yes	yes	0.0036448	90.725			237	296	239	553;554	369	369			1	12557000	0	0	850120	0	0	0	0	0	11707000	0	0	0			By matching						By MS/MS
DLKIAAKDGGGKIKN	QVVSGTKYDLKIAAKD	DGGGKIKNYEAVVVEK	15	AT4G16500.1	AT4G16500.1	81	95	yes	yes	1.9732e-07	85.576			238	296	240	555;556	370;371	370			2	21710000	0	0	0	0	0	0	0	0	21710000	0	0	0									By MS/MS
DLRGGKVGFGPDGGD	TSGFVNITDLRGGKVG	GFGPDGGDLSSFFVKS	15	AT5G55730.1	AT5G55730.1	131	145	yes	yes	9.8652e-11	44.734			239	409	241	557	372	372			1	0	0	0	0	0	0	0	0	0	0	0	0	0									By MS/MS
DLYNDRNHGH	MEKGSYYYDLYNDRNH	YNDRNHGHYYRKSHSK	10	AT1G28400.1	AT1G28400.1	256	265	yes	yes	0.027182	60.064			240	59	242	558	373	373			1	9148800	0	0	0	0	0	0	0	0	0	0	9148800	0											By MS/MS
DMANHGQSGERP	RYTSQVIRDMANHGQS	HGQSGERPFYEFLESC	12	AT4G34450.1	AT4G34450.1	244	255	yes	yes	0.025335	62.162			241	325	243	559	374	374			1	10614000	0	0	0	0	0	0	0	0	0	0	10614000	0											By MS/MS
DMSQADFGRLE	SGREYKVKDMSQADFG	QADFGRLELELAEVEM	11	AT4G13940.1;AT3G23810.1	AT4G13940.1	18	28	no	no	0.042817	48.568			242	293;234	244	560	375	375			1	21688000	0	0	0	0	21688000	0	0	0	0	0	0	0					By MS/MS
DMVNTGGRAGGSIT	EMMKSGVADMVNTGGR	GRAGGSITAALFLKQF	14	AT2G24200.1;AT4G30920.1	AT2G24200.1	457	470	yes	no	0.0026015	66.004			243	154	245	561;562	376;377	376			2	33531000	0	0	0	0	15824000	0	0	0	0	0	17707000	0					By MS/MS						By MS/MS
DNAGVIVNPK	DGVFMYFEDNAGVIVN	AGVIVNPKGEMKGSAI	10	AT3G04400.1;AT2G33370.1;AT1G04480.1	AT3G04400.1	100	109	yes	no	0.016314	65.627			244	8	246	563	378	378			1	43297000	0	0	0	0	43297000	0	0	0	0	0	0	0					By MS/MS
DNIQGITKPAIR	KRHRKVLRDNIQGITK	GITKPAIRRLARRGGV	12	AT5G59970.1;AT5G59690.1;AT3G53730.1;AT3G46320.1;AT3G45930.1;AT2G28740.1;AT1G07820.1;AT1G07660.1	AT5G59970.1	25	36	yes	no	0.040073	44.193			246	15	248	566	380	380			0	29272000	0	0	0	0	29272000	0	0	0	0	0	0	0					By MS/MS
DPANDDPVNPR	KGRIYVVTDPANDDPV	NDDPVNPRPGTLRYAV	11	AT3G27400.1	AT3G27400.1	107	117	yes	yes	0.021652	75.941			247	244	249	567	381	381			1	5733400	0	0	0	0	0	0	0	0	0	5733400	0	0										By MS/MS
DPNGTSKGSGF	VTSSKVMRDPNGTSKG	GTSKGSGFVAFATPEE	11	AT4G34110.1	AT4G34110.1	352	362	yes	yes	0.0011701	88.596			249	323	251	577	390	390			1	20406000	0	0	0	0	0	0	0	0	0	0	20406000	0											By MS/MS
DPRDDNPVNPR	DGRFYVVTDPRDDNPV	DDNPVNPRPGTLRHAV	11	AT1G04680.1	AT1G04680.1	124	134	yes	yes	0.044918	51.286			250	10	252	578;579	391;392	391			2	54718000	0	0	0	0	0	0	0	0	0	54718000	0	0										By MS/MS
DPRDDNPVNPRPG	DGRFYVVTDPRDDNPV	NPVNPRPGTLRHAVIQ	13	AT1G04680.1	AT1G04680.1	124	136	yes	yes	0.03297	48.229			251	10	253	580;581;582;583;584;585;586	393;394;395	394			3	146210000	0	0	15971000	27376000	0	26898000	0	0	11834000	62468000	0	1660200			By matching	By MS/MS		By MS/MS			By matching	By MS/MS		By matching
DPVKGKTVQ	LVREATLSDPVKGKTV	PVKGKTVQSFKDLGVT	9	AT1G75280.1	AT1G75280.1	43	51	yes	yes	0.016927	68.657			252	111	254	587;588	396	396			1	13282000	0	0	0	0	3707600	0	0	0	0	0	9574300	0					By matching						By MS/MS
DSGNDNPVSPKPGTLR	DGRIYVVTDSGNDNPV	SPKPGTLRHAVVQDEP	16	AT4G24780.1	AT4G24780.1	103	118	yes	yes	6.5794e-05	63.46			257	305	259	617;618;619	415;416	415			2	33729000	0	0	0	0	25686000	0	0	0	0	0	8043200	0				By MS/MS	By MS/MS						By matching
DSGNDNPVSPKPGTLRH	DGRIYVVTDSGNDNPV	PKPGTLRHAVVQDEPL	17	AT4G24780.1	AT4G24780.1	103	119	yes	yes	0.0025132	51.798			258	305	260	620;621	417	417			1	42169000	0	0	0	0	13987000	0	0	0	0	0	28182000	0					By MS/MS						By matching
DSHLLPAIAVGKKTGD	ASGEELVADSHLLPAI	AVGKKTGDLLREYVKS	16	AT2G05920.1	AT2G05920.1	434	449	yes	yes	1.3885e-07	40.187			259	135	261	622	418	418			1	0	0	0	0	0	0	0	0	0	0	0	0	0											By MS/MS
DSHMINGHPGPVR	SGLAPNVSDSHMINGH	NGHPGPVRNCPSQGYK	13	AT2G38080.1	AT2G38080.1	190	202	yes	yes	0.00010202	91.62			260	172	262;263	623;624;625;626;627;628;629	419;420;421;422;423;424	421	12		6	345270000	0	0	0	17735000	284970000	0	0	0	0	0	42560000	0				By MS/MS	By MS/MS						By MS/MS
DSITTDHISPAGNIQKDSPAAK	AYCLLNFGDSITTDHI	QKDSPAAKFLMERGVD	22	AT2G05710.1	AT2G05710.1	769	790	yes	yes	9.3967e-33	76.598			261	133	264	630	425	425			1	25859000	0	0	0	0	25859000	0	0	0	0	0	0	0					By MS/MS
DSPIPAEQNPKLKPH	KKMFSFLRDSPIPAEQ	QNPKLKPHAMSVFVMC	15	AT2G16060.1	AT2G16060.1	55	69	yes	yes	0.0018825	54.898			262	140	265	631	426	426			1	20684000	0	0	0	0	20684000	0	0	0	0	0	0	0					By MS/MS
DSQRQATKDAGVIA	VTVPAYFNDSQRQATK	TKDAGVIAGLNVMRII	14	AT1G56410.1;AT5G02490.1;AT5G02500.1	AT5G02500.1	156	169	no	no	0.029636	50.897			263	342;89	266	632	427	427			1	10928000	0	0	0	0	10928000	0	0	0	0	0	0	0					By MS/MS
DSQRQATKDAGVIAG	VTVPAYFNDSQRQATK	KDAGVIAGLNVMRIIN	15	AT1G56410.1;AT5G02490.1;AT5G02500.1	AT5G02500.1	156	170	no	no	0.00038661	68.283			264	342;89	267	633;634;635;636;637	428;429;430;431	428			4	289870000	0	0	0	9260200	161560000	0	0	0	0	0	119050000	0				By MS/MS	By MS/MS						By MS/MS
DSQRQATKDAGVIAGLN	VTVPAYFNDSQRQATK	AGVIAGLNVMRIINEP	17	AT1G56410.1;AT5G02490.1;AT5G02500.1	AT5G02500.1	156	172	no	no	3.3875e-11	71.601			265	342;89	268	638;639;640	432;433;434	432			3	160700000	0	0	0	0	142120000	0	0	0	0	18580000	0	0				By MS/MS	By MS/MS					By MS/MS
DSQRQATKDAGVISG	VTVPAYFNDSQRQATK	KDAGVISGLNVMRIIN	15	AT3G12580.1	AT3G12580.1	156	170	yes	yes	0.034167	43.592			266	210	269	641;642	435	435			1	16381000	0	0	0	0	13432000	0	0	0	0	0	2948600	0					By MS/MS						By matching
DSSIVRGK	NLCLPGSLDSSIVRGK	DSSIVRGKIVVCDRGV	8	AT2G05920.1	AT2G05920.1	386	393	yes	yes	0.016399	95.909			271	135	274	653;654;655	442	442			1	56884000	0	0	29089000	0	0	3434700	0	0	24360000	0	0	0			By matching			By matching			By MS/MS
DSTQIHTHM	RITNCGVQDSTQIHTH	STQIHTHMCYSHFNDI	9	AT5G17920.1;AT3G03780.1;AT5G20980.1	AT5G17920.1	640	648	yes	no	0.021007	91.867			272	366	275	656;657	443;444	443			2	17334000	0	0	0	0	0	0	0	0	0	9430300	0	7904000										By MS/MS		By MS/MS
DTDGDGKIAPS	MKEAFMLFDTDGDGKI	GDGKIAPSELGILMRS	11	AT1G62820.1;AT1G12310.1	AT1G62820.1	22	32	yes	no	1.0646e-09	83.045			273	29	276	658	445	445			1	32085000	0	0	0	0	0	0	0	0	0	0	32085000	0											By MS/MS
DTGMNTEIGRVH	GNCICLVTDTGMNTEI	NTEIGRVHSQIQEAAQ	12	AT1G07810.1;AT1G07670.1	AT1G07810.1	248	259	yes	no	0.014459	73.951			275	16	278	661	447	447			1	10969000	0	0	0	0	10969000	0	0	0	0	0	0	0					By MS/MS
DTGVIAPENHPVH	ATVQLVLQDTGVIAPE	APENHPVHLHGFNFFE	13	AT2G38080.1	AT2G38080.1	450	462	yes	yes	6.492e-10	84.605			276	172	279	662	448	448			1	10789000	0	0	0	0	10789000	0	0	0	0	0	0	0					By MS/MS
DTPKPGQPGQAPRPAGPG	PRFTRRKEDTPKPGQP	APRPAGPGAAAAPRV_	18	AT2G40590.1;AT2G40510.1	AT2G40590.1	107	124	yes	no	0.025919	39.531			277	179	280	663	449	449			1	10952000	0	0	0	0	10952000	0	0	0	0	0	0	0					By MS/MS
DVDGHGTHTS	KRESVSPRDVDGHGTH	DGHGTHTSTTAAGSAV	10	AT2G05920.1	AT2G05920.1	204	213	yes	yes	9.6414e-06	82.645			279	135	282	669;670;671;672	454;455	454			2	13661000	0	0	2948000	1399700	0	8922100	0	0	391280	0	0	0			By MS/MS	By matching		By MS/MS			By matching
DVDPINTKPKDRSR	GSGFGMISDVDPINTK	TKPKDRSRSSVTAPPK	14	AT5G05010.1	AT5G05010.1	218	231	yes	yes	0.016386	59.227			280	346	283	673	456	456			1	10052000	0	0	0	0	10052000	0	0	0	0	0	0	0					By MS/MS
DVDTDNDGRIN	ATIDEVINDVDTDNDG	TDNDGRINYEEFVAMM	11	AT1G76040.2	AT1G76040.2	530	540	yes	yes	0.02734	59.418			281	113	284	674	457	457			1	7365700	0	0	0	0	0	0	0	0	0	0	7365700	0											By MS/MS
DVETQPNRHA	DSPDVLIWDVETQPNR	ETQPNRHAVLGAANSR	10	AT2G19520.1	AT2G19520.1	193	202	yes	yes	0.02735	59.908			282	146	285	675;676	458	458			1	2014500	0	0	0	0	176650	0	0	0	0	0	1837900	0					By matching						By MS/MS
DVGGQDKIR	KNISFTVWDVGGQDKI	VGGQDKIRPLWRHYFQ	9	AT3G62290.1;AT2G47170.1;AT1G70490.1;AT1G23490.1;AT1G10630.1;AT5G14670.1	AT3G62290.1	67	75	yes	no	0.0010028	88.495			283	26	286	677;678	459;460	460			2	64682000	0	0	0	0	11399000	0	0	0	0	0	53283000	0					By MS/MS						By MS/MS
DVHEQEGSHAGGIH	LAEVRAFLDVHEQEGS	GSHAGGIHLEMTGQNV	14	AT4G39980.1	AT4G39980.1	450	463	yes	yes	1.7752e-80	118.24			284	340	287	679	461	461			1	11339000	0	0	0	0	0	0	0	0	0	0	11339000	0											By MS/MS
DVHEQEGSHPGGIH	LAEVRAFFDVHEQEGS	GSHPGGIHLEMTGQNV	14	AT1G22410.1	AT1G22410.1	450	463	yes	yes	0.0045365	64.313			285	48	288	680;681;682	462;463	462			2	19724000	0	0	0	0	0	0	0	0	0	1658700	17945000	120100										By MS/MS	By MS/MS	By matching
DVSSGGGVHH	QNMLSVPYDVSSGGGV	SSGGGVHHRDSPTSQP	10	AT1G49760.1	AT1G49760.1	554	563	yes	yes	0.026092	61.582			286	76	289	683;684;685;686	464	464			1	7011700	0	0	1197400	0	0	5087900	0	0	635060	0	0	91397			By matching			By MS/MS			By matching			By matching
DVSSGGGVHHR	QNMLSVPYDVSSGGGV	SGGGVHHRDSPTSQPV	11	AT1G49760.1	AT1G49760.1	554	564	yes	yes	0.025189	63.624			287	76	290	687;688	465	465			1	30236000	0	0	2050600	0	0	28185000	0	0	0	0	0	0			By matching			By MS/MS
DVTPIPTDSTRR	GMKIGRIEDVTPIPTD	IPTDSTRRKGGRRGRR	12	AT3G52580.1;AT3G11510.1;AT2G36160.1	AT3G52580.1	130	141	yes	no	0.00049484	95.417			288	168	291	689;690;691;692;693;694	466;467;468;469;470	468			5	127450000	0	0	0	11309000	51030000	6289100	0	0	0	16811000	41735000	276290				By MS/MS	By MS/MS	By MS/MS				By MS/MS	By MS/MS	By matching
DVTPIPTDSTRRK	GMKIGRIEDVTPIPTD	PTDSTRRKGGRRGRRL	13	AT3G52580.1;AT3G11510.1;AT2G36160.1	AT3G52580.1	130	142	yes	no	6.2491e-14	81.565			289	168	292	695;696;697;698;699	471;472;473	471			3	80532000	0	0	0	2437100	55570000	0	0	0	0	0	22524000	0				By MS/MS	By MS/MS						By matching
DVTPIPTDSTRRKG	GMKIGRIEDVTPIPTD	TDSTRRKGGRRGRRL_	14	AT3G52580.1;AT3G11510.1;AT2G36160.1	AT3G52580.1	130	143	yes	no	0.017133	52.576			290	168	293	700;701;702	474;475	474			2	62521000	0	0	0	4357600	32930000	0	0	0	0	0	25234000	0				By MS/MS	By matching						By MS/MS
DVTPIPTDSTRRKGG	GMKIGRIEDVTPIPTD	DSTRRKGGRRGRRL__	15	AT3G52580.1;AT3G11510.1;AT2G36160.1	AT3G52580.1	130	144	yes	no	7.9417e-10	76.759			291	168	294	703;704	476	476			1	46725000	0	0	0	0	27255000	0	0	0	0	0	19470000	0					By MS/MS						By matching
DVTPIPTDSTRRKGGR	GMKIGRIEDVTPIPTD	STRRKGGRRGRRL___	16	AT3G52580.1;AT3G11510.1;AT2G36160.1	AT3G52580.1	130	145	yes	no	0.0011475	55.755			292	168	295	705;706;707;708;709;710;711;712;713	477;478;479;480;481;482	480			6	448530000	0	0	2051300	26296000	193160000	43995000	0	0	3165400	18155000	154700000	7010900			By matching	By MS/MS	By MS/MS	By MS/MS			By matching	By MS/MS	By MS/MS	By matching
DVTPIPTDSTRRKGGRR	GMKIGRIEDVTPIPTD	TRRKGGRRGRRL____	17	AT3G52580.1;AT3G11510.1;AT2G36160.1	AT3G52580.1	130	146	yes	no	3.1042e-11	71.98			293	168	296	714;715	483;484	483			2	46380000	0	0	0	0	26471000	0	0	0	0	0	19908000	0					By MS/MS						By MS/MS
DVTPIPTDSTRRKGGRRG	GMKIGRIEDVTPIPTD	RRKGGRRGRRL_____	18	AT3G52580.1;AT3G11510.1;AT2G36160.1	AT3G52580.1	130	147	yes	no	7.1753e-11	87.088			294	168	297	716;717;718;719	485;486;487;488	485			4	388890000	0	0	0	0	110450000	0	0	0	0	43652000	234790000	0					By MS/MS					By MS/MS	By MS/MS
DVTPIPTDSTRRKGGRRGR	GMKIGRIEDVTPIPTD	RKGGRRGRRL______	19	AT3G52580.1;AT3G11510.1;AT2G36160.1	AT3G52580.1	130	148	yes	no	3.7448e-15	86.488			295	168	298	720;721;722	489;490	489			2	110770000	0	0	0	0	89466000	0	0	0	0	4083500	17221000	0					By MS/MS					By MS/MS	By matching
DVYKIGGIGTVPVG	KPLRLPLQDVYKIGGI	GIGTVPVGRVETGMIK	14	AT5G60390.1;AT1G07940.1;AT1G07930.1;AT1G07920.1	AT5G60390.1	240	253	yes	no	0.035659	43.03			296	18	299	723	491	491			1	9779200	0	0	0	0	0	9779200	0	0	0	0	0	0						By MS/MS
DYTPSSDTGPAAPEAKPAPS	EDDIQKFKDYTPSSDT	PEAKPAPSLPKEEKVE	20	AT3G13930.1	AT3G13930.1	198	217	yes	yes	4.4523e-52	67.227			300	215	303	733	496	496			1	0	0	0	0	0	0	0	0	0	0	0	0	0					By MS/MS
EAAGSADGLK	KEKQKAEEEAAGSADG	AGSADGLKSYQKVVFD	10	AT5G61790.1	AT5G61790.1	417	426	yes	yes	0.025783	62.466			301	422	304	734	497	497			1	7747100	0	0	0	0	7747100	0	0	0	0	0	0	0					By MS/MS
EAAGSDGSSKIH	DADEPEVSEAAGSDGS	SDGSSKIHLDQLNAKI	12	AT4G31340.1	AT4G31340.1	31	42	yes	yes	9.3004e-30	111.63			302	319	305	735;736	498	498			1	7622100	0	0	0	0	1354800	0	0	0	0	0	6267200	0					By matching						By MS/MS
EAAMATYDKPIH	PTMSEAIKEAAMATYD	ATYDKPIHM_______	12	AT3G17240.1;AT1G48030.1	AT3G17240.1	495	506	yes	no	9.3418e-12	82.505			303	74	306	737	499	499			1	10567000	0	0	0	0	10567000	0	0	0	0	0	0	0					By MS/MS
EAIDDGRIGPR	RPMEEGLAEAIDDGRI	DDGRIGPRDDPKIRSK	11	AT1G56070.1	AT1G56070.1	600	610	yes	yes	1.2469e-230	136.81			304	88	307	738;739;740	500;501;502	500			3	247970000	0	0	0	17038000	207390000	0	0	0	0	23546000	0	0				By MS/MS	By MS/MS					By MS/MS
EAMKKDATAAGVYVH	SIGKDKYGEAMKKDAT	TAAGVYVHYYEDEATP	15	AT3G09820.1	AT3G09820.1	97	111	yes	yes	8.1642e-30	105.03			305	203	308	741	503	503			1	14689000	0	0	0	0	14689000	0	0	0	0	0	0	0					By MS/MS
EAPKPAEEEEAPKPK	PKKAAPVAEAPKPAEE	EEEAPKPKAKNPLDLL	15	AT1G57720.1	AT1G57720.1	238	252	yes	yes	0.010704	52.527			306	91	309	742	504	504			1	12919000	0	0	0	0	0	0	0	0	0	0	12919000	0											By MS/MS
EAPLNPKAN	EEHPVLLTEAPLNPKA	APLNPKANREKMTQIM	9	AT5G59370.1;AT3G46520.1;AT3G12110.1;AT3G53750.1;AT2G37620.1;AT5G09810.1;AT3G18780.2;AT1G49240.1	AT5G09810.1	109	117	no	no	0.024076	69.825			307	349;209	310	743	505	505			1	6565600	0	0	0	0	6565600	0	0	0	0	0	0	0					By MS/MS
EASETDHQSGVNPSKK	KDTSAKLKEASETDHQ	SGVNPSKKIADAKLAR	16	AT5G46860.1	AT5G46860.1	82	97	yes	yes	0.0071726	54.281			308	397	311	744	506	506			0	6883100	0	0	0	0	0	0	0	0	0	0	6883100	0											By MS/MS
EATLSDPVKGKT	HSTFALVREATLSDPV	SDPVKGKTVQSFKDLG	12	AT1G75280.1	AT1G75280.1	38	49	yes	yes	0.042779	42.785			309	111	312	745;746	507	507			1	7910400	0	0	0	0	4459400	0	0	0	0	0	3451000	0					By MS/MS						By matching
EAYDDDDEDDDHPGGAQRVQ	RRKAQAQREAYDDDDE	PGGAQRVQCAQQ____	20	AT3G44110.1	AT3G44110.1	397	416	yes	yes	8.1672e-15	88.565			310	247	313	747	508	508			1	8042400	0	0	0	0	8042400	0	0	0	0	0	0	0					By MS/MS
EAYDDDEEDHPGGAQRVQ	KRKAQAQREAYDDDEE	PGGAQRVQCAQQ____	18	AT5G22060.1	AT5G22060.1	398	415	yes	yes	4.3022e-18	81.656			311	372	314	748;749	509;510	509			2	42648000	0	0	0	0	42648000	0	0	0	0	0	0	0					By MS/MS
EDDDDEGRAPIQ	DLPRQLIREDDDDEGR	DEGRAPIQPRVRVYMY	12	AT2G35100.1	AT2G35100.1	46	57	yes	yes	0.022867	58.04			312	165	315	750;751	511	511			1	5755400	550520	0	0	0	0	0	0	0	0	0	5204900	0	By matching										By MS/MS		1
EDIGSASRGVDKK	VLEEAGLKEDIGSASR	ASRGVDKKRLIDDVRQ	13	AT5G41670.1	AT5G41670.1	316	328	yes	yes	0.028258	29.355			317	390	320	777	524	524			1	0	0	0	0	0	0	0	0	0	0	0	0	0											By MS/MS
EDKKPGDGGAHIN	________________	GDGGAHINLKVKGQDG	13	AT4G26840.1	AT4G26840.1	7	19	yes	yes	8.4765e-12	98.902			318	307	321	778	525	525			1	9382400	0	0	0	0	0	0	0	0	0	0	9382400	0											By MS/MS
EDSEDEEEEETPKKPEPIN	DDSDDDEEEDSEDEEE	PKKPEPINKKRPNESV	19	AT5G22650.1	AT5G22650.1	189	207	yes	yes	0.0013538	43.794			319	375	322	779	526	526			1	5605100	0	0	0	0	5605100	0	0	0	0	0	0	0					By MS/MS
EDSEPSSSTRKPLVK	QTGTLVNAEDSEPSSS	STRKPLVKIVKGKKLC	15	AT3G16920.1	AT3G16920.1	43	57	yes	yes	0.0052812	59.75			320	221	323	780	527	527			1	17183000	0	0	0	0	17183000	0	0	0	0	0	0	0					By MS/MS
EDTPKPGQPGQAPRPAGPG	PPRFTRRKEDTPKPGQ	APRPAGPGAAAAPRV_	19	AT2G40590.1;AT2G40510.1	AT2G40590.1	106	124	yes	no	1.8342e-10	64.537			321	179	324	781;782	528	528			1	20552000	0	0	0	0	12992000	0	0	0	0	0	7559800	0					By MS/MS						By matching
EDTPKPGQPGQAPRPAGPGA	PPRFTRRKEDTPKPGQ	PRPAGPGAAAAPRV__	20	AT2G40590.1;AT2G40510.1	AT2G40590.1	106	125	yes	no	0.00040114	43.955			322	179	325	783	529	529			1	6268900	0	0	0	0	6268900	0	0	0	0	0	0	0					By MS/MS
EEEEETPKKP	DEEEDSEDEEEEETPK	EEETPKKPEPINKKRP	10	AT5G22650.1	AT5G22650.1	194	203	yes	yes	0.0031704	91.636			323	375	326	784;785;786	530	530			1	19808000	0	0	0	0	0	7842400	0	0	537380	0	11428000	0						By matching			By matching		By MS/MS
EEEEETPKKPEPINKKR	DEEEDSEDEEEEETPK	PEPINKKRPNESVSKT	17	AT5G22650.1	AT5G22650.1	194	210	yes	yes	2.4116e-07	89.358			326	375	329	795	536	536			1	29948000	0	0	0	0	0	0	0	0	0	0	29948000	0											By MS/MS
EEEEETPKKPEPINKKRP	DEEEDSEDEEEEETPK	EPINKKRPNESVSKTP	18	AT5G22650.1	AT5G22650.1	194	211	yes	yes	5.6102e-07	60.489			327	375	330	796	537	537			1	10434000	0	0	0	0	0	0	0	0	0	0	10434000	0											By MS/MS
EEEEETPKKPEPINKKRPN	DEEEDSEDEEEEETPK	PINKKRPNESVSKTPV	19	AT5G22650.1	AT5G22650.1	194	212	yes	yes	0.011399	37.687			328	375	331	797	538	538			1	11792000	0	0	0	0	11792000	0	0	0	0	0	0	0					By MS/MS
EEEETPKKPEPIN	EEEDSEDEEEEETPKK	PKKPEPINKKRPNESV	13	AT5G22650.1	AT5G22650.1	195	207	yes	yes	2.6172e-07	79.492			329	375	332	798	539	539			1	30656000	0	0	0	0	0	0	0	0	0	0	30656000	0											By MS/MS
EEEETPKKPEPINKK	EEEDSEDEEEEETPKK	KPEPINKKRPNESVSK	15	AT5G22650.1	AT5G22650.1	195	209	yes	yes	0.0032832	66.059			330	375	333	799	540	540			1	24163000	0	0	0	0	0	0	0	0	0	0	24163000	0											By MS/MS
EEEETPKKPEPINKKR	EEEDSEDEEEEETPKK	PEPINKKRPNESVSKT	16	AT5G22650.1	AT5G22650.1	195	210	yes	yes	6.4464e-07	88.561			331	375	334	800	541	541			1	30964000	0	0	0	0	0	0	0	0	0	0	30964000	0											By MS/MS
EEEETPKKPEPINKKRPN	EEEDSEDEEEEETPKK	PINKKRPNESVSKTPV	18	AT5G22650.1	AT5G22650.1	195	212	yes	yes	1.7179e-10	90.379			332	375	335	801;802	542;543	542			2	70365000	0	0	0	0	0	0	0	0	0	0	70365000	0											By MS/MS
EEEIVTPKKPA	IMSHISFGEEEIVTPK	IVTPKKPATVPEVAKQ	11	AT1G35780.1	AT1G35780.1	124	134	yes	yes	2.4582e-43	73.499			333	67	336	803	544	544			1	0	0	0	0	0	0	0	0	0	0	0	0	0					By MS/MS
EEEKPDPNKP	NKIFVDEGEEEKPDPN	EKPDPNKPYTLGPKIS	10	AT4G02500.1	AT4G02500.1	108	117	yes	yes	3.6984e-12	67.207			334	280	337	804	545	545			1	0	0	0	0	0	0	0	0	0	0	0	0	0											By MS/MS
EEETPKKPEPIN	EEDSEDEEEEETPKKP	PKKPEPINKKRPNESV	12	AT5G22650.1	AT5G22650.1	196	207	yes	yes	1.2452e-12	83.045			335	375	338	805;806	546;547	546			2	49871000	0	0	0	0	12831000	0	0	0	0	0	37040000	0					By MS/MS						By MS/MS
EEETPKKPEPINKKR	EEDSEDEEEEETPKKP	PEPINKKRPNESVSKT	15	AT5G22650.1	AT5G22650.1	196	210	yes	yes	4.4499e-10	84.753			336	375	339	807	548	548			1	18177000	0	0	0	0	0	0	0	0	0	0	18177000	0											By MS/MS
EEETPKKPEPINKKRPN	EEDSEDEEEEETPKKP	PINKKRPNESVSKTPV	17	AT5G22650.1	AT5G22650.1	196	212	yes	yes	5.3171e-18	79.346			337	375	340	808	549	549			1	30115000	0	0	0	0	0	0	0	0	0	0	30115000	0											By MS/MS
EEGGDDAHKTNGSAKPGAGGDDAE	TLWTSDISEEGGDDAH	GAGGDDAEVSIRDSFT	24	AT2G42590.3	AT2G42590.3	240	263	yes	yes	5.5491e-30	82.56			339	181	342	811;812	551	551			1	39608000	0	0	0	0	930610	0	0	0	0	0	38678000	0					By matching						By MS/MS
EENNNGSQKISGDALK	KTYDLNFKEENNNGSQ	KISGDALKDLYKSFVA	16	AT2G36530.1	AT2G36530.1	269	284	yes	yes	4.1423e-28	101.05			340	169	343	813;814	552	552			1	34106000	0	0	0	0	19092000	0	0	0	0	0	15014000	0					By matching						By MS/MS
EETPKKPEPINK	EDSEDEEEEETPKKPE	KKPEPINKKRPNESVS	12	AT5G22650.1	AT5G22650.1	197	208	yes	yes	5.4162e-264	138.45			342	375	345	821	557	557			1	29433000	0	0	0	0	0	0	0	0	0	0	29433000	0											By MS/MS
EETPKKPEPINKK	EDSEDEEEEETPKKPE	KPEPINKKRPNESVSK	13	AT5G22650.1	AT5G22650.1	197	209	yes	yes	0.03475	42.52			343	375	346	822	558	558			1	43724000	0	0	0	0	0	0	0	0	0	0	43724000	0											By MS/MS
EETPKKPEPINKKRP	EDSEDEEEEETPKKPE	EPINKKRPNESVSKTP	15	AT5G22650.1	AT5G22650.1	197	211	yes	yes	0.010215	52.599			344	375	347	823	559	559			1	27251000	0	0	0	0	0	0	0	0	0	0	27251000	0											By MS/MS
EETPKKPEPINKKRPN	EDSEDEEEEETPKKPE	PINKKRPNESVSKTPV	16	AT5G22650.1	AT5G22650.1	197	212	yes	yes	1.3588e-78	114.64			345	375	348	824;825;826;827	560;561	560			2	81051000	0	0	0	0	10194000	2584400	0	0	1321000	0	66951000	0					By MS/MS	By matching			By matching		By MS/MS
EFEYVDDHRSGK	MQKHGYIGEFEYVDDH	VDDHRSGKIVVELNGR	12	AT5G59850.1;AT3G46040.1;AT1G07770.1;AT2G39590.1	AT5G59850.1	49	60	yes	no	0.045818	29.355			346	17	349	828	562	562			0	2827300	0	0	0	0	2827300	0	0	0	0	0	0	0					By MS/MS
EFVNPKDHDKPIQ	TAKKFGVNEFVNPKDH	KDHDKPIQEVIVDLTD	13	AT5G43940.2	AT5G43940.2	254	266	yes	yes	0.005579	65.219			347	393	350	829;830	563;564	563			2	30101000	0	0	0	0	19306000	0	0	0	0	0	10795000	0					By MS/MS						By MS/MS
EGDGYERPNEGAVVK	KVVKKVLKEGDGYERP	PNEGAVVKVKLIGKLQ	15	AT3G25230.2	AT3G25230.2	280	294	yes	yes	0.027502	51.03			348	238	351	831;832	565	565			1	15475000	0	0	0	0	13112000	0	0	0	0	0	2362400	0					By MS/MS						By matching
EGDGYERPNEGAVVKVK	KVVKKVLKEGDGYERP	EGAVVKVKLIGKLQDG	17	AT3G25230.2	AT3G25230.2	280	296	yes	yes	0.008993	44.691			349	238	352	833	566	566			1	17272000	0	0	0	0	17272000	0	0	0	0	0	0	0					By MS/MS
EGMGGGGGGHDPF	QYGEDALKEGMGGGGG	GGGGHDPFDIFSSFFG	13	AT3G44110.1;AT5G22060.1	AT5G22060.1	81	93	no	no	0.031159	43.549			350	372;247	353	834	567	567	18		1	9504600	0	0	0	0	9504600	0	0	0	0	0	0	0					By MS/MS
EHAKSLGPKGSEP	KYIEAGVSEHAKSLGP	LGPKGSEPHKAAVIGD	13	AT1G15690.1	AT1G15690.1	707	719	yes	yes	1.2068e-139	126.63			351	35	354	835	568	568			1	46638000	0	0	0	0	0	0	0	0	0	0	46638000	0											By MS/MS
EHAKSLGPKGSEPH	KYIEAGVSEHAKSLGP	GPKGSEPHKAAVIGDT	14	AT1G15690.1	AT1G15690.1	707	720	yes	yes	0	190.86			352	35	355	836;837;838;839;840;841;842	569;570;571;572	570			4	342250000	0	0	0	24189	139710	0	0	0	0	5486800	336410000	192320				By matching	By matching					By MS/MS	By MS/MS	By matching
EHAKSLGPKGSEPHKA	KYIEAGVSEHAKSLGP	KGSEPHKAAVIGDTIG	16	AT1G15690.1	AT1G15690.1	707	722	yes	yes	4.3075e-38	105.28			353	35	356	843	573	573			1	16585000	0	0	0	0	0	0	0	0	0	0	16585000	0											By MS/MS
EHALLAFTLGVK	ISKDGQTREHALLAFT	LAFTLGVKQMICCCNK	12	AT5G60390.1;AT1G07940.1;AT1G07930.1;AT1G07920.1	AT5G60390.1	135	146	yes	no	0.10391	16.773			354	18	357	844	574	574			0	403120	403120	0	0	0	0	0	0	0	0	0	0	0	By MS/MS												1
EHMSGGSGGGSAPGGGSEGGSD	NKAVSKIGEHMSGGSG	GGSEGGSDQAPEAEYE	22	AT4G32208.1;AT5G09590.1	AT4G32208.1	120	141	yes	no	3.7904e-235	128.1			355	321	358	845	575	575			1	15232000	0	0	0	0	0	0	0	0	0	0	15232000	0											By MS/MS
EHVIKPVIPA	DEIAADLKEHVIKPVI	VIKPVIPAKYLDDNTI	10	AT2G36880.1	AT2G36880.1	212	221	yes	yes	0.017058	65.224			356	170	359	846	576	576			1	64764000	0	0	0	0	64764000	0	0	0	0	0	0	0					By MS/MS
EHVIKPVIPAK	DEIAADLKEHVIKPVI	IKPVIPAKYLDDNTIF	11	AT2G36880.1	AT2G36880.1	212	222	yes	yes	0.035573	91.549			357	170	360	847	577	577			1	58143000	0	0	0	0	58143000	0	0	0	0	0	0	0					By MS/MS
EHVIKPVIPE	DEIAADLKEHVIKPVI	VIKPVIPEKYLDEKTI	10	AT3G17390.1;AT1G02500.1	AT3G17390.1	212	221	yes	no	0.016142	75.416			358	222	361	848;849	578;579	578			2	139670000	0	0	0	0	118640000	0	0	0	0	0	21030000	0					By MS/MS						By MS/MS
EIIHDPGRGAP	GYLKGVVTEIIHDPGR	HDPGRGAPLARVTFRH	11	AT2G18020.1;AT4G36130.1;AT3G51190.1	AT2G18020.1	47	57	yes	no	3.241e-05	87.568			359	145	362	850	580	580			1	31912000	0	0	0	0	31912000	0	0	0	0	0	0	0					By MS/MS
EIRPGQDVTVTTDNGKSFT	IHLPTDISEIRPGQDV	TDNGKSFTCTVRFDTE	19	AT2G05710.1	AT2G05710.1	942	960	yes	yes	0.00018112	29.603			360	133	363	851	581	581			1	0	0	0	0	0	0	0	0	0	0	0	0	0					By MS/MS
EISKPGEKQKP	RACANRVAEISKPGEK	KPGEKQKPLEKDAGEK	11	AT5G66760.1	AT5G66760.1	463	473	yes	yes	3.559e-05	87.667			361	427	364	852	582	582			1	14689000	0	0	0	0	0	0	0	0	0	0	14689000	0											By MS/MS
EISKQPGVIQ	KLTPEQVAEISKQPGV	SKQPGVIQVVPSQTYQ	10	AT1G71950.1	AT1G71950.1	106	115	yes	yes	0.010379	67.334			362	108	365	853	583	583			1	20302000	0	0	0	0	20302000	0	0	0	0	0	0	0					By MS/MS
EKAAKKAAQAAGASSGGAAGGKG	ERDGKALQEKAAKKAA	GGAAGGKGAAAKK___	23	AT4G13615.1	AT4G13615.1	44	66	yes	yes	1.0244e-16	58.324			364	291	367	856;857	586	586			1	17708000	0	0	0	0	0	0	0	0	0	0	17194000	514500											By MS/MS	By matching
EKAAKKAAQAAGASSGGAAGGKGA	ERDGKALQEKAAKKAA	GAAGGKGAAAKK____	24	AT4G13615.1	AT4G13615.1	44	67	yes	yes	3.2545e-31	81.48			365	291	368	858;859;860;861;862;863;864	587;588;589;590	589			4	101080000	0	0	0	0	31452000	3675500	0	0	0	0	65295000	660720					By MS/MS	By matching					By MS/MS	By matching
EKAGDIIRH	LLPATTVGEKAGDIIR	KAGDIIRHYVTTDPNP	9	AT5G67360.1	AT5G67360.1	451	459	yes	yes	0.01178	79.148			366	430	369	865;866	591	591			1	27421000	0	0	0	0	0	0	0	0	0	0	27329000	92607											By MS/MS	By matching
EKEEPVKKEP	CHIELILSEKEEPVKK	EEPVKKEPETQLAAKS	10	AT1G67430.1;AT1G27400.1	AT1G67430.1	153	162	yes	no	0.031316	58.172			367	55	370	867;868	592	592			1	6926400	0	0	2264600	0	0	0	0	0	0	0	4661900	0			By matching								By MS/MS
EKGHLAPPPPPPS	YDTVKSLQEKGHLAPP	APPPPPPSASQESVEN	13	AT1G15950.1	AT1G15950.1	318	330	yes	yes	3.8294e-52	115.34			368	37	371	869;870	593;594	594			2	47143000	0	0	0	0	27730000	0	0	0	0	0	19413000	0					By MS/MS						By MS/MS
EKIHHHDSSSSSESEYEKPDSPS	ESLMEKISEKIHHHDS	YEKPDSPSAVKAKIYR	23	AT2G46170.1	AT2G46170.1	21	43	yes	yes	0.023972	27.127			369	185	372	871	595	595			1	5739500	0	0	0	0	5739500	0	0	0	0	0	0	0					By MS/MS
EKLPAADKKKIE	TIQDEKIGEKLPAADK	AADKKKIEDSIEQAIQ	12	AT5G02500.1	AT5G02500.1	566	577	yes	yes	0.027344	53.869			370	342	373	872	596	596			1	100250000	0	0	0	0	100250000	0	0	0	0	0	0	0					By MS/MS
EKLPGHHDEKAEDSPAVT	KGLVEKIKEKLPGHHD	AEDSPAVTSTPLVVTE	18	AT1G20440.1	AT1G20440.1	192	209	yes	yes	0.028605	38.777			371	44	374	873	597	597			1	26178000	0	0	0	0	26178000	0	0	0	0	0	0	0					By MS/MS
EKLPGHKKP	KGFMEKLKEKLPGHKK	KLPGHKKPEDGSAVAA	9	AT1G76180.1	AT1G76180.1	124	132	yes	yes	0.009009	80.755			372	115	375	874	598	598			1	47988000	0	0	0	0	0	0	0	0	0	0	47988000	0											By MS/MS
EKLPGHKKPEDGS	KGFMEKLKEKLPGHKK	HKKPEDGSAVAAAPVV	13	AT1G76180.1	AT1G76180.1	124	136	yes	yes	1.977e-43	113.24			374	115	377	877;878	600;601	600			2	43756000	0	0	0	0	0	0	0	0	0	0	43756000	0											By MS/MS
EKLPGHKKPEDGSAV	KGFMEKLKEKLPGHKK	KPEDGSAVAAAPVVVP	15	AT1G76180.1	AT1G76180.1	124	138	yes	yes	9.4517e-08	74.296			375	115	378	879	602	602			1	10670000	0	0	0	0	10670000	0	0	0	0	0	0	0					By MS/MS
EKLPGHKKPEDGSAVA	KGFMEKLKEKLPGHKK	PEDGSAVAAAPVVVPP	16	AT1G76180.1	AT1G76180.1	124	139	yes	yes	2.928e-08	93.226			376	115	379	880;881	603;604	603			2	111770000	0	0	0	0	111770000	0	0	0	0	0	0	0					By MS/MS
EKLPGHSKKP	KGFMDKIKEKLPGHSK	LPGHSKKPEDSQVVNT	10	AT1G20450.1	AT1G20450.1	196	205	yes	yes	0.00083084	94.692			377	45	380	882;883	605	605			1	26243000	0	0	0	0	0	240750	0	0	0	0	26002000	0						By matching					By MS/MS
EKPKAPSPPPPPPS	KVESTKVAEKPKAPSP	SPPPPPPSKQSAKEPQ	14	AT5G55070.1	AT5G55070.1	207	220	yes	yes	0.023929	29.467			378	406	381	884	606	606			1	0	0	0	0	0	0	0	0	0	0	0	0	0					By MS/MS
EKPKAPSSPPPP	RVESAPVAEKPKAPSS	APSSPPPPKQSAKEPQ	12	AT4G26910.1	AT4G26910.1	209	220	yes	yes	0.040485	51.286			379	308	382	885	607	607			1	5465100	0	0	0	0	5465100	0	0	0	0	0	0	0					By MS/MS
EKQNTTKPPPSPS	SQAMAATSEKQNTTKP	TKPPPSPSPLRNSKFC	13	AT5G59290.2	AT5G59290.2	21	33	yes	yes	0.015074	58.098			380	413	383	886;887	608	608			1	4907100	0	0	0	0	454120	0	0	0	0	0	4453000	0					By matching						By MS/MS
EKTAKKAAQAAAAASSGGGGGKGNNK	ERDAKALQEKTAKKAA	GGGKGNNK________	26	AT3G24100.1	AT3G24100.1	44	69	yes	yes	5.5668e-18	51.628			381	235	384	888	609	609			1	14430000	0	0	0	0	0	0	0	0	0	0	14430000	0											By MS/MS
EKTEEDEENKPSVIE	ITLLEELQEKTEEDEE	ENKPSVIEKLHRSNSS	15	AT1G20440.1	AT1G20440.1	88	102	yes	yes	0.034575	48.899			382	44	385	889;890	610	610			1	7172300	0	0	0	0	4501900	0	0	0	0	0	2670400	0					By MS/MS						By matching
EKTSGPEKPVN	EAEQKAIAEKTSGPEK	SGPEKPVNESGSGKGK	11	AT2G32730.1	AT2G32730.1	864	874	yes	yes	0.018744	76.165			383	160	386	891;892	611	611			1	4223400	0	0	0	0	1442100	0	0	0	0	0	2781200	0					By matching						By MS/MS
ELHPDKNSENGKHV	LPLWGFVGELHPDKNS	NSENGKHVLYTHKNIV	14	AT1G10950.1	AT1G10950.1	140	153	yes	yes	0.00047343	69.345			386	28	389	899;900	614;615	615			2	49321000	0	0	0	0	0	0	0	0	0	0	49321000	0											By MS/MS
ELQFATNHLGHFLLTNL	FLLSSDNIELQFATNH	GHFLLTNLLLERMKKT	17	AT4G11410.1	AT4G11410.1	131	147	yes	yes	0.0036697	29.58			387	288	390	901	616	616			1	0	0	0	0	0	0	0	0	0	0	0	0	0												By MS/MS
ELRPGTNGHSLNVK	KPVFTKVNELRPGTNG	NGHSLNVKVVNTKMVM	14	AT1G10590.3	AT1G10590.3	32	45	yes	yes	6.8997e-05	72.898			388	25	391	902;903	617	617			1	18589000	0	0	0	0	15252000	0	0	0	0	0	3336900	0					By MS/MS						By matching
ENEPSEHSIH	WRAVLKIGENEPSEHS	EPSEHSIHENAYGLAR	10	AT3G52930.1	AT3G52930.1	151	160	yes	yes	1.1003e-113	126.55			389	261	392	904;905;906;907	618;619	618			2	77566000	0	0	0	0	4435200	961690	0	0	0	0	70710000	1459100					By MS/MS	By matching					By MS/MS	By matching
ENTPDDPRQRKPD	PSIEIKMVENTPDDPR	DPRQRKPDISKAKEVL	13	AT5G59290.2;AT2G28760.2;AT3G46440.1	AT5G59290.2	309	321	no	no	0.0061801	56.139			390	413;253	393	908	620	620			1	18653000	0	0	0	0	0	0	0	0	0	0	18653000	0											By MS/MS
ENTPDDPRQRKPDIS	PSIEIKMVENTPDDPR	RQRKPDISKAKEVLGW	15	AT5G59290.2;AT2G28760.2	AT5G59290.2	309	323	yes	no	0.022061	46.318			391	413	394	909;910	621	621			1	66191000	0	0	0	0	51638000	0	0	0	0	0	14553000	0					By MS/MS						By matching
EPIPTNKRHA	CDAYTPAGEPIPTNKR	IPTNKRHAAAKVFSNP	10	AT5G37600.1;AT1G66200.3;AT5G16570.1	AT5G37600.1	100	109	yes	no	0.0029635	92.538			392	97	395	911;912	622	622			1	18419000	0	0	0	0	0	0	0	0	0	0	17781000	637910											By MS/MS	By matching
EQAKVIVAPRSN	TWKNFTLEEQAKVIVA	VIVAPRSNNELDATKL	12	AT1G63000.1;AT3G14790.1;AT1G78570.1	AT1G63000.1	253	264	yes	no	0.0020731	77.185			393	92	396	913	623	623			1	16919000	0	0	0	0	16919000	0	0	0	0	0	0	0					By MS/MS
EQQMVMPGHR	RDVAKQLKEQQMVMPG	QMVMPGHRESNLQKEL	10	AT2G34250.1;AT1G78720.1;AT1G29310.1	AT2G34250.1	397	406	yes	no	0.02735	59.908			394	60	397	914	624	624			1	2850500	0	0	0	0	2850500	0	0	0	0	0	0	0					By MS/MS
ESETVTINGHQ	GTCEMQKDESETVTIN	TVTINGHQDVPTNDEK	11	AT1G20850.1	AT1G20850.1	240	250	yes	yes	0.03918	50.385			397	46	400	918;919	627	627			1	93621000	0	0	0	0	9580400	0	0	0	0	0	84041000	0					By MS/MS						By matching
ESGAMVPVRVH	QVTIEYINESGAMVPV	AMVPVRVHTVLISTQH	11	AT3G17390.1	AT3G17390.1	179	189	yes	yes	3.4947e-39	115.57			398	222	401;402	920;921	628;629	629	16		2	65769000	0	0	0	0	65769000	0	0	0	0	0	0	0					By MS/MS
ESGKAVGPIVDGD	LPPFVIVDESGKAVGP	VGPIVDGDAVVTFNFR	13	AT1G09780.1	AT1G09780.1	265	277	yes	yes	6.5088e-15	101.53			399	23	403	922;923	630	630			1	20919000	0	0	0	0	16517000	0	0	0	0	0	4402000	0					By MS/MS						By matching
ESRSPRDDDGHGTH	MGPIDESKESRSPRDD	DDDGHGTHTSSTAAGS	14	AT5G67360.1	AT5G67360.1	202	215	yes	yes	0.025289	45.28			400	430	404	924;925;926	631	631			1	63791000	0	0	43752000	0	0	15664000	0	0	4375400	0	0	0			By MS/MS			By matching			By matching
ESTLGFVDLLRDDYVEKDR	VGKLEGDRESTLGFVD	DDYVEKDRSRGIFFTQ	19	ATCG00490.1	ATCG00490.1	340	358	yes	yes	0.010489	41.513			404	432	408	933	635	635			1	2758300	2758300	0	0	0	0	0	0	0	0	0	0	0	By MS/MS												1
ETFEKLVEEGKVSPIK	EALESAIKETFEKLVE	EGKVSPIKEVIPPQIP	16	AT5G49460.1	AT5G49460.1	312	327	yes	yes	0.010306	44.998			405	401	409	934	636	636			1	25902000	0	0	0	0	25902000	0	0	0	0	0	0	0					By MS/MS
ETGAGKHVPR	DAFNTFFSETGAGKHV	GAGKHVPRAVFVDLEP	10	AT1G50010.1;AT1G04820.1;AT5G19780.1;AT5G19770.1;AT4G14960.2	AT1G50010.1	55	64	no	no	0.02518	70.389			406	11;294	410	935;936;937;938	637	637			1	18926000	0	0	0	0	232470	8112500	0	0	1068200	0	9513000	0					By matching	By matching			By matching		By MS/MS
ETPKKPEPINKKRPN	DSEDEEEEETPKKPEP	PINKKRPNESVSKTPV	15	AT5G22650.1	AT5G22650.1	198	212	yes	yes	0.019592	45.614			407	375	411	939	638	638			1	15258000	0	0	0	0	0	0	0	0	0	0	15258000	0											By MS/MS
EVEDLEKGGIGVIQ	QIALAIKDEVEDLEKG	KGGIGVIQIDEAALRE	14	AT5G17920.1;AT3G03780.1	AT5G17920.1	590	603	yes	no	0.026808	44.925			408	366	412	940	639	639			1	14668000	0	0	0	0	14668000	0	0	0	0	0	0	0					By MS/MS
EVENQGEMAGKHP	VAKTKVTVEVENQGEM	GEMAGKHPVLMFARHE	13	AT1G78060.1	AT1G78060.1	677	689	yes	yes	0.019239	58.754			409	119	413	941	640	640			1	13269000	0	0	0	0	0	0	0	0	0	0	13269000	0											By MS/MS
EVGAGDQGH	GHLTKKPEEVGAGDQG	VGAGDQGHMFGYATDE	9	AT3G17390.1	AT3G17390.1	117	125	yes	yes	1.8284e-05	84.615			410	222	414	942;943;944;945	641	641			1	20356000	0	0	0	0	222370	0	0	0	1637000	0	17439000	1057000					By matching				By matching		By MS/MS	By matching
EVGAGDQGHM	GHLTKKPEEVGAGDQG	GAGDQGHMFGYATDET	10	AT3G17390.1	AT3G17390.1	117	126	yes	yes	0.026824	60.398			411	222	415	946	642	642			1	31409000	0	0	0	0	0	0	0	0	0	0	31409000	0											By MS/MS
EVNVPVIGGH	GKANVPVAEVNVPVIG	NVPVIGGHAGVTILPL	10	AT1G53240.1	AT1G53240.1	196	205	yes	yes	0.027949	59.35			412	82	416	947	643	643			1	18644000	0	0	0	0	0	0	0	0	0	0	18644000	0											By MS/MS
EVTNVGSRDGTHT	RLSLGVHVEVTNVGSR	GSRDGTHTMLVFSAPP	13	AT1G02640.1	AT1G02640.1	673	685	yes	yes	0.033709	50.088			416	3	420	954	649	649			1	7926000	0	0	0	0	0	0	0	0	0	0	7926000	0											By MS/MS
EYEPPKQTKG	NSTVAGILEYEPPKQT	EPPKQTKGAHSRTSIK	10	AT5G60020.1	AT5G60020.1	305	314	yes	yes	0.015734	72.434			417	415	421	955	650	650			1	77199000	0	0	0	0	0	0	0	0	0	0	77199000	0											By MS/MS
EYEPPKQTKGAH	NSTVAGILEYEPPKQT	PKQTKGAHSRTSIKNL	12	AT5G60020.1	AT5G60020.1	305	316	yes	yes	0.033598	60.255			418	415	422	956	651	651			1	10930000	0	0	0	0	0	0	0	0	0	0	10930000	0											By MS/MS
EYEPPKQTKGAHSRT	NSTVAGILEYEPPKQT	TKGAHSRTSIKNLQLF	15	AT5G60020.1	AT5G60020.1	305	319	yes	yes	2.2659e-07	71.531			419	415	423	957;958	652;653	652			2	54825000	0	0	0	0	0	0	0	0	0	1321000	53504000	0										By MS/MS	By MS/MS
EYEPPKQTKGAHSRTS	NSTVAGILEYEPPKQT	KGAHSRTSIKNLQLFK	16	AT5G60020.1	AT5G60020.1	305	320	yes	yes	9.1171e-12	83.54			420	415	424	959;960	654	654			1	37816000	0	0	0	0	0	0	0	0	0	0	36401000	1415100											By MS/MS	By matching
FAFKKDTGDTRET	NKKIAVLGFAFKKDTG	DTGDTRETPAIDVCKG	13	AT5G15490.1;AT5G39320.1;AT3G29360.1;AT1G26570.1	AT5G15490.1	332	344	yes	no	0.0077087	56.569			421	361	425	961;962	655	655			1	22056000	0	0	0	0	8256000	0	0	0	0	0	13800000	0					By MS/MS						By matching
FAFKKDTGDTRETP	NKKIAVLGFAFKKDTG	TGDTRETPAIDVCKGL	14	AT5G15490.1;AT5G39320.1;AT3G29360.1;AT1G26570.1	AT5G15490.1	332	345	yes	no	0.0024912	61.409			422	361	426	963;964;965;966	656;657;658	657			3	57456000	0	0	0	2914900	38924000	0	0	0	0	15617000	0	0				By matching	By MS/MS					By MS/MS
FAFKKDTGDTRETPA	NKKIAVLGFAFKKDTG	GDTRETPAIDVCKGLL	15	AT5G15490.1;AT5G39320.1;AT3G29360.1;AT1G26570.1	AT5G15490.1	332	346	yes	no	2.834e-14	82.663			423	361	427	967;968;969;970;971	659;660;661;662;663	661			5	177890000	0	0	0	5092800	138420000	0	0	0	0	7909800	26464000	0				By MS/MS	By MS/MS					By MS/MS	By MS/MS
FAGGGGTSSSPNIR	SRRTSLMLFAGGGGTS	TSSSPNIRRSIRLECT	14	AT4G22580.1	AT4G22580.1	253	266	yes	yes	0.0036979	54.09			424	303	428	972	664	664			1	6932600	0	0	0	0	6932600	0	0	0	0	0	0	0					By MS/MS
FANKQDLPNAMN	LRDAVLLVFANKQDLP	QDLPNAMNAAEITDKL	12	AT3G62290.1;AT2G47170.1;AT1G70490.1;AT1G23490.1;AT1G10630.1;AT5G14670.1	AT3G62290.1	124	135	yes	no	0.036746	48.568			425	26	429	973	665	665	3		1	9436900	0	0	0	0	9436900	0	0	0	0	0	0	0					By MS/MS
FDYHRQHGIE	KRVAETLMFDYHRQHG	YHRQHGIEIRIARIFN	10	AT5G59290.2;AT2G28760.2;AT3G46440.1	AT5G59290.2	200	209	no	no	2.4563e-07	83.182			427	413;253	432	978;979	669;670	669			2	124180000	0	0	0	4251100	119920000	0	0	0	0	0	0	0				By MS/MS	By MS/MS
FDYHRQHGIEIR	KRVAETLMFDYHRQHG	RQHGIEIRIARIFNTY	12	AT5G59290.2;AT2G28760.2;AT3G46440.1	AT5G59290.2	200	211	no	no	0.023083	42.843			428	413;253	433	980;981	671	671			0	10302000	0	0	0	8379200	0	0	0	0	0	1922400	0	0				By MS/MS						By matching
FEESPKKTD	EGYLRNGNFEESPKKT	EESPKKTDMKKTVLLG	9	AT3G08030.1	AT3G08030.1	34	42	yes	yes	0.00033615	106.2			429	198	434	982	672	672			1	18554000	0	0	0	0	0	0	0	0	0	0	18554000	0											By MS/MS
FEIGGDKKGKGTS	RPIKRCKHFEIGGDKK	DKKGKGTSLF______	13	AT3G23390.1	AT3G23390.1	91	103	yes	yes	0.012105	68.262			430	231	435	983	673	673			1	52454000	0	0	0	0	0	0	0	0	0	0	52454000	0											By MS/MS
FESSIFDKSDPDPNPNPR	FNYVYSSLFESSIFDK	PDPNPNPRGIRILYRS	18	AT5G22070.1	AT5G22070.1	181	198	yes	yes	0.029003	35.872			431	373	436	984	674	674			1	7399100	0	0	0	0	0	0	0	7399100	0	0	0	0								By MS/MS
FETEPIGKGKNGKD	LAGTVNIDFETEPIGK	GKGKNGKDVFLRDIWP	14	AT2G05710.1	AT2G05710.1	666	679	yes	yes	0.00012587	70.26			432	133	437	985;986;987;988;989	675;676	675			2	28715000	0	0	1975400	0	6838500	13194000	0	0	6259300	0	0	447560			By matching		By MS/MS	By MS/MS			By matching			By matching
FGNSGKINN	ELATDTVTFGNSGKIN	GNSGKINNVALGCGHD	9	AT3G18490.1	AT3G18490.1	258	266	yes	yes	2.0884e-07	94.309			433	223	438	990;991	677;678	677			2	42994000	0	0	0	0	14537000	28457000	0	0	0	0	0	0					By MS/MS	By MS/MS
FINEKSGTSRDSKGQ	RDLDDFVSFINEKSGT	TSRDSKGQLTSKAGIV	15	AT2G47470.1	AT2G47470.1	244	258	yes	yes	0.0045482	31.914			434	186	439	992	679	679			1	0	0	0	0	0	0	0	0	0	0	0	0	0											By MS/MS
FINEKSGTSRDSKGQLT	RDLDDFVSFINEKSGT	RDSKGQLTSKAGIVES	17	AT2G47470.1	AT2G47470.1	244	260	yes	yes	5.0142e-05	54.103			435	186	440	993;994	680	680			1	19472000	0	0	0	0	14965000	0	0	0	0	0	4506800	0					By MS/MS						By matching
FKKDAAKGKLPS	NLHQYDLKFKKDAAKG	AAKGKLPSLTVIEPRY	12	AT3G48610.1	AT3G48610.1	246	257	yes	yes	6.2006e-07	85.909			439	255	444	1006;1007;1008;1009;1010;1011	686;687	687			2	243640000	0	0	9364400	0	0	14719000	0	0	219560000	0	0	0			By matching			By matching			By MS/MS
FKPNTADDPHKRKPDIS	IDPSATIEFKPNTADD	HKRKPDISKAKEQLNW	17	AT3G53520.4	AT3G53520.4	404	420	yes	yes	0.044529	36.637			440	265	445	1012	688	688			1	17127000	0	0	0	0	17127000	0	0	0	0	0	0	0					By MS/MS
FLNSISDAKAPSPS	PHKSLIRDFLNSISDA	DAKAPSPSVSEWWRTA	14	AT2G17230.1	AT2G17230.1	113	126	yes	yes	0.0025969	40.187			441	141	446	1013	689	689			1	0	0	0	0	0	0	0	0	0	0	0	0	0								By MS/MS
FNEEGKPGPT	FETYIFGLFNEEGKPG	EEGKPGPTAERNWGLF	10	AT3G55430.1	AT3G55430.1	314	323	yes	yes	3.7964e-06	98.048			442	269	447	1014	690	690			1	25932000	0	0	0	0	0	0	0	0	0	0	25932000	0											By MS/MS
FPAINVNDSVTKSK	MQQNGTLLFPAINVND	NDSVTKSKFDNLYGCR	14	AT4G13940.1;AT3G23810.1	AT4G13940.1	224	237	no	no	1.9072e-07	44.252			444	293;234	449	1016;1017	692;693	693			2	34798000	0	0	0	0	34798000	0	0	0	0	0	0	0					By MS/MS
FPSQTKNRYNGK	GLGRGGLSFPSQTKNR	TKNRYNGKFSYCLVDR	12	AT3G61820.1	AT3G61820.1	271	282	yes	yes	8.9182e-146	128.21			445	275	450	1018;1019;1020	694;695;696	695			3	70610000	0	0	0	0	0	0	0	0	0	2640100	67969000	0										By MS/MS	By MS/MS
FSENGPFRPK	CSSLGVGAFSENGPFR	ENGPFRPKGPILVKNQ	10	AT1G28110.1;AT2G33530.1	AT1G28110.1	94	103	yes	no	1.4518e-07	83.862			448	57	453	1025;1026;1027	699	699			1	35589000	0	0	2580400	0	0	1410900	0	0	31598000	0	0	0			By matching			By matching			By MS/MS
FSEYPPLGRF	TKPMVVETFSEYPPLG	EYPPLGRFAVRDMRQT	10	AT5G60390.1;AT1G07940.1;AT1G07930.1;AT1G07920.1	AT5G60390.1	403	412	yes	no	0.028377	59.067			449	18	454	1028	700	700			1	14701000	0	0	14701000	0	0	0	0	0	0	0	0	0			By MS/MS
FVDPDPGHS	ICFTSDAEFVDPDPGH	VDPDPGHSFEAVEQQV	9	AT3G48610.1	AT3G48610.1	93	101	yes	yes	0.010791	80.438			451	255	456	1032;1033	703	703			1	41290000	0	0	0	7381500	0	0	0	0	0	33908000	0	0				By matching						By MS/MS
FYKRSDGGGAPQ	WPNFIAVDFYKRSDGG	SDGGGAPQAVDVANGN	12	AT1G49740.1	AT1G49740.1	322	333	yes	yes	0.023421	55.261			452	75	457	1034;1035	704	704			1	30620000	0	0	0	0	0	29811000	0	0	809020	0	0	0						By MS/MS			By matching
FYNYGPGGENNGGGGGGG	HHYIPRQDFYNYGPGG	NGGGGGGG________	18	AT3G45160.1	AT3G45160.1	74	91	yes	yes	0.02902	38.661			453	252	458	1036	705	705			1	14086000	0	0	0	0	0	0	0	14086000	0	0	0	0								By MS/MS
GAFAPKPSSGPH	HWMLDKLGGAFAPKPS	PKPSSGPHKSRECLPL	12	AT2G17360.1;AT5G58420.1;AT5G07090.1	AT2G17360.1	25	36	yes	no	0.040385	51.252			455	142	460	1044;1045	711;712	711			2	14526000	0	0	0	1556800	12969000	0	0	0	0	0	0	0				By MS/MS	By MS/MS
GAFAPKPSSGPHKS	HWMLDKLGGAFAPKPS	PSSGPHKSRECLPLVL	14	AT2G17360.1;AT5G58420.1;AT5G07090.1	AT2G17360.1	25	38	yes	no	0.0019547	68.978			456	142	461	1046	713	713			1	43749000	0	0	0	0	0	0	0	0	0	0	43749000	0											By MS/MS
GAGGEAGGPGASGMDDDAPPASGGAGPK	PIIAKMYQGAGGEAGG	ASGGAGPKIEEVD___	28	AT5G02500.1	AT5G02500.1	619	646	yes	yes	1.1084e-31	59.555			457	342	462	1047;1048	714;715	715			2	18946000	0	0	0	0	9721800	0	0	0	0	0	9224700	0					By MS/MS						By MS/MS
GAGGMDDDTPAGGSGGAGPK	QGAGPDMGGAGGMDDD	GSGGAGPKIEEVD___	20	AT3G12580.1	AT3G12580.1	626	645	yes	yes	1.5925e-08	50.916			458	210	463	1049	716	716			0	14002000	0	0	0	0	0	0	0	0	0	0	14002000	0											By MS/MS
GAIVGGPNQNDGYPDQR	NPNPNILTGAIVGGPN	NDGYPDQRDDYSHAEP	17	AT1G71380.1	AT1G71380.1	439	455	yes	yes	8.1469e-05	54.292			459	107	464	1050	717	717			1	13540000	0	0	0	0	13540000	0	0	0	0	0	0	0					By MS/MS
GALTKAGINPDGKS	LKQKTNLLGALTKAGI	GINPDGKSYSLESIRD	14	AT2G02990.1	AT2G02990.1	151	164	yes	yes	0.01151	53.168			460	129	465	1051	718	718			1	5576200	0	0	0	0	5576200	0	0	0	0	0	0	0					By MS/MS
GAQKNVGPSGVT	SKFGVIYAGAQKNVGP	NVGPSGVTIVIIRKDL	12	AT2G17630.1;AT4G35630.1	AT2G17630.1	254	265	yes	no	0.020582	69.261			461	144	466	1052	719	719			1	27163000	0	0	0	0	0	0	0	0	0	0	27163000	0											By MS/MS
GAVIRGKKGPG	YMVIQGEQGAVIRGKK	IRGKKGPGGVTIKKTN	11	AT2G19760.1;AT4G29350.1	AT4G29350.1	80	90	no	no	0.037312	36.684			462	148;314	467	1053	720	720			1	15937000	0	0	0	0	0	15937000	0	0	0	0	0	0						By MS/MS
GAVIRGKKGPGG	YMVIQGEQGAVIRGKK	RGKKGPGGVTIKKTNQ	12	AT2G19760.1;AT4G29350.1	AT4G29350.1	80	91	no	no	0.023304	55.314			463	148;314	468	1054;1055;1056	721	721			1	40153000	0	0	338310	0	0	35385000	0	0	4430100	0	0	0			By matching			By MS/MS			By matching
GDFAIDIGRNVIH	ASEPGTIRGDFAIDIG	DIGRNVIHGSDSVESA	13	AT4G09320.1	AT4G09320.1	123	135	yes	yes	0.034507	37.613			464	284	469	1057	722	722			1	0	0	0	0	0	0	0	0	0	0	0	0	0					By MS/MS
GDFAIDIGRNVIHGS	ASEPGTIRGDFAIDIG	GRNVIHGSDSVESARK	15	AT4G09320.1	AT4G09320.1	123	137	yes	yes	0.0053798	59.728			465	284	470	1058	723	723			1	20771000	0	0	0	0	20771000	0	0	0	0	0	0	0					By MS/MS
GDFRQHTGGEATHF	EPKSQYVGGDFRQHTG	TGGEATHFALAFEVPG	14	AT3G16480.1;AT1G51980.1	AT3G16480.1	293	306	yes	no	0.024423	51.643			466	78	471	1059	724	724			1	10446000	0	0	0	0	10446000	0	0	0	0	0	0	0					By MS/MS
GDGGGSSPSSAGAN	SSNPNTCGGDGGGSSP	SPSSAGANKEHPPLSA	14	AT4G36870.1	AT4G36870.1	353	366	yes	yes	0.029636	50.897			467	332	472	1060;1061	725	725			1	63009000	0	0	0	51914000	0	0	0	0	0	11095000	0	0				By matching						By MS/MS
GEAGAVIRGKKGPGGVT	GEKYMVVQGEAGAVIR	KKGPGGVTIKKTTQAL	17	AT4G29350.1	AT4G29350.1	77	93	yes	yes	5.0142e-05	54.103			470	314	475	1074;1075	731	731			1	171050000	0	0	0	0	71227000	0	0	0	0	0	99823000	0					By matching						By MS/MS
GEDFDNRMVNH	TAGDTHLGGEDFDNRM	FDNRMVNHFVQEFKRK	11	AT1G56410.1;AT5G02490.1;AT5G02500.1;AT3G12580.1	AT5G02500.1	236	246	no	no	1.9752e-11	84.479			471	342;89;210	476	1076;1077	732;733	733			2	48923000	0	0	0	0	37165000	0	0	0	0	0	11758000	0					By MS/MS						By MS/MS
GEQGAVIRGKKGPGG	GEKYMVIQGEQGAVIR	RGKKGPGGVTIKKTNQ	15	AT2G19760.1	AT2G19760.1	77	91	yes	yes	0.034146	43.594			473	148	478	1080;1081	735	735			1	11276000	0	0	0	0	0	5964200	0	0	5311800	0	0	0						By MS/MS			By matching
GEQGAVIRGKKGPGGVT	GEKYMVIQGEQGAVIR	KKGPGGVTIKKTNQAL	17	AT2G19760.1	AT2G19760.1	77	93	yes	yes	0.028813	33.893			474	148	479	1082;1083	736	736			1	60893000	0	0	0	0	20931000	0	0	0	0	0	39961000	0					By MS/MS						By matching
GFTNFALDFLMGGVSAAVSK	FVQTPGEKGFTNFALD	GVSAAVSKTAAAPIER	20	AT3G08580.1	AT3G08580.1	76	95	yes	yes	6.2815e-05	31.067			475	200	480	1084	737	737			0	412450	0	0	0	412450	0	0	0	0	0	0	0	0				By MS/MS
GGAGAGGGFGGGHH	SGIGGGFGGGAGAGGG	GGFGGGHH________	14	AT3G20470.1	AT3G20470.1	161	174	yes	yes	6.064e-05	72.2			476	226	481	1085	738	738			1	4408900	0	0	0	0	0	4408900	0	0	0	0	0	0						By MS/MS
GGAPTTNPTFPANKA	SKPPAIVGGGAPTTNP	PTFPANKAQLYNANRP	15	AT1G17620.1	AT1G17620.1	18	32	yes	yes	0.019592	45.614			477	40	482	1086	739	739			1	7052800	0	0	0	0	7052800	0	0	0	0	0	0	0					By MS/MS
GGATAIEGGSSSVPGIR	HGPRLILFGGATAIEG	SSSVPGIRLAGVTNTV	17	AT4G03080.1	AT4G03080.1	52	68	yes	yes	3.3723e-05	54.004			478	281	483	1087	740	740			1	14528000	0	0	0	0	14528000	0	0	0	0	0	0	0					By MS/MS
GGFHGGGGSGD	VRKSSGVRGGFHGGGG	HGGGGSGDDMMDDLDE	11	AT5G16880.1	AT5G16880.1	355	365	yes	yes	0.027958	73.233			479	365	484	1088	741	741			1	8147200	0	0	0	0	0	0	0	0	0	0	0	8147200												By MS/MS
GGGGHGGGGHYGGGG	GGGGGHYGGGGGHGGG	GGHYGGGGHHGGGGHG	15	AT2G05510.1;AT2G05440.2	AT2G05510.1	94	108	yes	no	0.034438	49.081			482	132	487	1094;1095;1096	744	744			1	7803100	0	0	158670	0	0	7088200	0	0	0	0	556160	0			By matching			By MS/MS					By matching
GGGGHGGGGHYGGGGHHGGGG	GGGGGHYGGGGGHGGG	GGHHGGGGHGLNEPVQ	21	AT2G05510.1	AT2G05510.1	94	114	yes	yes	4.7808e-126	115.91			483	132	488	1097;1098;1099;1100;1101	745;746	746			2	437210000	0	0	40497000	0	0	396210000	0	0	0	509280	0	0			By MS/MS			By MS/MS				By matching
GGGGHGGGGHYGGGGHHGGGGH	GGGGGHYGGGGGHGGG	GHHGGGGHGLNEPVQT	22	AT2G05510.1	AT2G05510.1	94	115	yes	yes	1.1944e-48	101.53			484	132	489	1102	747	747			1	22523000	0	0	0	0	0	22523000	0	0	0	0	0	0						By MS/MS
GGGGHGGGGHYGGGGHHGGGGHG	GGGGGHYGGGGGHGGG	HHGGGGHGLNEPVQTK	23	AT2G05510.1	AT2G05510.1	94	116	yes	yes	4.6959e-107	110.57			485	132	490	1103;1104;1105;1106;1107;1108	748;749;750;751	750			4	348490000	0	0	25003000	0	0	323100000	0	0	383950	0	0	0			By MS/MS			By MS/MS			By matching
GGGGHYGGGGGHGGGGHYGGGG	GGHGGHYGGGGGHYGG	GGHYGGGGHHGGGGHG	22	AT2G05510.1	AT2G05510.1	87	108	yes	yes	1.8095e-13	58.98			486	132	491	1109;1110;1111;1112;1113	752;753	752			2	39721000	0	0	7278900	0	291400	32151000	0	0	0	0	0	0			By matching		By matching	By MS/MS
GGGGHYGGGGGHGGGGHYGGGGHHGGG	GGHGGHYGGGGGHYGG	GGGHHGGGGHGLNEPV	27	AT2G05510.1	AT2G05510.1	87	113	yes	yes	1.4942e-16	46.415			487	132	492	1114;1115	754	754			1	14490000	0	0	760800	0	0	13729000	0	0	0	0	0	0			By matching			By MS/MS
GGGGHYGGGGGHGGGGHYGGGGHHGGGG	GGHGGHYGGGGGHYGG	GGHHGGGGHGLNEPVQ	28	AT2G05510.1	AT2G05510.1	87	114	yes	yes	1.0561e-11	44.341			488	132	493	1116;1117;1118;1119;1120;1121	755;756	755			2	99837000	0	0	2906200	0	0	92326000	0	0	0	0	4605500	0			By matching			By MS/MS					By matching
GGGGHYGGGGGHGGGGHYGGGGHHGGGGHG	GGHGGHYGGGGGHYGG	HHGGGGHGLNEPVQTK	30	AT2G05510.1	AT2G05510.1	87	116	yes	yes	1.0251e-20	46.818			489	132	494	1122;1123;1124;1125;1126;1127	757;758	757			2	115070000	0	0	1353900	0	0	99237000	0	0	0	0	14481000	0			By matching			By MS/MS					By MS/MS
GGGGHYGGGGHGHGGHNGGGG	YHGGHGGHGGGGHYGG	GGHNGGGGHGLDGYGG	21	AT2G05510.1	AT2G05510.1	51	71	yes	yes	2.0866e-15	61.127			490	132	495	1128;1129;1130;1131	759;760	759			2	58280000	0	0	31386000	0	0	26894000	0	0	0	0	0	0			By matching			By MS/MS
GGGNHQHIGH	MNPVEHPHGGGNHQHI	GNHQHIGHASTVRRDA	10	AT2G18020.1;AT4G36130.1;AT3G51190.1	AT2G18020.1	212	221	yes	no	4.6593e-33	114.99			491	145	496	1132;1133;1134	761	761			1	14700000	0	0	496910	0	0	12072000	0	0	2131000	0	0	0			By matching			By MS/MS			By matching
GGHGGHGGGGHY	TVQPEGYHGGHGGHGG	GHGGGGHYGGGGHGHG	12	AT2G05510.1	AT2G05510.1	45	56	yes	yes	0.00046568	95.502			492	132	497	1135;1136;1137	762	762			1	17130000	0	0	177870	0	0	16708000	0	0	244350	0	0	0			By matching			By MS/MS			By matching
GGHGGHGGGGHYGGGG	TVQPEGYHGGHGGHGG	GGHYGGGGHGHGGHNG	16	AT2G05510.1	AT2G05510.1	45	60	yes	yes	0	141.89			493	132	498	1138;1139	763	763			1	45097000	0	0	20574000	0	0	24523000	0	0	0	0	0	0			By matching			By MS/MS
GGHGGHGGGGHYGGGGHG	TVQPEGYHGGHGGHGG	HYGGGGHGHGGHNGGG	18	AT2G05510.1	AT2G05510.1	45	62	yes	yes	3.4444e-34	101.53			494	132	499	1140;1141	764	764			1	29563000	0	0	3944200	0	0	25619000	0	0	0	0	0	0			By matching			By MS/MS
GGHGGHGGGGHYGGGGHGH	TVQPEGYHGGHGGHGG	YGGGGHGHGGHNGGGG	19	AT2G05510.1	AT2G05510.1	45	63	yes	yes	0.022033	36.345			495	132	500	1142;1143	765	765			1	16021000	0	0	2356100	0	0	13665000	0	0	0	0	0	0			By matching			By MS/MS
GGHGGHYGGGGG	GHGLDGYGGGHGGHYG	GHYGGGGGHYGGGGGH	12	AT2G05510.1	AT2G05510.1	79	90	yes	yes	0.018241	63.216			496	132	501	1144	766	766			1	2202800	0	0	0	0	0	2202800	0	0	0	0	0	0						By MS/MS
GGHGGHYGGGGGH	GHGLDGYGGGHGGHYG	HYGGGGGHYGGGGGHG	13	AT2G05510.1	AT2G05510.1	79	91	yes	yes	4.5572e-08	98.044			497	132	502	1145	767	767			1	18595000	0	0	0	0	0	18595000	0	0	0	0	0	0						By MS/MS
GGHGGHYGGGGGHY	GHGLDGYGGGHGGHYG	YGGGGGHYGGGGGHGG	14	AT2G05510.1	AT2G05510.1	79	92	yes	yes	3.8141e-120	123.75			498	132	503	1146	768	768			1	22525000	0	0	0	0	0	22525000	0	0	0	0	0	0						By MS/MS
GGHGGHYGGGGGHYGGGG	GHGLDGYGGGHGGHYG	GGHYGGGGGHGGGGHY	18	AT2G05510.1	AT2G05510.1	79	96	yes	yes	2.1475e-07	63.8			499	132	504	1147;1148	769	769			1	17798000	0	0	2421000	0	0	15377000	0	0	0	0	0	0			By matching			By MS/MS
GGHGGHYGGGGGHYGGGGGHGGGGH	GHGLDGYGGGHGGHYG	GGHGGGGHYGGGGHHG	25	AT2G05510.1	AT2G05510.1	79	103	yes	yes	1.9132e-12	46.461			500	132	505	1149	770	770			1	4304100	0	0	0	0	0	4304100	0	0	0	0	0	0						By MS/MS
GGIGKGGGIGGGIG	IGKGGGVGGGIGKGGG	GGIGGGIGKGGGVGGG	14	AT3G23450.1;AT4G14301.1	AT3G23450.1	142	155	yes	no	0.025289	45.28			501	232	506	1150;1151	771	771			1	26783000	0	0	0	0	0	24962000	0	0	0	0	0	1821400						By MS/MS						By matching
GGIGKGGGIGGGIGKGGGIG	IGKGGGVGGGIGKGGG	IGKGGGIGGGIGKGGG	20	AT3G23450.1	AT3G23450.1	162	181	yes	no	4.9811e-25	80.316			502	232	507	1152;1153;1154	772;773	773			2	65040000	0	0	0	0	52205000	12387000	0	0	0	0	0	447990					By MS/MS	By MS/MS						By matching
GGPGGGSGYG	AGLGVGIGGGPGGGSG	PGGGSGYGGGSGEGGG	10	AT2G36120.1	AT2G36120.1	54	63	yes	yes	0.0012339	94.407			504	166	510	1157	776	776			1	20769000	0	0	0	0	0	0	0	0	0	0	20769000	0											By MS/MS
GGSGEGGGAGGHGEGHIG	PGGGSGYGGGSGEGGG	GHGEGHIGGGGGGGHG	18	AT2G36120.1	AT2G36120.1	64	81	yes	yes	6.3751e-22	97.767			505	166	511	1158	777	777			1	14822000	0	0	0	0	0	0	0	0	0	0	14822000	0											By MS/MS
GGSPSVQDFGHHAG	AAVDRRGSGGSPSVQD	QDFGHHAGYYKLPNSK	14	AT3G45010.1	AT3G45010.1	91	104	yes	yes	0.027705	31.708			506	250	512	1159	778	778			1	0	0	0	0	0	0	0	0	0	0	0	0	0											By MS/MS
GGSPYGAGTFAGDGSRQP	MFEMENVKGGSPYGAG	AGDGSRQPTELELGQA	18	AT4G27270.1	AT4G27270.1	160	177	yes	yes	0.0096829	28.333			507	309	513	1160	779	779			1	0	0	0	0	0	0	0	0	0	0	0	0	0											By MS/MS
GGSPYGAGTFAGDGSRQPT	MFEMENVKGGSPYGAG	GDGSRQPTELELGQAF	19	AT4G27270.1	AT4G27270.1	160	178	yes	yes	1.3931e-24	80.236			508	309	514	1161;1162;1163	780;781;782	781			3	123470000	0	0	0	0	80419000	0	0	0	0	24762000	18293000	0					By MS/MS					By MS/MS	By MS/MS
GGSPYGAGTFAGDGSRQPTE	MFEMENVKGGSPYGAG	DGSRQPTELELGQAFH	20	AT4G27270.1	AT4G27270.1	160	179	yes	yes	8.9838e-05	49.125			509	309	515	1164	783	783			1	47177000	0	0	0	0	47177000	0	0	0	0	0	0	0					By MS/MS
GGVAPPSEAHPH	KADGVRVGGGVAPPSE	PPSEAHPHTEEPAADG	12	AT5G12110.1	AT5G12110.1	80	91	yes	yes	0.023449	58.699			510	354	516	1165;1166;1167;1168;1169	784;785;786	785			2	57284000	0	0	0	0	0	9346400	0	0	6731800	2481000	36184000	2540800						By MS/MS			By matching	By MS/MS	By MS/MS	By matching
GHDYPTEDGSAVR	RLPELNVYGHDYPTED	TEDGSAVRDYIHVMDL	13	AT1G12780.1	AT1G12780.1	228	240	yes	yes	0.030683	43.761			511	30	517	1170;1171	787	787			1	11619000	0	0	0	0	6713800	0	0	0	0	0	4905400	0					By MS/MS						By matching
GHGPDDSNID	AISSSDLFGHGPDDSN	GPDDSNIDITASDLIN	10	AT5G46750.1	AT5G46750.1	345	354	yes	yes	0.030459	58.433			512	396	518	1172	788	788			1	7869600	0	0	0	0	0	0	0	0	0	0	7869600	0											By MS/MS
GIAVKPKKGN	DLSDCAKKGIAVKPKK	AVKPKKGNALLFFNLQ	10	AT3G06300.1	AT3G06300.1	199	208	yes	yes	0.016222	66.504			514	195	520	1175;1176	790	790			1	2803400	0	0	88975	0	0	2714400	0	0	0	0	0	0			By matching			By MS/MS
GINKMASYPTKTK	TGKPEGLCGINKMASY	ASYPTKTK________	13	AT4G35350.1	AT4G35350.1	343	355	yes	yes	5.238e-111	124.16			515	329	521	1177	791	791			1	12874000	0	0	0	0	12874000	0	0	0	0	0	0	0					By MS/MS
GISGQGMSSGIK	TLTPQMIGGISGQGMS	QGMSSGIKCECLEIMC	12	AT2G02560.1	AT2G02560.1	136	147	yes	yes	0.023421	55.261			516	128	522	1178;1179;1180	792;793	792			2	49260000	0	0	0	7342400	33605000	0	0	0	0	8312200	0	0				By matching	By MS/MS					By MS/MS
GKDPTKVDRSGAYIVR	AHGGGAFSGKDPTKVD	RSGAYIVRQAAKSIVA	16	AT3G17390.1;AT1G02500.1;AT2G36880.1;AT4G01850.1	AT3G17390.1	272	287	no	no	0.038524	34.191			518	222;170	524	1188	798	798			1	12729000	0	0	0	0	12729000	0	0	0	0	0	0	0					By MS/MS
GKEPNKGVNP	QLLKDFFEGKEPNKGV	EPNKGVNPDEAVAYGA	10	AT5G28540.1;AT5G42020.1	AT5G28540.1	387	396	no	no	3.0202e-06	97.597			519	384;391	525	1189	799	799			1	38603000	0	0	0	0	0	0	0	0	0	0	38603000	0											By MS/MS
GKEPNKGVNPDE	QLLKDFFEGKEPNKGV	NKGVNPDEAVAYGAAV	12	AT5G28540.1;AT5G42020.1	AT5G28540.1	387	398	no	no	4.1074e-10	98.942			520	384;391	526	1190	800	800			1	26066000	0	0	0	0	0	0	0	0	0	0	26066000	0											By MS/MS
GLSDGSAAH	QISWRASSGLSDGSAA	LSDGSAAHVDLTGGYY	9	AT1G71380.1	AT1G71380.1	57	65	yes	yes	0.0071687	77.058			524	107	530	1199;1200	806	806			1	29926000	0	0	0	0	5091100	0	0	0	0	0	24834000	0					By MS/MS						By matching
GLSDGSAAHVD	QISWRASSGLSDGSAA	DGSAAHVDLTGGYYDA	11	AT1G71380.1	AT1G71380.1	57	67	yes	yes	4.6908e-15	67.334			525	107	531	1201	807	807			1	0	0	0	0	0	0	0	0	0	0	0	0	0										By MS/MS
GLSQGSGE	GFSGAVISGLSQGSGE	GLSQGSGEYFMRLGVG	8	AT3G61820.1;AT1G01300.1	AT3G61820.1	127	134	yes	no	5.3274e-30	116.3			526	275	532	1202;1203	808	808			1	7076600	0	0	0	0	0	1052900	0	0	0	0	6023700	0						By matching					By MS/MS
GNHSSSQYPDVN	DVKNVIIWGNHSSSQY	SSQYPDVNHAKVQTSS	12	AT1G04410.1	AT1G04410.1	186	197	yes	yes	0.0041929	76.326			528	7	534	1208;1209	810;811	810			2	36909000	0	0	0	0	5254100	0	0	0	0	0	31655000	0					By MS/MS						By MS/MS
GNSGGTGTPTSAGSAGIR	FGGATALEGNSGGTGT	SAGSAGIRLAGATADV	18	AT2G27210.1;AT1G08420.1	AT2G27210.1	129	146	yes	no	3.1507e-05	56.719			529	19	535	1210	812	812			1	14109000	0	0	0	0	0	0	0	0	0	0	14109000	0											By MS/MS
GPHGDAGLT	PSGRFVIGGPHGDAGL	PHGDAGLTGRKIIIDT	9	AT3G17390.1;AT1G02500.1;AT2G36880.1;AT4G01850.1	AT3G17390.1	242	250	no	no	0.021096	68.214			530	222;170	536	1211;1212	813	813			1	57580000	0	0	0	0	55930000	0	0	0	0	0	0	1649300					By MS/MS							By matching
GPNQNDGYPDQR	ILTGAIVGGPNQNDGY	NDGYPDQRDDYSHAEP	12	AT1G71380.1	AT1G71380.1	444	455	yes	yes	0.040247	52.576			531	107	537	1213	814	814			1	11625000	0	0	0	0	11625000	0	0	0	0	0	0	0					By MS/MS
GPNQNDGYPDQRD	ILTGAIVGGPNQNDGY	DGYPDQRDDYSHAEPA	13	AT1G71380.1	AT1G71380.1	444	456	yes	yes	0	214.61			532	107	538	1214;1215;1216;1217	815;816;817	816			3	263280000	0	0	0	0	23476000	16083000	0	0	0	0	222070000	1654200					By MS/MS	By MS/MS					By MS/MS	By matching
GPQGGGYSPQPHQAGGGNIG	QQQAHYLQGPQGGGYS	QAGGGNIGAPPVLRSK	20	AT4G28300.1	AT4G28300.1	416	435	yes	yes	6.6741e-23	95.307			533	312	539	1218	818	818			1	16184000	0	0	0	0	16184000	0	0	0	0	0	0	0					By MS/MS
GQKIYPGRG	KTELCRFSGQKIYPGR	QKIYPGRGIRFIRSDS	9	AT3G53020.1;AT2G36620.1	AT3G53020.1	12	20	yes	no	0.0059635	81.296			534	262	540	1219	819	819			1	103610000	0	0	0	0	0	0	0	0	0	0	103610000	0											By MS/MS
GQKIYPGRGIR	KTELCRFSGQKIYPGR	IYPGRGIRFIRSDSQV	11	AT3G53020.1;AT2G36620.1	AT3G53020.1	12	22	yes	no	0.041338	57.785			535	262	541	1220;1221	820	820			1	28093000	0	0	0	0	21881000	0	0	0	0	0	6212200	0					By MS/MS						By matching
GSAKRGGAAAGGL	NTVYSKIYGSAKRGGA	GGAAAGGLFWQLLVNG	13	AT5G66460.1	AT5G66460.1	348	360	yes	yes	0.0095775	57.095			537	426	543	1226	824	824			1	86121000	0	0	0	0	0	0	0	0	0	0	86121000	0											By MS/MS
GSGAGGYGGDATGHGGAGGGYG	GNAAGGYGGSGAGGYG	GGAGGGYGSSGGFGSS	22	AT5G61030.1	AT5G61030.1	181	202	yes	yes	2.2415e-30	96.468			538	418	544	1227	825	825			1	12441000	0	0	0	0	12441000	0	0	0	0	0	0	0					By MS/MS
GSNSQTPPLN	ALTRNKKKGSNSQTPP	NSQTPPLNKQTKASPL	10	AT4G26600.1	AT4G26600.1	11	20	yes	yes	1.2754e-97	82.645			539	306	545	1228	826	826			1	0	0	0	0	0	0	0	0	0	0	0	0	0					By MS/MS
GSVDAANGSGKKPT	________________	NGSGKKPTVIFVLGGP	14	AT5G26667.1	AT5G26667.1	2	15	yes	yes	2.4785e-289	139.3			540	382	546	1229;1230;1231;1232	827;828;829	828			3	47254000	0	0	0	0	3176100	5177900	0	0	3017600	0	35883000	0					By MS/MS	By MS/MS			By matching		By MS/MS
GTAVTPSKDVKPAPE	NDLPLELTGTAVTPSK	KDVKPAPEAKAMEPSG	15	AT3G25780.1	AT3G25780.1	229	243	yes	yes	3.7421e-08	75.316			541	241	547	1233;1234	830	830			1	14407000	0	0	0	0	4319100	0	0	0	0	0	10088000	0					By MS/MS						By matching
GVEKQVIRPGNGPK	________________	IRPGNGPKPAPGQTVT	14	AT5G64350.1	AT5G64350.1	2	15	yes	yes	0.028585	44.511			543	425	549	1238;1239	832	832			1	40821000	0	0	0	0	18433000	0	0	0	0	0	22388000	0					By MS/MS						By matching
GVEKQVIRPGNGPKPAPGQTVTVH	________________	PGQTVTVHCTGFGKDG	24	AT5G64350.1	AT5G64350.1	2	25	yes	yes	8.9161e-16	52.898			545	425	551	1247	839	839			1	15920000	0	0	0	0	15920000	0	0	0	0	0	0	0					By MS/MS
GVHDLGSSSNGVIIG	FLGLNSEFGVHDLGSS	SSNGVIIGVLDTGVWP	15	AT2G05920.1	AT2G05920.1	117	131	yes	yes	0.0033212	65.895			546	135	552	1248;1249	840	840			1	44071000	0	0	0	0	0	0	0	24489000	19582000	0	0	0								By matching	By MS/MS
GVIPPGENPKKPGAPH	PYWEGQSYGVIPPGEN	PKKPGAPHNVRLYSIA	16	AT4G05390.1;AT1G30510.2	AT4G05390.1	135	150	yes	no	0.025228	47.774			547	62	553	1250;1251	841	841			1	32133000	0	0	0	0	9604900	0	0	0	0	0	22528000	0					By matching						By MS/MS
GVSAAVSKTAAAPIER	FALDFLMGGVSAAVSK	TAAAPIERVKLLIQNQ	16	AT3G08580.1;AT4G28390.1;AT5G13490.1	AT3G08580.1	88	103	yes	no	0.045066	31.647			548	200	554	1252	842	842			1	4097000	0	0	0	0	4097000	0	0	0	0	0	0	0					By MS/MS
GVSGGEEGARNGPS	NGFLYLGMGVSGGEEG	EGARNGPSMMPGGSYE	14	AT3G02360.2;AT1G64190.1;AT5G41670.1	AT3G02360.2	131	144	no	no	0.028704	51.03			549	188;390	555	1253	843	843			1	3897500	0	0	0	0	0	0	0	0	0	0	3897500	0											By MS/MS
GVTPKKGGTEHL	EYGTKMVAGVTPKKGG	KKGGTEHLGLPVFNTV	12	AT5G23250.1;AT5G08300.1	AT5G23250.1	82	93	yes	no	0.029514	35.677			550	347	556	1254	844	844			0	4372700	0	0	0	0	4372700	0	0	0	0	0	0	0					By MS/MS
GVVTEIIHDPGRGAPL	GERNGYLKGVVTEIIH	DPGRGAPLARVTFRHP	16	AT2G18020.1;AT4G36130.1	AT2G18020.1	43	58	yes	no	6.9547e-06	37.438			551	145	557	1255	845	845			1	0	0	0	0	0	0	0	0	0	0	0	0	0					By MS/MS
GYAKQYDSEDGKKGIQ	KSKKKAFTGYAKQYDS	EDGKKGIQAQLEKMKK	16	AT1G43170.1	AT1G43170.1	132	147	yes	yes	0.00087455	55.344			552	70	558	1256;1257;1258;1259	846;847	847			2	41944000	0	0	0	0	18711000	0	0	0	0	0	23233000	0					By MS/MS						By MS/MS
GYGGGHGGHY	GGGGHGLDGYGGGHGG	GGGHGGHYGGGGGHYG	10	AT2G05510.1	AT2G05510.1	76	85	yes	yes	0.013129	72.789			554	132	560	1262	849	849			1	32972000	0	0	0	0	0	32972000	0	0	0	0	0	0						By MS/MS
GYGGGHGGHYG	GGGGHGLDGYGGGHGG	GGHGGHYGGGGGHYGG	11	AT2G05510.1	AT2G05510.1	76	86	yes	yes	0.021506	64.42			555	132	561	1263	850	850			1	16856000	0	0	0	0	0	16856000	0	0	0	0	0	0						By MS/MS
GYGGGHGGHYGGGGG	GGGGHGLDGYGGGHGG	GHYGGGGGHYGGGGGH	15	AT2G05510.1	AT2G05510.1	76	90	yes	yes	1.7636e-103	120.65			556	132	562	1264	851	851			1	21744000	0	0	0	0	0	21744000	0	0	0	0	0	0						By MS/MS
GYGGGHGGHYGGGGGH	GGGGHGLDGYGGGHGG	HYGGGGGHYGGGGGHG	16	AT2G05510.1	AT2G05510.1	76	91	yes	yes	0	185.77			557	132	563	1265;1266;1267;1268	852;853	852			2	53367000	0	0	2162100	0	0	51205000	0	0	0	0	0	0			By matching			By MS/MS
GYGGGHGGHYGGGGGHYGGGG	GGGGHGLDGYGGGHGG	GGHYGGGGGHGGGGHY	21	AT2G05510.1	AT2G05510.1	76	96	yes	yes	0.0041391	39.91			558	132	564	1269;1270	854	854			1	10900000	0	0	6981000	0	0	3919200	0	0	0	0	0	0			By MS/MS			By matching
GYGHGGGAGGGEGSGGY	GGGYAAASGYGHGGGA	GGEGSGGYVP______	17	AT2G36120.1	AT2G36120.1	237	253	yes	yes	7.5664e-29	101.32			560	166	566	1277;1278;1279;1280;1281	858;859;860	859			3	129030000	0	0	15141000	0	0	21941000	0	0	60981000	0	30257000	706040			By MS/MS			By MS/MS			By matching		By MS/MS	By matching
GYHGGHGGHGGGG	SEATVQPEGYHGGHGG	HGGHGGGGHYGGGGHG	13	AT2G05510.1	AT2G05510.1	42	54	yes	yes	0.039059	48.284			561	132	567	1282	861	861			1	6376800	0	0	0	0	0	6376800	0	0	0	0	0	0						By MS/MS
GYHGGHGGHGGGGH	SEATVQPEGYHGGHGG	GGHGGGGHYGGGGHGH	14	AT2G05510.1	AT2G05510.1	42	55	yes	yes	1.3472e-243	135.55			562	132	568	1283;1284;1285;1286	862;863	862			2	47668000	0	0	1411700	0	0	46257000	0	0	0	0	0	0			By matching			By MS/MS
GYHGGHGGHGGGGHY	SEATVQPEGYHGGHGG	GHGGGGHYGGGGHGHG	15	AT2G05510.1	AT2G05510.1	42	56	yes	yes	3.441e-69	115.57			563	132	569	1287;1288;1289	864;865	864			2	53559000	0	0	405870	0	0	53153000	0	0	0	0	0	0			By matching			By MS/MS
GYHGGHGGHGGGGHYG	SEATVQPEGYHGGHGG	HGGGGHYGGGGHGHGG	16	AT2G05510.1	AT2G05510.1	42	57	yes	yes	0.01013	46.069			564	132	570	1290	866	866			1	3090200	0	0	0	0	0	3090200	0	0	0	0	0	0						By MS/MS
GYHGGHGGHGGGGHYGGGG	SEATVQPEGYHGGHGG	GGHYGGGGHGHGGHNG	19	AT2G05510.1	AT2G05510.1	42	60	yes	yes	4.7507e-220	129.37			565	132	571	1291;1292;1293;1294	867;868	867			2	90455000	0	0	41401000	0	0	49053000	0	0	0	0	0	0			By matching			By MS/MS
GYHGGHGGHGGGGHYGGGGHG	SEATVQPEGYHGGHGG	HYGGGGHGHGGHNGGG	21	AT2G05510.1	AT2G05510.1	42	62	yes	yes	1.4294e-21	69.431			566	132	572	1295;1296	869	869			1	12314000	0	0	3167200	0	0	9146600	0	0	0	0	0	0			By matching			By MS/MS
HAGAIVSGGKGTA	APPGRRMGHAGAIVSG	VSGGKGTAQDKIKSLR	13	AT5G23250.1;AT5G08300.1	AT5G23250.1	293	305	yes	no	0.003585	69.345			567	347	573	1297	870	870			1	7710100	0	0	0	0	0	0	0	0	0	0	7710100	0											By MS/MS
HAGAIVSGGKGTAQ	APPGRRMGHAGAIVSG	SGGKGTAQDKIKSLRD	14	AT5G23250.1;AT5G08300.1	AT5G23250.1	293	306	yes	no	0.0038632	64.104			568	347	574	1298;1299	871	871			1	12916000	0	0	1396100	0	0	0	0	0	0	0	11520000	0			By matching								By MS/MS
HDYPTEDGSAVR	LPELNVYGHDYPTEDG	TEDGSAVRDYIHVMDL	12	AT1G12780.1	AT1G12780.1	229	240	yes	yes	5.7963e-147	129.34			569	30	575	1300;1301;1302	872;873;874	873			3	124760000	0	0	0	0	74626000	0	0	0	0	3407400	46727000	0					By MS/MS					By MS/MS	By MS/MS
HEDPTEPDSRE	TVPSSPYKHEDPTEPD	PTEPDSREEESPALGA	11	AT3G43300.1	AT3G43300.1	1537	1547	yes	yes	0.018999	67.385			570	246	576	1303	875	875			1	7032400	0	0	0	0	0	0	0	0	0	0	7032400	0											By MS/MS
HEQSVPTKIG	FDPDNFFRHEQSVPTK	QSVPTKIG________	10	AT2G34790.1	AT2G34790.1	523	532	yes	yes	2.9984e-10	108.7			573	164	579	1317;1318;1319;1320	881;882	881			2	317990000	0	0	0	0	97159000	1671800	0	0	0	0	201510000	17642000					By MS/MS	By matching					By matching	By MS/MS
HFGPAPGVPH	KNSREAVKHFGPAPGV	GPAPGVPHSHSKPYVR	10	AT3G05590.1;AT2G47570.1	AT3G05590.1	150	159	no	no	0.019882	75.109			574	194	580	1321;1322;1323	883	883			1	33489000	0	0	0	0	0	26753000	0	0	2688500	0	0	4046900						By MS/MS			By matching			By matching
HFGPAPGVPHSHSKP	KNSREAVKHFGPAPGV	VPHSHSKPYVRAKGRK	15	AT3G05590.1	AT3G05590.1	150	164	yes	yes	7.9417e-10	76.759			575	194	581	1324;1325	884	884			1	23572000	0	0	0	0	6912900	0	0	0	0	0	16659000	0					By matching						By MS/MS
HFQRASGGFGS	SFFYFPSLHFQRASGG	RASGGFGSFVVNPRAI	11	AT4G12420.1	AT4G12420.1	128	138	yes	yes	0.046032	56.548			576	289	582	1326;1327	885;886	886			2	14791000	0	0	0	1807900	0	0	0	0	0	12983000	0	0				By MS/MS						By MS/MS
HGIQPDGQMPGDKTVG	CWELYCLEHGIQPDGQ	MPGDKTVGGGDDAFNT	16	AT4G14960.2	AT4G14960.2	28	43	yes	yes	4.1423e-28	101.05			578	294	584	1332;1333;1334	888;889;890	889			3	71873000	0	0	0	0	35461000	0	0	0	0	5250400	31162000	0					By MS/MS					By MS/MS	By MS/MS
HGIQPDGQMPSDK	CWELYCLEHGIQPDGQ	DGQMPSDKTVGGGDDA	13	AT1G50010.1;AT1G04820.1	AT1G50010.1	28	40	yes	no	0.030952	29.912			579	11	585	1335	891	891			1	0	0	0	0	0	0	0	0	0	0	0	0	0					By MS/MS
HGIQPDGQMPSDKTVG	CWELYCLEHGIQPDGQ	MPSDKTVGGGDDAFNT	16	AT1G50010.1;AT1G04820.1	AT1G50010.1	28	43	yes	no	0.024137	50.077			580	11	586	1336	892	892			1	48814000	0	0	0	0	48814000	0	0	0	0	0	0	0					By MS/MS
HISTGGGASLE	VGLADKMSHISTGGGA	TGGGASLELLEGKPLP	11	AT1G79550.1;AT1G56190.1;AT3G12780.1	AT1G79550.1	375	385	yes	no	0.017923	76.228			581	122	587	1337;1338	893	893			1	19175000	0	0	0	0	17058000	0	0	0	0	0	2116800	0					By MS/MS						By matching
HIYIDPHNVN	NFNTQRINHIYIDPHN	YIDPHNVNKALMKLHY	10	AT3G51160.1	AT3G51160.1	72	81	yes	yes	0.028377	59.067			582	258	588	1339	894	894			1	12523000	0	0	0	0	12523000	0	0	0	0	0	0	0					By MS/MS
HLQLAIRGDEELDTLIK	KVKRISPRHLQLAIRG	EELDTLIKGTIAGGGV	17	AT1G52740.1;AT4G13570.2;AT3G54560.1;AT2G38810.1	AT1G52740.1	95	111	yes	no	0.015974	48.216			583	80	589	1340;1341	895;896	895			1	18124000	18124000	0	0	0	0	0	0	0	0	0	0	0	By MS/MS												2
HMQDEDAGRPH	YKGIVKDFHMQDEDAG	DEDAGRPHRKFL____	11	AT2G31490.1	AT2G31490.1	57	67	yes	yes	0.0011701	88.596			584	159	590	1342	897	897			1	3840300	0	0	0	0	0	0	0	0	0	0	3840300	0											By MS/MS
HNNVIPNGHF	________________	NVIPNGHFKKHWQNYV	10	AT3G49010.1;AT3G48960.1	AT3G49010.1	3	12	yes	no	0.018113	64.654			585	256	591	1343	898	898			1	4721600	0	0	0	0	0	0	0	0	0	4721600	0	0										By MS/MS
HPIPNTNDSHSVQ	ARAIAIMSHPIPNTND	TNDSHSVQVIIPQKQL	13	AT3G59920.1	AT3G59920.1	307	319	yes	yes	0.021428	59.227			586	274	592	1344	899	899			1	4908500	0	0	0	0	4908500	0	0	0	0	0	0	0					By MS/MS
HPWDGHGDHGHGDHH	GPVVMGWRHPWDGHGD	DHGHGDHH________	15	AT1G76200.1	AT1G76200.1	55	69	yes	yes	5.1919e-10	77.185			587	116	593	1345	900	900			1	12024000	0	0	0	0	0	0	0	0	0	0	12024000	0											By MS/MS
HTINGKPGP	APPPMSDAHTINGKPG	TINGKPGPLFPCSEKH	9	AT5G03260.1	AT5G03260.1	191	199	yes	yes	0.010824	76.1			588	343	594	1346	901	901			1	71364000	0	0	0	0	0	0	0	0	0	0	71364000	0											By MS/MS
HVAPSEKAPEKPAPKPSPP	STSADAVSHVAPSEKA	PAPKPSPPAEKPKVES	19	AT5G55070.1	AT5G55070.1	176	194	yes	yes	3.242e-29	79.676			589	406	595	1347;1348	902	902			1	35005000	0	0	0	0	23932000	0	0	0	0	0	11073000	0					By matching						By MS/MS
HVDSGKSTTTGHL	HINIVVIGHVDSGKST	KSTTTGHLIYKLGGID	13	AT5G60390.1;AT1G07940.1;AT1G07930.1;AT1G07920.1	AT5G60390.1	15	27	yes	no	0.021267	66.004			590	18	596	1349;1350	903;904	903			2	35589000	0	0	0	0	0	0	0	0	0	3382600	32206000	0										By MS/MS	By MS/MS
HVDSGKSTTTGHLIYK	HINIVVIGHVDSGKST	TTGHLIYKLGGIDKRV	16	AT5G60390.1;AT1G07940.1;AT1G07930.1;AT1G07920.1	AT5G60390.1	15	30	yes	no	0.010945	51.495			591	18	597	1351	905	905			1	11317000	0	0	0	0	11317000	0	0	0	0	0	0	0					By MS/MS
HYRDGGHTPVT	PFTTEGLKHYRDGGHT	DGGHTPVTGGDQVTKP	11	AT2G05790.1	AT2G05790.1	351	361	yes	yes	0.034052	61.344			593	134	599	1354;1355	907	907		3	1	7980800	0	0	1496300	0	0	6484500	0	0	0	0	0	0			By matching			By MS/MS
IAKTTPDRQQ	SGVKNLNSIAKTTPDR	KTTPDRQQACNCIQGA	10	AT2G38540.1	AT2G38540.1	63	72	yes	yes	0.00094532	78.488			600	174	606	1381	924	924			1	112740000	0	0	0	0	0	0	0	0	112740000	0	0	0									By MS/MS
IANAAYIGTPGKGI	TSKFADELIANAAYIG	IGTPGKGILAADESTG	14	AT3G52930.1;AT2G36460.1;AT5G03690.1	AT3G52930.1	13	26	yes	no	1.6037e-06	76.311			602	261	608	1388;1389	930;931	930			2	84748000	0	0	0	0	0	0	0	0	0	12316000	72432000	0										By MS/MS	By MS/MS
IANGGVLPNIH	SKLLGSVTIANGGVLP	GGVLPNIHQTLLPSKV	11	AT1G54690.1;AT1G08880.1	AT1G08880.1	110	120	no	no	1.0979e-05	86.898			603	85;21	609	1390	932	932			1	70628000	0	0	0	0	70628000	0	0	0	0	0	0	0					By MS/MS
IANNGLMKEMND	KSVDDTYGIANNGLMK	GLMKEMNDLGLPVSFR	12	AT1G45231.2	AT1G45231.2	54	65	yes	yes	0.03861	43.68			604	72	610	1391;1392	933	933	4;5		1	171890000	0	0	0	0	32953000	0	0	0	0	0	138940000	0					By MS/MS						By matching
IATGKPSTPFDHGAGHVS	KDGKPLLDIATGKPST	DHGAGHVSPTTATNPG	18	AT5G67360.1	AT5G67360.1	588	605	yes	yes	0.0044114	49.343			606	430	612	1396	935	935			1	6897400	0	0	0	0	6897400	0	0	0	0	0	0	0					By MS/MS
IDGGGHHHRGGGDSGG	FVIQKYSEIDGGGHHH	RGGGDSGGKCWIPGYK	16	AT5G01710.1	AT5G01710.1	246	261	yes	yes	0.042348	29.618			607	341	613	1397;1398;1399	936	936			0	83921000	0	0	25031000	0	0	13398000	0	0	45492000	0	0	0			By MS/MS			By matching			By matching
IDNNNRPKAID	EAVEFEVEIDNNNRPK	NNRPKAIDVSGPDGAP	11	AT4G38680.1	AT4G38680.1	63	73	yes	yes	0.05035	55.258			608	335	614	1400	937	937			1	4304700	0	0	0	0	0	0	0	0	0	4304700	0	0										By MS/MS
IDSEGNARKVVG	GEWAGLCKIDSEGNAR	GNARKVVGCSCLVIKD	12	AT2G32060.1;AT1G15930.2	AT2G32060.1	107	118	yes	no	1.8111e-11	81.92			609	36	615	1401;1402;1403;1404	938;939;940;941	941			4	132200000	0	0	0	5036500	50091000	0	0	0	0	8548700	68529000	0				By MS/MS	By MS/MS					By MS/MS	By MS/MS
IEAASKKKEEGNSKFKGG	WDMNTEEKIEAASKKK	GNSKFKGGKYSLASKR	18	AT3G25230.2	AT3G25230.2	397	414	yes	yes	0.0056524	48.907			611	238	617	1410;1411	943	943			1	15761000	0	0	0	0	0	0	0	0	0	0	15391000	369870											By MS/MS	By matching
IEQQSPDIAQGVH	DNCKVLVNIEQQSPDI	PDIAQGVHGHLTKKPE	13	AT3G17390.1;AT1G02500.1;AT2G36880.1;AT4G01850.1	AT3G17390.1	96	108	no	no	6.0431e-84	120.53			612	222;170	618	1412	944	944			1	29883000	0	0	0	0	29883000	0	0	0	0	0	0	0					By MS/MS
IEQYEKDASKTGRESQE	EGATIRLYIEQYEKDA	KTGRESQEALSPLVDL	17	AT1G23190.1	AT1G23190.1	539	555	yes	yes	0.0054222	50.827			613	50	619	1413	945	945			1	24938000	0	0	0	0	24938000	0	0	0	0	0	0	0					By MS/MS
IESSSGVKVSGLT	KSAPTALTIESSSGVK	GVKVSGLTIQNSQQMN	13	AT1G23460.1	AT1G23460.1	195	207	yes	yes	0.021428	59.227			614	52	620	1414	946	946			1	19017000	0	0	0	0	19017000	0	0	0	0	0	0	0					By MS/MS
IFAGKQLEDGRTLAD	IPPDQQRLIFAGKQLE	EDGRTLADYNIQKEST	15	AT1G31340.1;AT3G52590.1;AT2G36170.1;AT2G35635.1;AT1G23410.1;AT3G62250.1;AT2G47110.1;AT4G05050.1;AT1G55060.1;AT4G02890.3;AT5G03240.1;AT1G65350.1;AT5G37640.1;AT5G20620.1;AT4G05320.2;AT3G09790.1	AT1G31340.1	44	58	yes	no	0.00068318	63.212			615	64	621	1415	947	947			1	20934000	0	0	0	0	20934000	0	0	0	0	0	0	0					By MS/MS
IFLPPPPKSNDPHG	PEVAVDTKIFLPPPPK	PKSNDPHGLHCSGGVV	14	AT4G11150.1	AT4G11150.1	170	183	yes	yes	0.025114	32.567			616	287	622	1416	948	948			1	0	0	0	0	0	0	0	0	0	0	0	0	0									By MS/MS
IGDSGVGKSN	DYLFKVVLIGDSGVGK	DSGVGKSNLLSRFTRN	10	AT4G18800.1;AT1G07410.1;AT5G45750.1;AT1G16920.1;AT1G06400.1;AT5G60860.1;AT4G18430.1;AT3G46830.1;AT3G15060.1;AT1G09630.1	AT4G18800.1	19	28	yes	no	7.8637e-161	89.171			617	13	623	1417	949	949			1	0	0	0	0	0	0	0	0	0	0	0	0	0											By MS/MS
IGENEPSEH	AKWRAVLKIGENEPSE	GENEPSEHSIHENAYG	9	AT3G52930.1	AT3G52930.1	149	157	yes	yes	1.3899e-36	116.05			619	261	625	1420	951	951			1	9680200	0	0	0	0	9680200	0	0	0	0	0	0	0					By MS/MS
IGFGKNAIGGRKG	RQRLADCAIGFGKNAI	NAIGGRKGRIYVVTDP	13	AT3G27400.1	AT3G27400.1	88	100	yes	yes	0.031264	45.357			620	244	626	1421	952	952			1	14576000	0	0	0	0	0	0	0	0	0	0	14576000	0											By MS/MS
IGGDKKGKGTSL	IKRCKHFEIGGDKKGK	KKGKGTSLF_______	12	AT3G23390.1	AT3G23390.1	93	104	yes	yes	0.022332	57.434			621	231	627	1422	953	953			1	20800000	0	0	0	0	0	0	0	0	0	0	20800000	0											By MS/MS
IGGGPGGGSGYG	LSAGLGVGIGGGPGGG	PGGGSGYGGGSGEGGG	12	AT2G36120.1	AT2G36120.1	52	63	yes	yes	0.014863	74.301			622	166	628	1423	954	954			1	17090000	0	0	0	0	0	0	0	0	0	0	17090000	0											By MS/MS
IGHVDSGKSTTTGHL	KFHINIVVIGHVDSGK	KSTTTGHLIYKLGGID	15	AT5G60390.1;AT1G07940.1;AT1G07930.1;AT1G07920.1	AT5G60390.1	13	27	yes	no	1.7497e-07	85.493			623	18	629	1424;1425;1426	955;956;957	955			3	109380000	0	0	0	936660	108450000	0	0	0	0	0	0	0				By MS/MS	By MS/MS
IGHVDSGKSTTTGHLIYK	KFHINIVVIGHVDSGK	TTGHLIYKLGGIDKRV	18	AT5G60390.1;AT1G07940.1;AT1G07930.1;AT1G07920.1	AT5G60390.1	13	30	yes	no	0.0036883	44.831			624	18	630	1427	958	958			1	10722000	0	0	0	0	10722000	0	0	0	0	0	0	0					By MS/MS
IHEDSQNRTKIAE	FSKNLKLGIHEDSQNR	QNRTKIAELLRYHSTK	13	AT5G56010.1;AT5G56000.1;AT5G56030.2	AT5G56010.1	420	432	yes	no	0.03297	43.03			625	410	631	1428	959	959			1	8565300	0	0	0	0	0	0	0	0	0	0	8565300	0											By MS/MS
IIANDQGNRITP	VYKNGHVEIIANDQGN	DQGNRITPSWVGFTDS	12	AT5G28540.1;AT1G09080.1;AT5G42020.1	AT5G28540.1	59	70	no	no	0.023114	58.32			627	384;391	633	1430;1431;1432	961;962	961			2	42200000	0	0	0	5075800	31839000	0	0	0	0	5284500	0	0				By matching	By MS/MS					By MS/MS
IIANDQGNRITPS	VYKNGHVEIIANDQGN	QGNRITPSWVGFTDSE	13	AT5G28540.1;AT1G09080.1;AT5G42020.1	AT5G28540.1	59	71	no	no	1.364e-05	77.894			628	384;391	634	1433;1434	963;964	964			2	56138000	0	0	0	0	40179000	0	0	0	0	0	15958000	0					By MS/MS						By MS/MS
IIANDQGNRTT	VWQHDRVEIIANDQGN	NDQGNRTTPSYVAFTD	11	AT1G56410.1;AT5G02490.1;AT5G02500.1;AT3G12580.1	AT5G02500.1	31	41	no	no	0.032279	60.255			629	342;89;210	635	1435	965	965			1	102310000	0	0	0	0	0	0	0	0	0	0	102310000	0											By MS/MS
IIANDQGNRTTP	VWQHDRVEIIANDQGN	DQGNRTTPSYVAFTDS	12	AT1G56410.1;AT5G02490.1;AT5G02500.1;AT3G12580.1	AT5G02500.1	31	42	no	no	1.9776e-45	115.57			630	342;89;210	636	1436;1437;1438;1439;1440;1441	966;967;968;969;970	968			5	543470000	0	0	0	29300000	188090000	3973600	0	0	0	48329000	264170000	9603300				By MS/MS	By MS/MS	By MS/MS				By MS/MS	By MS/MS	By matching
IIANDQGNRTTPS	VWQHDRVEIIANDQGN	QGNRTTPSYVAFTDSE	13	AT1G56410.1;AT5G02490.1;AT5G02500.1;AT3G12580.1	AT5G02500.1	31	43	no	no	2.9768e-29	80.96			631	342;89;210	637	1442;1443;1444;1445;1446;1447	971;972;973;974;975	975			5	165330000	0	0	0	0	134480000	10516000	0	0	1193400	15506000	0	3635200				By MS/MS	By MS/MS	By MS/MS			By matching	By MS/MS		By MS/MS
IIANDQGNRTTPSY	VWQHDRVEIIANDQGN	GNRTTPSYVAFTDSER	14	AT1G56410.1;AT5G02490.1;AT5G02500.1;AT3G12580.1	AT5G02500.1	31	44	no	no	5.585e-05	71.879			632	342;89;210	638	1448	976	976			1	23444000	0	0	0	0	23444000	0	0	0	0	0	0	0					By MS/MS
IIPSSTGAAKAVGK	GGRAASFNIIPSSTGA	GAAKAVGKVLPALNGK	14	AT1G13440.1;AT1G16300.1;AT1G79530.1;AT3G04120.1	AT3G04120.1	210	223	no	no	0.039499	42.317			634	191;31	640	1451	978	978			1	23846000	0	0	0	0	23846000	0	0	0	0	0	0	0					By MS/MS
IISLPIGTPP	RFKYSMALIISLPIGT	SLPIGTPPQAQQMVLD	10	AT1G66180.1	AT1G66180.1	73	82	yes	yes	1.1034e-07	98.457			635	96	641	1452;1453;1454;1455;1456;1457	979;980	980			2	76821000	0	0	0	0	3825700	3697900	0	42354000	25306000	0	0	1638100					By matching	By matching		By MS/MS	By MS/MS			By matching
IIVQDGDPSKKIH	PFLQPYHLIIVQDGDP	GDPSKKIHVPEGYDYE	13	AT5G15650.1	AT5G15650.1	48	60	yes	yes	1.0581e-06	85.554			636	362	642	1458;1459	981;982	982			2	22895000	0	0	0	0	7456900	0	0	0	0	0	15438000	0					By MS/MS						By MS/MS
IKEKLPGHHD	DKKGLVEKIKEKLPGH	EKLPGHHDKTAEDDVP	10	AT1G20440.1;AT3G50980.1;AT5G66400.1	AT1G20440.1	143	152	yes	no	0.02069	74.962			637	44	643	1460;1461;1462	983	983			1	50060000	0	0	0	0	0	1758000	0	0	2247900	0	46054000	0						By matching			By matching		By MS/MS
INGHQDVPTND	KDESETVTINGHQDVP	HQDVPTNDEKSLLKAL	11	AT1G20850.1	AT1G20850.1	246	256	yes	yes	1.7637e-53	74.962			638	46	644	1463	984	984			1	0	0	0	0	0	0	0	0	0	0	0	0	0										By MS/MS
INGHQDVPTNDE	KDESETVTINGHQDVP	QDVPTNDEKSLLKALA	12	AT1G20850.1	AT1G20850.1	246	257	yes	yes	0.023561	62.338			639	46	645	1464;1465	985;986	985			2	30161000	0	0	0	0	7869100	0	0	0	0	0	22292000	0					By MS/MS						By MS/MS
IPIEGPYKPPH	KDQSDYVSIPIEGPYK	EGPYKPPHYRY_____	11	AT4G13940.1	AT4G13940.1	472	482	yes	yes	0.030351	62.466			640	293	646	1466;1467	987;988	987			2	61152000	0	0	0	0	38553000	22599000	0	0	0	0	0	0					By MS/MS	By MS/MS
IPNPDGNTGPAPG	HVKTPYVGIPNPDGNT	GNTGPAPGFFKFDRLG	13	AT3G48610.1	AT3G48610.1	328	340	yes	yes	0.039361	40.164			641	255	647	1468	989	989			1	17220000	0	0	0	0	0	0	0	0	0	17220000	0	0										By MS/MS
IPSARSAATPKPAAPVK	VKVKASFKIPSARSAA	PKPAAPVKKKATVVAK	17	AT2G30620.1	AT2G30620.1	128	144	yes	yes	2.7005e-06	61.165			643	158	649	1475;1476	995	995			1	47564000	0	0	0	0	41091000	0	0	0	0	0	6472500	0					By MS/MS						By matching
IPVEGPYKPVH	KDQSDYVSIPVEGPYK	EGPYKPVHYRY_____	11	AT3G23810.1	AT3G23810.1	472	482	yes	yes	0.026571	70.808			644	234	650	1477	996	996			1	14171000	0	0	0	0	14171000	0	0	0	0	0	0	0					By MS/MS
IRHVIGDPGTPAKPGE	ALAYNTNLIRHVIGDP	GTPAKPGEEIDVYLFS	16	AT4G29360.1	AT4G29360.1	291	306	yes	yes	0.022799	44.045			648	315	654	1486;1487	1002	1002			1	26733000	0	0	20881000	0	0	0	0	0	5851900	0	0	0			By MS/MS						By matching
IRHVIGDPGTPAKPGEE	ALAYNTNLIRHVIGDP	TPAKPGEEIDVYLFSL	17	AT4G29360.1	AT4G29360.1	291	307	yes	yes	0.00095115	52.52			649	315	655	1488	1003	1003			1	12074000	0	0	12074000	0	0	0	0	0	0	0	0	0			By MS/MS
ISGSSINPSER	ILPEAYLDISGSSINP	SSINPSERTYPEEMIQ	11	AT1G76030.1;AT1G20260.1;AT4G38510.5	AT1G76030.1	125	135	yes	no	0.029743	73.435			650	43	656	1489;1490	1004	1004			1	25440000	0	0	0	0	25249000	0	0	0	0	0	0	190630					By MS/MS							By matching
ISSGGADGAPSSAQTGGTSKK	SDKLQSVGISSGGADG	QTGGTSKKEEVKRLPG	21	AT5G11900.1	AT5G11900.1	68	88	yes	yes	0.0014974	40.622			652	353	658	1496	1011	1011			1	7264200	0	0	0	0	0	0	0	0	0	0	7264200	0											By MS/MS
ISTGSHGSSWSGRGG	EGVSIGGLISTGSHGS	SSWSGRGGSVHDHVVG	15	AT5G11540.1	AT5G11540.1	160	174	yes	yes	0.0033662	55.755			653	351	659	1497	1012	1012			1	11069000	0	0	0	0	0	0	0	0	11069000	0	0	0									By MS/MS
ISTGSHGSSWSGRGGS	EGVSIGGLISTGSHGS	SWSGRGGSVHDHVVGI	16	AT5G11540.1	AT5G11540.1	160	175	yes	yes	0.026086	43.794			654	351	660	1498	1013	1013			1	16826000	0	0	0	0	0	0	0	0	0	0	16826000	0											By MS/MS
ITGESKKAVE	EGQNDIFYITGESKKA	GESKKAVENSPFLEKL	10	AT5G56010.1;AT5G56000.1;AT5G56030.2;AT5G52640.1	AT5G56010.1	465	474	yes	no	0.033419	57.532			656	410	662	1500	1015	1015			1	3385800	0	0	0	0	3385800	0	0	0	0	0	0	0					By MS/MS
ITIGDGGNREG	SDPCGPVHITIGDGGN	GDGGNREGLARKYKDP	11	AT3G20500.1;AT3G52820.1;AT3G52810.1	AT3G20500.1	351	361	yes	no	0.030766	70.412			657	227	663	1501	1016	1016			1	5629200	0	0	0	5629200	0	0	0	0	0	0	0	0				By MS/MS
ITIHSDHEGGNVS	VKELMRLYITIHSDHE	DHEGGNVSAHTGHLVG	13	AT2G44350.2	AT2G44350.2	266	278	yes	yes	0.030273	51.135			658	184	664	1502;1503	1017	1017			1	25362000	0	0	0	0	13394000	0	0	0	0	0	11968000	0					By MS/MS						By matching
ITNDKGRLS	TGQKNKITITNDKGRL	TNDKGRLSKDEIEKMV	9	AT1G56410.1;AT5G02490.1;AT1G16030.1;AT5G02500.1;AT3G12580.1	AT5G02500.1	509	517	no	no	0.024079	68.657			662	342;89;210	668	1519;1520	1030	1030			1	39159000	0	0	0	0	0	0	0	0	0	0	36484000	2674600											By MS/MS	By matching
ITNDKGRLSKD	TGQKNKITITNDKGRL	DKGRLSKDEIEKMVQE	11	AT1G56410.1;AT5G02500.1	AT5G02500.1	509	519	no	no	0.023226	75.819			663	342;89	669	1521;1522	1031	1031			1	7932000	0	0	0	0	0	7237900	0	0	694150	0	0	0						By MS/MS			By matching
ITNVAGAGDIVR	HRYFNLVLITNVAGAG	AGAGDIVRASVKGSRT	12	AT2G39700.1	AT2G39700.1	179	190	yes	yes	0.014431	73.927			664	177	670	1523;1524;1525;1526	1032;1033	1032			2	88225000	0	0	5222800	0	0	18624000	0	0	56414000	0	0	7964700			By matching			By MS/MS			By MS/MS			By matching
IVAGSSVFGAPKPG	AAAAGANCIVAGSSVF	VFGAPKPGDVISLLRA	14	AT1G63290.1	AT1G63290.1	197	210	yes	yes	0.031799	43.761			667	93	673	1537	1042	1042			1	12191000	0	0	0	0	0	12191000	0	0	0	0	0	0						By MS/MS
IVDPGDSDIIK	YFRVSCLSIVDPGDSD	PGDSDIIKTLPGDQ__	11	AT3G18740.1;AT1G77940.1;AT1G36240.1	AT3G18740.1	96	106	yes	no	0.03679	58.172			668	225	674	1538	1043	1043			1	51817000	0	0	0	0	51817000	0	0	0	0	0	0	0					By MS/MS
IVGGPNQNDGYPDQR	NPNILTGAIVGGPNQN	NDGYPDQRDDYSHAEP	15	AT1G71380.1	AT1G71380.1	441	455	yes	yes	0.022876	44.925			669	107	675	1539	1044	1044			1	2436400	0	0	0	0	2436400	0	0	0	0	0	0	0					By MS/MS
IVGGPNQNDGYPDQRD	NPNILTGAIVGGPNQN	DGYPDQRDDYSHAEPA	16	AT1G71380.1	AT1G71380.1	441	456	yes	yes	2.388e-09	62.469			670	107	676	1540;1541	1045;1046	1045			1	27349000	0	0	0	0	7033600	0	0	0	0	0	20315000	0					By MS/MS						By MS/MS
IVKNGGLRKEE	LMDYAFEYIVKNGGLR	NGGLRKEEDYPYSMEE	11	AT1G20850.1	AT1G20850.1	213	223	yes	yes	0.025189	63.624			672	46	678	1544	1048	1048			1	20415000	0	0	0	0	0	0	0	0	0	0	20415000	0											By MS/MS
IVNSFKTIDG	VIQLKQELIVNSFKTI	NSFKTIDGRGANVHIA	10	AT1G04680.1	AT1G04680.1	165	174	yes	yes	0.064013	48.998			673	10	679	1545;1546;1547	1049	1049			1	26309000	0	0	0	0	0	0	0	0	5195000	16011000	5103700	0									By matching	By MS/MS	By matching
IVQDGDPSKKIH	FLQPYHLIIVQDGDPS	GDPSKKIHVPEGYDYE	12	AT5G15650.1	AT5G15650.1	49	60	yes	yes	0.0020731	77.185			674	362	680	1548	1050	1050			1	16713000	0	0	0	0	0	0	0	0	0	0	16713000	0											By MS/MS
IVVDKPKPKAPA	GMVLTTQAIVVDKPKP	KPKPKAPAAAAPEGLM	12	AT2G28000.1	AT2G28000.1	566	577	yes	yes	2.5315e-18	97.734			675	156	681	1549;1550	1051	1051			1	13999000	0	0	3670400	0	0	0	0	0	10328000	0	0	0			By matching						By MS/MS
IVVIGHVDSGK	GKEKFHINIVVIGHVD	IGHVDSGKSTTTGHLI	11	AT5G60390.1;AT1G07940.1;AT1G07930.1;AT1G07920.1	AT5G60390.1	10	20	yes	no	0.023645	71.085			676	18	682	1551	1052	1052			1	14206000	0	0	0	0	0	0	0	0	0	14206000	0	0										By MS/MS
IVVIGHVDSGKSTT	GKEKFHINIVVIGHVD	VDSGKSTTTGHLIYKL	14	AT5G60390.1;AT1G07940.1;AT1G07930.1;AT1G07920.1	AT5G60390.1	10	23	yes	no	0.037117	47.774			677	18	683	1552	1053	1053			1	8259500	0	0	0	0	8259500	0	0	0	0	0	0	0					By MS/MS
IWKDPKEGH	SQYDISILIWKDPKEG	WKDPKEGHWWMQFGNG	9	AT3G13510.1;AT1G55360.1;AT2G44210.2;AT5G56530.1	AT3G13510.1	292	300	no	no	0.0094409	90.15			678	87;411	684	1553;1554;1555	1054	1054			1	74275000	0	0	5459700	0	0	47636000	0	0	21179000	0	0	0			By matching			By matching			By MS/MS
IWKDPKHGH	GQFDISLLIWKDPKHG	WKDPKHGHWWLQFGSG	9	AT1G23340.1;AT5G50150.1;AT1G70550.1	AT1G23340.1	282	290	yes	no	0.0081385	78.516			679	51	685	1556;1557	1055	1055			1	8233400	0	0	0	0	0	4252000	0	0	3981500	0	0	0						By matching			By MS/MS
IYEKGSKPKPDPS	KINGRGYYIYEKGSKP	SKPKPDPSVLSIVEKS	13	AT4G29010.1	AT4G29010.1	584	596	yes	yes	0.012555	65.043			680	313	686	1558	1056	1056			1	5284500	0	0	0	0	0	0	0	0	0	0	5284500	0											By MS/MS
KAAIKNHPDKG	EDLKKAYKKAAIKNHP	IKNHPDKGGDPEKFKE	11	AT3G44110.1;AT5G22060.1	AT5G22060.1	36	46	no	no	0.03679	58.172			681	372;247	687	1559;1560;1561	1057	1057			1	18931000	0	0	409700	0	0	9487800	0	0	9033400	0	0	0			By matching			By MS/MS			By matching
KADVEPKAAEAETKPSQ	KTEAKVDAKADVEPKA	EAETKPSQV_______	17	AT3G56240.1	AT3G56240.1	104	120	yes	yes	0.0293	34.078			682	271	688	1562;1563	1058	1058			1	17606000	0	0	0	0	5630600	0	0	0	0	0	11975000	0					By MS/MS						By matching
KAIKEESEGKLK	AATYDEIKKAIKEESE	EESEGKLKGILGYTED	12	AT3G04120.1	AT3G04120.1	264	275	yes	yes	0.00032086	77.894			683	191	689	1564	1059	1059			1	5145400	0	0	0	0	0	0	0	0	0	0	5145400	0											By MS/MS
KAIKEESEGKLKG	AATYDEIKKAIKEESE	ESEGKLKGILGYTEDD	13	AT3G04120.1	AT3G04120.1	264	276	yes	yes	0.0017498	74.133			684	191	690	1565	1060	1060			1	34472000	0	0	0	0	0	0	0	0	0	0	34472000	0											By MS/MS
KAIKEESEGKMKG	AATYDEIKKAIKEESE	ESEGKMKGILGYTEDD	13	AT1G13440.1	AT1G13440.1	264	276	yes	yes	5.5675e-10	80.746			685	31	691	1566	1061	1061			1	10640000	0	0	0	0	0	0	0	0	0	0	10640000	0											By MS/MS
KARYDEIIKEVS	DATTPKYSKARYDEII	DEIIKEVSSYLKKVGY	12	AT5G60390.1;AT1G07940.1;AT1G07930.1;AT1G07920.1	AT5G60390.1	164	175	yes	no	0.038083	47.724			686	18	692	1567	1062	1062			1	30962000	0	0	0	0	30962000	0	0	0	0	0	0	0					By MS/MS
KASTGGDDDVVIGK	DVTDITLYKASTGGDD	DDDVVIGKGTIAAFSH	14	AT1G17620.1	AT1G17620.1	142	155	yes	yes	2.8411e-14	99.344			687	40	693	1568;1569;1570	1063;1064	1063			2	43386000	0	0	0	0	4347600	0	0	0	0	4242600	34796000	0					By matching					By MS/MS	By MS/MS
KDESETVTINGHQ	EEGTCEMQKDESETVT	TVTINGHQDVPTNDEK	13	AT1G20850.1	AT1G20850.1	238	250	yes	yes	0	148.62			688	46	694	1571	1065	1065			1	14179000	0	0	0	0	0	0	0	0	0	0	14179000	0											By MS/MS
KDTGDTRETPAID	AVLGFAFKKDTGDTRE	TRETPAIDVCKGLLGD	13	AT5G15490.1;AT5G39320.1;AT3G29360.1;AT1G26570.1	AT5G15490.1	336	348	yes	no	0.033811	46.318			689	361	695	1572	1066	1066			1	7244700	0	0	0	0	0	0	0	0	0	0	7244700	0											By MS/MS
KEAESEKKPGGIS	ASKDTDLTKEAESEKK	EKKPGGISLRIWPPTQ	13	AT1G47200.1	AT1G47200.1	45	57	yes	yes	0.0014365	74.789			690	73	696	1573;1574	1067	1067			1	53426000	0	0	0	0	2282900	0	0	0	0	0	51143000	0					By matching						By MS/MS
KEEDYPYSME	IVKNGGLRKEEDYPYS	EDYPYSMEEGTCEMQK	10	AT1G20850.1	AT1G20850.1	221	230	yes	yes	0.0095429	67.548			691	46	697	1575	1068	1068			1	62677000	0	0	0	0	62677000	0	0	0	0	0	0	0					By MS/MS
KEIIVGGKTSSWKIPSSPS	LLTNLVCSKEIIVGGK	WKIPSSPSESLNKWAE	19	AT5G25090.1	AT5G25090.1	24	42	yes	yes	1.6722e-07	55.688			692	379	698	1576;1577;1578	1069;1070	1069			2	40331000	0	0	3535900	0	0	0	0	0	36795000	0	0	0			By matching						By MS/MS
KFSGRPGINYGQLGNNLPSPS	LLISVSGAKFSGRPGI	GNNLPSPSDSVNLIKS	21	AT3G07320.1	AT3G07320.1	20	40	yes	yes	0.0017189	40.384			693	196	699	1579;1580	1071	1071			1	34113000	0	0	0	0	0	0	0	21107000	13006000	0	0	0								By matching	By MS/MS
KGAGANILR	NEGAKSLFKGAGANIL	GAGANILRAVAGAGVL	9	AT3G08580.1;AT4G28390.1;AT5G13490.1	AT3G08580.1	345	353	yes	no	0.06769	60.828			694	200	700	1581	1072	1072			1	10622000	0	0	0	0	0	0	0	0	0	10622000	0	0										By MS/MS
KGAPGRDSSSGGGSIIN	HAALKYLKKGAPGRDS	SGGGSIINISATLHYT	17	AT3G12800.1	AT3G12800.1	137	153	yes	yes	0.00019316	52.52			695	211	701	1582;1583;1584	1073;1074	1074			1	35605000	0	0	0	0	12553000	0	0	0	0	0	23052000	0					By MS/MS						By MS/MS
KGGGIGGGIGKGGGIG	GGVGGGIGKGGGIGGG	IGKGGGIGGGIGKGGG	16	AT3G23450.1	AT3G23450.1	166	181	yes	no	0.0084646	51.771			696	232	702	1585;1586;1587;1588;1589	1075;1076	1075			2	85619000	0	0	333790	11879000	70722000	1367200	0	0	1317400	0	0	0			By matching	By MS/MS	By MS/MS	By matching			By matching
KGSGNIDDKG	VNKGHFVTKGSGNIDD	SGNIDDKGKFGLNIPH	10	AT4G38770.1	AT4G38770.1	67	76	yes	yes	3.0116e-143	87.568			697	337	703	1590	1077	1077			1	0	0	0	0	0	0	0	0	0	0	0	0	0						By MS/MS
KGVSKAVGNVNN	DGGSDYLGKGVSKAVG	KAVGNVNNIIGPALIG	12	AT2G36530.1	AT2G36530.1	61	72	yes	yes	0.024718	59.227			698	169	704	1591	1078	1078			1	8934800	0	0	0	0	0	0	0	0	0	0	8934800	0											By MS/MS
KIDRRSGKEIE	VKFSEILTKIDRRSGK	RRSGKEIEKEPKFLKN	11	AT5G60390.1;AT1G07940.1;AT1G07930.1;AT1G07920.1	AT5G60390.1	366	376	yes	no	0.059785	53.567			699	18	705	1592	1079	1079			1	13207000	0	0	0	0	0	0	0	0	0	13207000	0	0										By MS/MS
KIDSEGNARKVVG	LGEWAGLCKIDSEGNA	GNARKVVGCSCLVIKD	13	AT2G32060.1;AT1G15930.2	AT2G32060.1	106	118	yes	no	4.7863e-12	82.651			700	36	706	1593;1594;1595	1080;1081;1082	1080			3	283440000	0	0	0	0	263880000	0	0	0	0	19560000	0	0					By MS/MS					By MS/MS
KIGEHMSKGSGSSGSDGSSGEGTSGTE	EAANKAVSKIGEHMSK	GEGTSGTEQTPEAEFE	27	AT4G37910.1	AT4G37910.1	641	667	yes	yes	0.0084132	38.562			701	333	707	1596	1083	1083			1	18393000	0	0	0	0	0	0	0	0	0	0	18393000	0											By MS/MS
KIGEPGQTH	LQKQVIVEKIGEPGQT	IGEPGQTHEDLAASLP	9	AT5G59880.1	AT5G59880.1	45	53	yes	yes	9.0935e-22	113.71			702	414	708	1597	1084	1084			1	31212000	0	0	0	0	0	31212000	0	0	0	0	0	0						By MS/MS
KIIIDSNNNPEH	VHVHNALGKIIIDSNN	DSNNNPEHFLTTNPYY	12	AT3G08530.1;AT3G11130.1	AT3G08530.1	895	906	yes	no	8.8839e-45	115.12			703	199	709	1598;1599	1085;1086	1086			2	66840000	0	0	0	0	52178000	0	0	0	0	0	14661000	0					By MS/MS						By MS/MS
KKDGTTTAGNSSQVSDGA	LGKLKPVFKKDGTTTA	SSQVSDGAGAVLLMKR	18	AT2G33150.1	AT2G33150.1	281	298	yes	yes	0.026401	37.431			704	162	710	1600	1087	1087			1	7521900	0	0	0	0	0	0	0	0	0	0	7521900	0											By MS/MS
KKPEDIGAGDQGHM	QGVHGHLTKKPEDIGA	GAGDQGHMFGYATDET	14	AT2G36880.1	AT2G36880.1	113	126	yes	yes	0.0023215	40.278			705	170	711	1601	1088	1088			1	0	0	0	0	0	0	0	0	0	0	0	0	0					By MS/MS
KLVIVGDGGTGKTT	QTVDYPSFKLVIVGDG	DGGTGKTTFVKRHLTG	14	AT5G20010.1;AT5G55190.1;AT5G20020.1	AT5G20020.1	15	28	no	no	0.04018	42.191			706	368;369	712	1602	1089	1089			1	15847000	0	0	0	0	15847000	0	0	0	0	0	0	0					By MS/MS
KMTQIMFETFNTPAMYVAIQAVLSLYASGR	LNPKANREKMTQIMFE	LSLYASGRTTGIVLDS	30	AT5G59370.1;AT3G46520.1;AT3G12110.1	AT5G59370.1	120	149	yes	no	2.4549e-13	27.119			707	209	713	1603	1090	1090			1	0	0	0	0	0	0	0	0	0	0	0	0	0												By MS/MS
KNLPSTAGSGSSKSTG	LSDLSQLKKNLPSTAG	SGSSKSTGAASGWAAF	16	AT1G03900.1	AT1G03900.1	249	264	yes	yes	0.00058785	59.27			708	6	714	1604;1605	1091	1091			1	22181000	0	0	0	0	0	0	0	0	0	0	21846000	335070											By MS/MS	By matching
KPNMVTPGSDSPK	VLLEGTLLKPNMVTPG	TPGSDSPKVSPEVIAE	13	AT3G52930.1;AT4G26530.1;AT4G26520.1	AT3G52930.1	225	237	yes	no	0.002488	69.92			710	261	716	1612;1613;1614;1615	1097;1098;1099;1100	1097			4	155950000	0	0	0	4659300	118190000	0	0	0	0	0	33094000	0				By MS/MS	By MS/MS						By MS/MS
KPNMVTPGSDSPKVS	VLLEGTLLKPNMVTPG	GSDSPKVSPEVIAEHT	15	AT3G52930.1	AT3G52930.1	225	239	yes	yes	1.0646e-09	76.341			711	261	717	1616	1101	1101			1	10522000	0	0	0	0	10522000	0	0	0	0	0	0	0					By MS/MS
KPNMVTPGSDSPKVSPE	VLLEGTLLKPNMVTPG	DSPKVSPEVIAEHTVR	17	AT3G52930.1	AT3G52930.1	225	241	yes	yes	0.00022582	58.98			712	261	718	1617	1102	1102			1	19093000	0	0	0	0	19093000	0	0	0	0	0	0	0					By MS/MS
KPSPQSGGVPK	LESLLSCAKPSPQSGG	PQSGGVPKQALYSIAQ	11	AT2G02560.1	AT2G02560.1	778	788	yes	yes	0.020421	64.64			713	128	719	1618;1619	1103	1103			1	18749000	0	0	0	0	0	14472000	0	0	0	4276200	0	0						By MS/MS				By matching
KQVIRPGNGPKPAPG	________________	NGPKPAPGQTVTVHCT	15	AT5G64350.1	AT5G64350.1	5	19	yes	yes	0.033677	50.088			715	425	721	1622	1105	1105			1	39671000	0	0	0	0	39671000	0	0	0	0	0	0	0					By MS/MS
KQYDSEDGKKGIQ	KKAFTGYAKQYDSEDG	EDGKKGIQAQLEKMKK	13	AT1G43170.1	AT1G43170.1	135	147	yes	yes	1.5855e-06	85.909			716	70	722	1623;1624;1625	1106	1106			1	43055000	0	0	0	0	0	539940	0	0	0	0	42135000	379680						By matching					By MS/MS	By matching
KSDPIPEKND	NDKLKPFYKSDPIPEK	DPIPEKNDEDVKIVVG	10	AT5G60640.1	AT5G60640.1	431	440	yes	yes	0.02261	74.611			717	417	723	1626	1107	1107			1	10670000	0	0	0	0	0	0	0	0	0	0	10670000	0											By MS/MS
KSEYDESGPSIVH	TFQQMWISKSEYDESG	ESGPSIVHRKCF____	13	AT5G09810.1	AT5G09810.1	361	373	yes	yes	0.0012739	74.987			718	349	724	1627	1108	1108			1	10238000	0	0	0	0	10238000	0	0	0	0	0	0	0					By MS/MS
KSLPDSEKIIK	CVERESVAKSLPDSEK	PDSEKIIKFVPELRKK	11	AT1G17180.1	AT1G17180.1	197	207	yes	yes	0.00011108	79.492			719	39	725	1628	1109	1109			1	46422000	0	0	0	0	46422000	0	0	0	0	0	0	0					By MS/MS
KTAAYGHFG	RGGNGRFLKTAAYGHF	TAAYGHFGRDDADFTW	9	AT3G17390.1;AT1G02500.1;AT2G36880.1;AT4G01850.1	AT3G17390.1	364	372	no	no	0.073578	53.775			720	222;170	726	1629;1630	1110	1110			1	6907700	0	0	0	0	0	0	0	0	0	5923600	0	984050										By MS/MS		By matching
KTGQVPDPTST	VKAEEIFEKTGQVPDP	QVPDPTSTDNPEFQIV	11	AT4G13940.1	AT4G13940.1	159	169	yes	yes	1.9752e-11	84.479			721	293	727	1631	1111	1111			1	30940000	0	0	0	0	30940000	0	0	0	0	0	0	0					By MS/MS
KTGQVPDPTSTDNPEF	VKAEEIFEKTGQVPDP	TSTDNPEFQIVLSIIK	16	AT4G13940.1	AT4G13940.1	159	174	yes	yes	4.905e-05	66.826			722	293	728	1632	1112	1112			1	21231000	0	0	0	0	21231000	0	0	0	0	0	0	0					By MS/MS
KTIDGRGSSVH	KELIITSFKTIDGRGS	DGRGSSVHITDGPCLK	11	AT3G27400.1	AT3G27400.1	153	163	yes	yes	0.019603	67.548			723	244	729	1633;1634;1635	1113	1113			1	124040000	0	0	14508000	0	0	74946000	0	0	34591000	0	0	0			By matching			By MS/MS			By matching
KTKASPSGASTASAPAPS	SFIVIMLSKTKASPSG	TASAPAPSATQPQTVA	18	AT5G38470.1	AT5G38470.1	75	92	yes	yes	0.029065	38.418			724	386	730	1636	1114	1114			1	36883000	0	0	0	0	0	0	0	0	0	0	36883000	0											By MS/MS
KTNLNPSEVG	PVLRALIEKTNLNPSE	NLNPSEVGDIVVGTVL	10	AT2G33150.1	AT2G33150.1	89	98	yes	yes	0.015369	66.056			725	162	731	1637;1638	1115;1116	1115			2	25802000	0	0	0	8937100	0	0	0	0	0	16865000	0	0				By MS/MS						By MS/MS
KYSVWIGGSILASLSTFQQMWISK	KVVAPPERKYSVWIGG	FQQMWISKSEYDESGP	24	AT5G09810.1;AT3G18780.2;AT1G49240.1	AT5G09810.1	338	361	yes	no	1.2062e-15	52.366			727	349	733	1642	1120	1120			1	17028000	0	0	0	0	0	0	0	0	0	0	0	17028000												By MS/MS
LATDTVTFGNSGKINN	DGSFTVGELATDTVTF	GNSGKINNVALGCGHD	16	AT3G18490.1	AT3G18490.1	251	266	yes	yes	4.7096e-17	78.902			730	223	736	1653;1654;1655	1127;1128	1128			2	65089000	0	0	0	0	0	6785600	0	32789000	25515000	0	0	0						By matching		By MS/MS	By matching
LDDGRVVSNF	NTYGPRMCLDDGRVVS	DGRVVSNFVAQTIRKH	10	AT3G53520.4	AT3G53520.4	297	306	yes	yes	6.1619e-05	63.212			732	265	738	1658	1130	1130			1	0	0	0	0	0	0	0	0	0	0	0	0	0					By MS/MS
LDTGSGHNSGSKTPG	TNVTTDLDLDTGSGHN	NSGSKTPGLTYTPFRK	15	AT3G52500.1	AT3G52500.1	267	281	yes	yes	0.010704	52.527			734	259	740	1665;1666;1667	1134	1134			1	54774000	0	0	13639000	0	0	12890000	0	0	28245000	0	0	0			By matching			By matching			By MS/MS
LEGDRESTLGFVDLLR	HAGTVVGKLEGDREST	LGFVDLLRDDYVEKDR	16	ATCG00490.1	ATCG00490.1	335	350	yes	yes	0.0030499	57.525			735	432	741	1668	1135	1135			1	6310800	6310800	0	0	0	0	0	0	0	0	0	0	0	By MS/MS												1
LPAAVDRRGSGGSPS	RLVERAFDLPAAVDRR	RGSGGSPSVQDFGHHA	15	AT3G45010.1	AT3G45010.1	81	95	yes	yes	0.061035	35.037			742	250	749	1699	1154	1154			1	7232100	0	0	0	0	0	0	0	0	0	7232100	0	0										By MS/MS
LPKKAGASKP	MPNIHNLLLPKKAGAS	KKAGASKPQED_____	10	AT5G54640.1;AT3G20670.1	AT5G54640.1	118	127	yes	no	1.5685e-07	80.706			743	228	750	1700	1155	1155			1	6295400	0	0	0	0	0	0	0	0	0	0	6295400	0											By MS/MS
LPPPPKSNDPHG	VAVDTKIFLPPPPKSN	PKSNDPHGLHCSGGVV	12	AT4G11150.1	AT4G11150.1	172	183	yes	yes	0.042507	42.843			744	287	751	1701;1702;1703;1704	1156	1156			1	21599000	0	0	1003200	0	0	7850800	0	0	7193200	0	0	5552200			By matching			By MS/MS			By matching			By matching
LPPPPKSNDPHGLH	VAVDTKIFLPPPPKSN	SNDPHGLHCSGGVVLA	14	AT4G11150.1	AT4G11150.1	172	185	yes	yes	0.029636	50.897			745	287	752	1705;1706	1157	1157			1	75376000	0	0	0	0	53483000	0	0	0	0	0	21893000	0					By matching						By MS/MS
LPSEDDMGNSEVGHNA	KAHGTAVGLPSEDDMG	NSEVGHNALGAGRIFA	16	AT1G09780.1;AT3G08590.1	AT1G09780.1	71	86	no	no	3.1955e-10	54.237			746	23;201	753	1707	1158	1158			1	0	0	0	0	0	0	0	0	0	0	0	0	0					By MS/MS
LPSEDDMGNSEVGHNALG	KAHGTAVGLPSEDDMG	EVGHNALGAGRIFAQG	18	AT1G09780.1;AT3G08590.1	AT1G09780.1	71	88	no	no	0.032238	35.133			747	23;201	754	1708	1159	1159			1	24243000	0	0	0	0	24243000	0	0	0	0	0	0	0					By MS/MS
LPSGSKKIVPSG	DSDTTRIKLPSGSKKI	SKKIVPSGCRAMIGQV	12	AT2G18020.1;AT4G36130.1	AT2G18020.1	150	161	yes	no	0.034651	61.235			748	145	755	1709	1160	1160			1	54431000	0	0	0	0	54431000	0	0	0	0	0	0	0					By MS/MS
LPVPAFNVINGGSHAGNK	LAGNPKIVLPVPAFNV	GGSHAGNKLAMQEFMI	18	AT2G36530.1	AT2G36530.1	150	167	yes	yes	2.3191e-08	61.477			749	169	756	1710;1711	1161;1162	1161			2	137020000	0	0	0	0	127410000	0	0	0	0	9614600	0	0					By MS/MS					By MS/MS
LQNSYPSSSGSFRPE	SSPLALSALQNSYPSS	SSGSFRPELIDSVIKP	15	AT2G05790.1	AT2G05790.1	161	175	yes	yes	7.0224e-43	74.296			750	134	757	1712	1163	1163			0	25627000	0	0	0	0	0	0	0	25627000	0	0	0	0								By MS/MS
LRNGQGGGGRPA	SPVYDVGLLRNGQGGG	QGGGGRPALPAPSTAG	12	AT3G55430.1	AT3G55430.1	344	355	yes	yes	0.016294	63.624			751	269	758	1713;1714;1715	1164	1164		6	1	203150000	0	0	88476000	0	0	98116000	0	0	16559000	0	0	0			By MS/MS			By matching			By matching
LRNGQGGGGRPALPAPS	SPVYDVGLLRNGQGGG	RPALPAPSTAGGKWCV	17	AT3G55430.1	AT3G55430.1	344	360	yes	yes	1.4621e-20	80.632			752	269	759	1716;1717;1718;1719;1720;1721	1165;1166	1166		6;7	2	1791200000	0	0	522840000	0	0	126070000	0	0	1142300000	0	0	0			By matching			By matching			By MS/MS
LSGTGSEGATIR	DGSRLVFRLSGTGSEG	GSEGATIRLYIEQYEK	12	AT1G23190.1;AT1G70730.3	AT1G23190.1	525	536	yes	no	0.048945	46.069			753	50	760	1722	1167	1167			1	4209200	0	0	0	0	0	0	0	0	0	4209200	0	0										By MS/MS
LSIVDPGDSDIIKTLPGDQ	GKYFRVSCLSIVDPGD	IKTLPGDQ________	19	AT3G18740.1	AT3G18740.1	94	112	yes	yes	0.00017717	49.708			754	225	761	1723	1168	1168			1	10740000	0	0	10740000	0	0	0	0	0	0	0	0	0			By MS/MS
LVDPIERNTVG	NKDPRNFNLVDPIERN	PIERNTVGVPSGGWAA	11	AT5G60020.1	AT5G60020.1	508	518	yes	yes	0.03679	58.172			756	415	763	1726	1171	1171			1	75178000	0	0	0	0	75178000	0	0	0	0	0	0	0					By MS/MS
LVIIPAGVPRKPG	AKALEGADLVIIPAGV	AGVPRKPGMTRDDLFN	13	AT1G53240.1;AT3G15020.1;AT2G22780.1	AT1G53240.1	100	112	yes	no	0.033159	42.976			757	82	764	1727;1728	1172;1173	1172			2	120620000	0	0	0	0	0	0	0	0	0	24454000	96170000	0										By MS/MS	By MS/MS
LVSVNGQFPGPK	TRLCHTKSLVSVNGQF	NGQFPGPKLIAREGDQ	12	AT5G60020.1	AT5G60020.1	45	56	yes	yes	1.5361e-24	68.355			758	415	765	1729	1174	1174			1	0	0	0	0	0	0	0	0	0	0	0	0	0											By MS/MS
LYNDRNHGHY	EKGSYYYDLYNDRNHG	NDRNHGHYYRKSHSKS	10	AT1G28400.1	AT1G28400.1	257	266	yes	yes	1.7113e-05	82.261			760	59	767	1739;1740;1741;1742	1179;1180	1179			2	97477000	0	0	0	0	0	34939000	0	0	41369000	0	20779000	389600						By MS/MS			By matching		By MS/MS	By matching
MDGAQIDGKVVK	DAEKAQLYMDGAQIDG	QIDGKVVKATFTLPPR	12	AT1G16610.3	AT1G16610.3	159	170	yes	yes	0.015136	74.537			761	38	768	1743	1181	1181			1	8242700	0	0	0	0	8242700	0	0	0	0	0	0	0					By MS/MS
MDPPGPHNVK	PPYFKDMTMDPPGPHN	PPGPHNVKDAYCLLNF	10	AT2G05710.1	AT2G05710.1	750	759	yes	yes	0.025784	62.463			762	133	769	1744	1182	1182	7		1	11397000	0	0	0	0	0	0	0	0	0	0	11397000	0											By MS/MS
MGGGGSFSAGGPGK	IATVLQMLMGGGGSFS	FSAGGPGKGMHSWLYL	14	AT3G16480.1;AT1G51980.1	AT3G16480.1	331	344	yes	no	0.010256	53.3			763	78	770	1745;1746	1183	1183			1	6869000	0	0	0	0	0	4261400	0	0	0	0	2607500	0						By MS/MS					By matching
MKHNNVIPNGHF	________________	NVIPNGHFKKHWQNYV	12	AT3G49010.1;AT3G48960.1	AT3G49010.1	1	12	yes	no	0.02273	57.885			764	256	771	1747	1184	1184			1	9318700	0	0	0	0	9318700	0	0	0	0	0	0	0					By MS/MS
MNPVEHPHGGGNHQH	WPKVRGVAMNPVEHPH	HGGGNHQHIGHASTVR	15	AT2G18020.1;AT4G36130.1;AT3G51190.1	AT2G18020.1	204	218	yes	no	3.6675e-10	77.42			765	145	772	1748;1749	1185;1186	1186			2	22129000	0	0	0	0	0	0	0	0	0	0	22129000	0											By MS/MS
MNPVEHPHGGGNHQHIG	WPKVRGVAMNPVEHPH	GGNHQHIGHASTVRRD	17	AT2G18020.1;AT4G36130.1;AT3G51190.1	AT2G18020.1	204	220	yes	no	0.010313	46.543			766	145	773	1750;1751	1187;1188	1187			2	30801000	0	0	0	0	0	0	0	0	0	3292500	27508000	0										By MS/MS	By MS/MS
MTMDPPGPH	HEPPYFKDMTMDPPGP	TMDPPGPHNVKDAYCL	9	AT2G05710.1	AT2G05710.1	748	756	yes	yes	0.031974	67.169			767	133	774	1752;1753	1189	1189	7		1	6953400	0	0	1201400	0	0	5751900	0	0	0	0	0	0			By matching			By MS/MS
MTQIMFETFNTPAMYVAIQAVLSLYASGR	NPKANREKMTQIMFET	LSLYASGRTTGIVLDS	29	AT5G59370.1;AT3G46520.1;AT3G12110.1	AT5G59370.1	121	149	yes	no	0	186.35			768	209	775;776;777	1754;1755;1756;1757;1758;1759;1760;1761;1762	1190;1191;1192;1193;1194;1195;1196;1197;1198;1199;1200	1191	14;15		11	136270000	0	0	0	0	0	17891000	0	0	0	0	0	118380000						By MS/MS						By MS/MS
MTQIMFETFNVPAMYVAIQAVLSLYASGR	NPKANREKMTQIMFET	LSLYASGRTTGIVLDS	29	AT5G09810.1	AT5G09810.1	121	149	yes	yes	4.9434e-40	60.527			769	349	778	1763	1201	1201	25		1	15299000	0	0	0	0	0	0	0	0	0	0	0	15299000												By MS/MS
MVENTPDDPRQRKPDIS	INPSIEIKMVENTPDD	RQRKPDISKAKEVLGW	17	AT5G59290.2;AT2G28760.2	AT5G59290.2	307	323	yes	no	2.6618e-06	61.265			770	413	779	1764;1765	1202	1202			1	78176000	0	0	0	0	72443000	0	0	0	0	0	5733300	0					By MS/MS						By matching
MVENTPDDPRQRKPDISKAK	INPSIEIKMVENTPDD	KPDISKAKEVLGWEPK	20	AT5G59290.2;AT2G28760.2	AT5G59290.2	307	326	yes	no	6.7628e-09	58.693			771	413	780	1766	1203	1203			1	37376000	0	0	0	0	37376000	0	0	0	0	0	0	0					By MS/MS
MVTPGSDSPK	EGTLLKPNMVTPGSDS	TPGSDSPKVSPEVIAE	10	AT3G52930.1;AT4G26530.1;AT4G26520.1	AT3G52930.1	228	237	yes	no	0.023651	63.073			772	261	781	1767	1204	1204	20		1	13686000	0	0	0	0	0	0	0	0	0	0	13686000	0											By MS/MS
NAAYIGTPGKGIL	KFADELIANAAYIGTP	GTPGKGILAADESTGT	13	AT3G52930.1;AT2G36460.1;AT5G03690.1	AT3G52930.1	15	27	yes	no	0.035459	42.317			773	261	782	1768	1205	1205			1	15397000	0	0	0	0	15397000	0	0	0	0	0	0	0					By MS/MS
NAESNAEVKGLD	QFVLDLLKNAESNAEV	NAEVKGLDVDALFISH	12	AT1G67430.1;AT1G27400.1	AT1G67430.1	98	109	yes	no	0.022388	56.569			774	55	783	1769	1206	1206			1	8034600	0	0	0	0	0	0	0	0	0	0	8034600	0											By MS/MS
NAGNVDSGNGLK	LDYALFKENAGNVDSG	VDSGNGLKYNSLLDAQ	12	AT5G55180.2	AT5G55180.2	224	235	yes	yes	0.021579	54.343			775	408	784	1770;1771	1207	1207			1	4495700	0	0	768070	0	0	0	0	0	3727600	0	0	0			By matching						By MS/MS
NAIGGRKGR	DCAIGFGKNAIGGRKG	AIGGRKGRIYVVTDPA	9	AT3G27400.1	AT3G27400.1	93	101	yes	yes	0.017228	74.301			776	244	785	1772;1773;1774;1775	1208;1209	1209			2	510520000	0	0	171490000	0	0	230460000	0	0	108330000	0	243160	0			By matching			By MS/MS			By MS/MS		By matching
NASGKPASAPAKGPPGAPAPPPA	HYPLGPVWNASGKPAS	GAPAPPPAPLFSAESS	23	AT4G34490.1	AT4G34490.1	220	242	yes	yes	7.1556e-20	62.589			778	326	787	1779	1213	1213			1	32237000	0	0	0	0	32237000	0	0	0	0	0	0	0					By MS/MS
NDAKAAKKGGGGRQFDG	DYARTRLANDAKAAKK	GGGRQFDGLVDVYRKT	17	AT3G08580.1	AT3G08580.1	215	231	yes	yes	3.9708e-09	86.213			779	200	788	1780;1781;1782;1783	1214;1215	1215			2	25498000	0	0	0	0	944710	3639200	0	0	0	0	20914000	0					By matching	By matching					By MS/MS
NDGGAMIPIRVH	TQVTVEYKNDGGAMIP	AMIPIRVHTVLISTQH	12	AT2G36880.1	AT2G36880.1	178	189	yes	yes	4.2765e-05	78.964			782	170	791	1791	1221	1221			1	92833000	0	0	0	0	92833000	0	0	0	0	0	0	0					By MS/MS
NEKEVDAHPLR	ITKNGTLTNEKEVDAH	EVDAHPLRAMKFSVSP	11	AT3G12915.1	AT3G12915.1	447	457	yes	yes	2.2832e-24	111.94			783	212	792	1792;1793	1222;1223	1222			2	14049000	0	0	0	554930	0	0	0	0	0	0	13494000	0				By MS/MS							By MS/MS
NESTGGDAAGGNNKGDKGIA	DANQKKTENESTGGDA	NKGDKGIASYWGVEPN	20	AT3G22370.1	AT3G22370.1	86	105	yes	yes	2.7833e-08	54.668			785	230	794	1797	1225	1225			1	9821000	0	0	0	0	0	0	0	0	0	0	9821000	0											By MS/MS
NEVTVGGKSGDWKIPP	FFFSSVNANEVTVGGK	SGDWKIPPSSSFSFNE	16	AT4G31840.1;AT2G25060.1	AT4G31840.1	25	40	yes	no	0.029909	43.592			787	155	796	1804;1805;1806;1807	1228;1229	1228			2	32196000	0	0	21186000	0	0	0	0	0	11009000	0	0	0			By MS/MS						By matching
NFDPNKDPRNFN	FVVGQGFGNFDPNKDP	NKDPRNFNLVDPIERN	12	AT5G60020.1	AT5G60020.1	496	507	yes	yes	0.012016	72.29			788	415	797	1808	1230	1230			1	90277000	0	0	0	0	90277000	0	0	0	0	0	0	0					By MS/MS
NGESGDVERPPR	GPRRGGVANGESGDVE	GDVERPPRNYDRHSRT	12	AT5G47210.1	AT5G47210.1	138	149	yes	yes	0.012016	72.29			789	398	798	1809;1810	1231	1231			1	81098000	0	0	0	0	0	0	0	0	0	0	80529000	568660											By MS/MS	By matching
NGNFEESPKKTD	PASEGYLRNGNFEESP	EESPKKTDMKKTVLLG	12	AT3G08030.1	AT3G08030.1	31	42	yes	yes	0.029628	59.796			791	198	800	1813	1233	1233			1	44516000	0	0	0	0	0	0	0	0	0	0	44516000	0											By MS/MS
NGQGGGGRPALPAPS	VYDVGLLRNGQGGGGR	RPALPAPSTAGGKWCV	15	AT3G55430.1	AT3G55430.1	346	360	yes	yes	0.026918	49.188			792	269	801;802	1814;1815;1816;1817;1818;1819;1820	1234;1235;1236	1235		6;7	3	242420000	0	0	1932000	0	12083000	202290000	0	0	2991500	0	21349000	1778900			By matching		By MS/MS	By MS/MS			By matching		By matching	By matching
NGSFGPGSGMIPQ	AQANGRLGNGSFGPGS	PGSGMIPQTKESWPSS	13	AT1G03820.1	AT1G03820.1	65	77	yes	yes	0.025038	52.576			793	5	803	1821;1822;1823	1237	1237			1	46988000	0	0	0	0	0	46027000	0	0	0	0	0	961300						By MS/MS						By matching
NGVKTGSSGGGGGGGGF	ETAFGMAENGVKTGSS	GGGGGGGFYAGQYESV	17	AT5G43980.1	AT5G43980.1	172	188	yes	yes	2.0281e-37	67.646			794	394	804	1824	1238	1238			1	0	0	0	0	0	0	0	0	0	0	0	0	0						By MS/MS
NHPGQIGNGY	FTSQVIIMNHPGQIGN	PGQIGNGYAPVLDCHT	10	AT5G60390.1;AT1G07940.1;AT1G07930.1;AT1G07920.1	AT5G60390.1	336	345	yes	no	2.2001e-08	85.676			795	18	805	1825;1826;1827	1239;1240	1240			2	101390000	0	0	0	0	30932000	0	0	0	0	12254000	58201000	0					By MS/MS					By MS/MS	By matching
NHSSSQYPDVNH	VKNVIIWGNHSSSQYP	SQYPDVNHAKVQTSSG	12	AT1G04410.1	AT1G04410.1	187	198	yes	yes	4.9886e-20	79.639			796	7	806	1828	1241	1241			0	4802200	0	0	0	0	0	0	0	0	0	0	4802200	0											By MS/MS
NIGHLDANGLYTGQ	KDHASVQLNIGHLDAN	ANGLYTGQFTTFALCG	14	AT5G27700.1;AT3G53890.1	AT5G27700.1	35	48	yes	no	0.012584	59.709			797	266	807	1829	1242	1242			1	7109000	0	0	7109000	0	0	0	0	0	0	0	0	0			By MS/MS
NIHQLPAHVK	ELIVSLLSNIHQLPAH	HQLPAHVKQATLETLG	10	AT5G53480.1	AT5G53480.1	139	148	yes	yes	0.01376	76.228			798	404	808	1830	1243	1243			1	5339100	0	0	0	0	5339100	0	0	0	0	0	0	0					By MS/MS
NIIKRAQGQGTPLMPN	ANAAWFNLNIIKRAQG	QGTPLMPNRRFETYIF	16	AT3G55430.1	AT3G55430.1	288	303	yes	yes	0.02911	25.365			799	269	809	1831	1244	1244			0	24054000	0	0	0	0	0	0	0	0	24054000	0	0	0									By MS/MS
NLAPSSEGGGEPPKGSLG	VNHSIFWKNLAPSSEG	EPPKGSLGSAIDAHFG	18	AT3G10920.1	AT3G10920.1	109	126	yes	yes	0.027093	37.687			801	207	811	1834;1835	1246;1247	1246			2	15451000	0	0	0	0	7677400	0	0	0	0	0	7773200	0					By MS/MS						By MS/MS
NNAEQLGVPFPK	DNVPIRVFNNAEQLGV	QLGVPFPKNQPMKIYS	12	AT3G23730.1	AT3G23730.1	168	179	yes	yes	0.021806	67.385			803	233	813	1843;1844	1251;1252	1252			1	10199000	0	0	4165900	0	0	0	0	6032800	0	0	0	0			By MS/MS					By MS/MS
NPANPKIH	GYMLQQFENPANPKIH	NPANPKIHYETTGPEI	8	AT3G22460.1;AT4G14880.1;AT2G43750.1;AT3G59760.1	AT3G22460.1	153	160	yes	no	0.025936	95.352			804	183	814	1845;1846	1253	1253			1	27245000	0	0	0	0	0	0	0	0	0	0	26422000	823440											By MS/MS	By matching
NQGEMAGKHP	TKVTVEVENQGEMAGK	GEMAGKHPVLMFARHE	10	AT1G78060.1	AT1G78060.1	680	689	yes	yes	0.028377	59.067			805	119	815	1847;1848;1849	1254	1254			1	40950000	0	0	12576000	0	0	18449000	0	0	9925400	0	0	0			By matching			By MS/MS			By matching
NSAGGVSGPIPGGPT	TTGIFRYSNSAGGVSG	GPIPGGPTIQIDWSLN	15	AT1G76160.1	AT1G76160.1	295	309	yes	yes	0.036276	27.767			806	114	816	1850	1255	1255			1	0	0	0	0	0	0	0	0	0	0	0	0	0					By MS/MS
NSDINDEAGGDEIK	LRDNLTLWNSDINDEA	EAGGDEIKEASKHEPE	14	AT3G02520.1	AT3G02520.1	235	248	yes	yes	0	140.27			807	189	817	1851	1256	1256			1	30879000	0	0	0	0	30879000	0	0	0	0	0	0	0					By MS/MS
NSELAPTHPIR	YKAAQDIANSELAPTH	LAPTHPIRLGLALNFS	11	AT4G09000.2	AT4G09000.2	168	178	yes	yes	0	158.56			808	283	818	1852;1853	1257	1257			1	32737000	0	0	0	0	27966000	0	0	0	0	0	4771400	0					By MS/MS						By matching
NTPSVKPTHQSGSGSGA	TGPPSQYGNTPSVKPT	QSGSGSGAYPQLPMAR	17	AT5G14540.1	AT5G14540.1	427	443	yes	yes	0.0038049	45.618			810	359	820	1856	1259	1259			1	13449000	0	0	0	0	0	0	0	0	0	0	13449000	0											By MS/MS
NVFTGGKGNRE	GQPAILQTNVFTGGKG	TGGKGNREQRIYLWFD	11	AT2G06850.1;AT5G57540.1;AT5G57530.1	AT2G06850.1	128	138	yes	no	1.4482e-11	84.605			811	136	821	1857;1858;1859	1260	1260			1	243720000	0	0	6376200	0	0	606630	0	0	236740000	0	0	0			By matching			By matching			By MS/MS
NYAEYSGAPKED	LGYASELGNYAEYSGA	YSGAPKEDEVLQYARV	12	AT1G60810.1;AT1G10670.3	AT1G60810.1	300	311	yes	no	0.012427	74.987			815	27	825	1874	1270	1270			1	9739000	0	0	0	0	9739000	0	0	0	0	0	0	0					By MS/MS
NYNDNGRGYGN	NGYTYTTNNYNDNGRG	DNGRGYGNEEEKQGMS	11	AT1G03820.1	AT1G03820.1	146	156	yes	yes	3.3333e-11	107.06			816	5	826	1875;1876;1877;1878	1271;1272	1272			2	85634000	0	0	0	0	0	19139000	0	0	11396000	0	53493000	1605800						By MS/MS			By matching		By MS/MS	By matching
NYVTAPASKLPSSPPPVTPR	TTQALTILNYVTAPAS	SPPPVTPRWDDFERSK	20	AT5G21105.1	AT5G21105.1	333	352	yes	yes	3.2475e-08	56.882			819	371	829	1885;1886	1278	1278			1	17520000	0	0	4550200	0	0	0	0	0	12970000	0	0	0			By matching						By MS/MS
PANDDPVNPR	GRIYVVTDPANDDPVN	NDDPVNPRPGTLRYAV	10	AT3G27400.1	AT3G27400.1	108	117	yes	yes	8.5039e-34	115.57			820	244	830	1887	1279	1279			1	9556600	0	0	0	0	0	0	0	0	0	9556600	0	0										By MS/MS
PARTATQSGSGKLG	SRKVIIYSPARTATQS	QSGSGKLGKWKINFVS	14	AT5G67590.1	AT5G67590.1	59	72	yes	yes	0.035523	49.265			823	431	833	1907	1296	1296			1	18716000	0	0	0	0	0	0	0	0	0	0	18716000	0											By MS/MS
PIDSPPPSPPSP	RVLHEPFFPIDSPPPS	PPPSPPSPPPLPKLPF	12	AT3G25500.1	AT3G25500.1	32	43	yes	yes	0.0079228	56.404			829	239	842	1948	1322	1322			0	36635000	0	0	0	0	0	0	0	0	0	0	36635000	0											By MS/MS
PLKLPWAELGIDIVIEGTGVFVDGPGAGK	IKVVSNRDPLKLPWAE	VDGPGAGKHIQAGASK	29	AT1G42970.1	AT1G42970.1	162	190	yes	yes	2.3988e-24	48.18			830	69	843	1949	1323	1323			1	2535700	2535700	0	0	0	0	0	0	0	0	0	0	0	By MS/MS												1
PRDDNPVNPR	GRFYVVTDPRDDNPVN	DDNPVNPRPGTLRHAV	10	AT1G04680.1	AT1G04680.1	125	134	yes	yes	0	145.91			832	10	845	1951;1952;1953;1954	1325;1326;1327	1327			3	154110000	0	0	0	0	0	47737000	0	0	5084000	8513000	92772000	0						By MS/MS			By matching	By MS/MS	By MS/MS
PRDDNPVNPRPGT	GRFYVVTDPRDDNPVN	PVNPRPGTLRHAVIQD	13	AT1G04680.1	AT1G04680.1	125	137	yes	yes	0.0098345	53.946			834	10	847	1969;1970	1337;1338	1337			2	40372000	0	0	0	0	0	0	0	0	0	40372000	0	0										By MS/MS
PSEAESSANSAPATPPPPPN	________________	ATPPPPPNFWGTMPEE	20	AT1G52760.1	AT1G52760.1	2	21	yes	yes	0.0027547	40.432			835	81	848	1971	1339	1339			1	3426000	0	0	0	0	3426000	0	0	0	0	0	0	0					By MS/MS
PTQDPNSVGGGAKKD	________________	VGGGAKKDEATLKVPS	15	AT2G20580.1	AT2G20580.1	3	17	yes	yes	5.7502e-08	74.789			836	149	849	1972;1973	1340	1340			1	4606700	0	0	0	0	369410	0	0	0	0	0	4237300	0					By matching						By MS/MS
PVEHPHGGGNHQH	KVRGVAMNPVEHPHGG	HGGGNHQHIGHASTVR	13	AT2G18020.1;AT4G36130.1;AT3G51190.1	AT2G18020.1	206	218	yes	no	0.0087924	64.64			837	145	850	1974;1975;1976;1977	1341;1342	1341			2	30928000	0	0	0	0	0	22718000	0	0	8209800	0	0	0						By MS/MS			By matching
PVEHPHGGGNHQHIG	KVRGVAMNPVEHPHGG	GGNHQHIGHASTVRRD	15	AT2G18020.1;AT4G36130.1;AT3G51190.1	AT2G18020.1	206	220	yes	no	0.028528	44.246			838	145	851	1978	1343	1343			1	11579000	0	0	0	0	0	0	0	0	0	0	11579000	0											By MS/MS
PVKSPNGDVGVDGM	PAFIPGLKPVKSPNGD	GDVGVDGMISVIAHEI	14	AT5G51550.1	AT5G51550.1	234	247	yes	yes	8.7723e-34	68.277			841	402	854	1990	1348	1348			1	0	0	0	0	0	0	0	0	0	0	0	0	0								By MS/MS
QEEIAIPVH	GFQKLFFGQEEIAIPV	EEIAIPVHAAIEAACA	9	AT5G49460.1;AT3G06650.1	AT5G49460.1	58	66	yes	no	5.9776e-05	96.492			842	401	855	1991;1992	1349;1350	1350			2	114380000	0	0	0	0	79557000	0	0	0	0	0	34820000	0					By MS/MS						By MS/MS
QEKRVVPDGVN	RADFTKLRQEKRVVPD	RVVPDGVNAKFLSCHG	11	AT1G14320.1	AT1G14320.1	186	196	yes	yes	0.019108	64.906			843	32	856	1993;1994	1351	1351			1	33451000	0	0	0	0	18885000	0	0	0	0	0	14566000	0					By MS/MS						By matching
QFGGSNNKGSNKGKG	KKPFNSGKQFGGSNNK	KGSNKGKGKGRA____	15	AT5G22650.1	AT5G22650.1	288	302	yes	yes	0.00010554	62.357			844	375	857	1995;1996;1997	1352	1352			1	42865000	0	0	1104100	0	0	5579100	0	0	36182000	0	0	0			By matching			By matching			By MS/MS
QFGGSNNKGSNKGKGKG	KKPFNSGKQFGGSNNK	SNKGKGKGRA______	17	AT5G22650.1	AT5G22650.1	288	304	yes	yes	3.6262e-13	96.208			845	375	858	1998;1999;2000;2001;2002;2003	1353;1354	1354			2	217170000	0	0	3405000	0	0	39672000	0	0	174090000	0	0	0			By matching			By matching			By MS/MS
QGAGGEAGGPGASGMDDDAPPASGGAGPK	NPIIAKMYQGAGGEAG	ASGGAGPKIEEVD___	29	AT5G02500.1	AT5G02500.1	618	646	yes	yes	5.6007e-24	47.286			846	342	859;860	2004;2005;2006	1355;1356	1355	23		2	30265000	0	0	0	0	26032000	0	0	0	0	0	4233100	0					By MS/MS						By matching
QGPGGGETTTPAGAPQQPE	ARREERLAQGPGGGET	AGAPQQPEVTKKKSKK	19	AT3G16780.1	AT3G16780.1	183	201	yes	yes	2.2056e-09	59.733			847	219	861	2007	1357	1357			1	8472900	0	0	0	0	8472900	0	0	0	0	0	0	0					By MS/MS
QNDGYPDQRD	GAIVGGPNQNDGYPDQ	DGYPDQRDDYSHAEPA	10	AT1G71380.1	AT1G71380.1	447	456	yes	yes	7.9174e-05	81.09			848	107	862	2008	1358	1358			1	44110000	0	0	0	0	0	44110000	0	0	0	0	0	0						By MS/MS
QRSGGAPGGAGGE	NPIITAVYQRSGGAPG	APGGAGGESSTEEEDE	13	AT5G28540.1	AT5G28540.1	644	656	yes	yes	0.026225	92.19			849	384	863	2009	1359	1359		9	1	5316300	0	0	0	0	0	0	0	0	0	0	0	5316300												By MS/MS
QSPVSPHPIDND	MVSILQLGQSPVSPHP	SPHPIDNDSYERIMLC	12	AT4G31490.1;AT4G31480.1	AT4G31490.1	601	612	yes	no	0.021827	68.515			850	320	864	2010	1360	1360			1	18413000	0	0	0	0	18413000	0	0	0	0	0	0	0					By MS/MS
QSSPQSKTLNPPG	AGLEGFYGQSSPQSKT	SKTLNPPGQFGTDFIA	13	AT5G66460.1	AT5G66460.1	245	257	yes	yes	5.915e-14	81.709			851	426	865	2011;2012	1361	1361			1	14693000	0	0	0	0	0	13405000	0	0	0	0	0	1288100						By MS/MS						By matching
QTVAVGVIKSVDKKDPTGA	RFAVRDMRQTVAVGVI	DKKDPTGAKVTKAAVK	19	AT5G60390.1;AT1G07940.1;AT1G07930.1;AT1G07920.1	AT5G60390.1	419	437	yes	no	0.0007754	44.641			852	18	866	2013	1362	1362			1	23480000	0	0	23480000	0	0	0	0	0	0	0	0	0			By MS/MS
QVAEISKQPGVIQ	FSAKLTPEQVAEISKQ	SKQPGVIQVVPSQTYQ	13	AT1G71950.1	AT1G71950.1	103	115	yes	yes	0.025529	28.791			853	108	867	2014	1363	1363			1	0	0	0	0	0	0	0	0	0	0	0	0	0					By MS/MS
QVIRPGNGPKPAPG	________________	NGPKPAPGQTVTVHCT	14	AT5G64350.1	AT5G64350.1	6	19	yes	yes	4.5384e-05	71.176			854	425	868	2015;2016;2017	1364	1364			1	22955000	0	0	1857500	0	14623000	0	0	0	0	0	6474000	0			By matching		By MS/MS						By matching
RGYVASNSKDDPAKGA	NVAVKDLKRGYVASNS	KDDPAKGAANFTSQVI	16	AT5G60390.1;AT1G07940.1;AT1G07930.1;AT1G07920.1	AT5G60390.1	310	325	yes	no	0.0028963	57.148			857	18	871	2023	1369	1369			1	14878000	0	0	0	0	14878000	0	0	0	0	0	0	0					By MS/MS
RIDPGQGSPS	LPLVVPIERIDPGQGS	DPGQGSPSVVYQLGYH	10	AT5G25100.2	AT5G25100.2	152	161	yes	yes	0.021426	63.624			858	380	872	2024	1370	1370			1	72756000	0	0	0	0	0	0	0	0	0	0	72756000	0											By MS/MS
RIQGDDSGHKH	LEYQACVKRIQGDDSG	GDDSGHKHCTGQYFDY	11	AT1G15120.2	AT1G15120.2	101	111	yes	yes	2.4524e-18	110.08			859	33	873	2025;2026;2027	1371;1372;1373	1373			3	36869000	0	0	4064200	0	0	15852000	0	0	16953000	0	0	0			By MS/MS			By MS/MS			By MS/MS
RNIIHGSDGPE	GDLAVVVGRNIIHGSD	IHGSDGPETAKDEISL	11	AT4G23900.1;AT4G11010.1	AT4G23900.1	197	207	yes	no	0.038923	74.611			860	286	874	2028;2029	1374	1374			1	18129000	0	0	0	0	9048700	0	0	0	0	0	9080100	0					By MS/MS						By matching
RNIPEDDPRNP	ADLVGKIERNIPEDDP	PEDDPRNPAVIADNVG	11	AT1G15690.1	AT1G15690.1	268	278	yes	yes	0.04583	57.175			861	35	875	2030	1375	1375			1	6070700	0	0	0	0	0	0	0	0	0	6070700	0	0										By MS/MS
RNIPEDDPRNPA	ADLVGKIERNIPEDDP	EDDPRNPAVIADNVGD	12	AT1G15690.1	AT1G15690.1	268	279	yes	yes	0.013863	73.435			862	35	876	2031;2032;2033;2034;2035;2036	1376;1377;1378;1379	1376			3	212650000	0	0	0	7192900	181780000	0	0	0	0	23338000	0	339550				By MS/MS	By MS/MS					By MS/MS		By matching
RPDQPFPTGQGGDGVG	NENILGLKRPDQPFPT	GQGGDGVGLLRWRMQR	16	AT5G05010.1	AT5G05010.1	359	374	yes	yes	0.0020022	56.436			863	346	877	2037	1380	1380			1	13503000	0	0	0	0	0	0	0	0	0	13503000	0	0										By MS/MS
RPGNGPKPAPG	MGVEKQVIRPGNGPKP	NGPKPAPGQTVTVHCT	11	AT5G64350.1	AT5G64350.1	9	19	yes	yes	0.0039886	77.662			864	425	878	2038;2039	1381	1381			1	11132000	0	0	0	0	1503800	0	0	0	0	0	9628500	0					By matching						By MS/MS
RPGNGPKPAPGQTVTVH	MGVEKQVIRPGNGPKP	PGQTVTVHCTGFGKDG	17	AT5G64350.1	AT5G64350.1	9	25	yes	yes	2.3545e-06	62.055			865	425	879	2040;2041;2042	1382;1383	1383			2	51513000	0	0	0	0	47849000	0	0	0	0	0	3664600	0					By MS/MS						By matching
RQLRDMNGRGG	VDEMRGSLRQLRDMNG	RDMNGRGGGTAARRSV	11	AT2G01610.1	AT2G01610.1	136	146	yes	yes	0.026047	59.198			866	126	880	2043	1384	1384			1	224620000	0	0	0	0	0	0	0	0	224620000	0	0	0									By MS/MS
RQQQNPRDGAGSQAGQPSNQ	SQTEMSLERQQQNPRD	QAGQPSNQSQQQLWQN	20	AT1G29370.1;AT1G29350.1	AT1G29370.1	802	821	yes	no	0.031321	36.744			867	61	881	2044;2045	1385	1385			1	7220000	0	0	0	0	207040	0	0	0	0	0	7012900	0					By matching						By MS/MS
RQQQNPRDGAGSQAGQPSNQS	SQTEMSLERQQQNPRD	AGQPSNQSQQQLWQNS	21	AT1G29370.1;AT1G29350.1	AT1G29370.1	802	822	yes	no	0.031547	27.129			868	61	882	2046;2047	1386	1386			1	10306000	0	0	0	0	265170	0	0	0	0	0	10041000	0					By matching						By MS/MS
RQVPGESDEGKTTG	ISFVCARARQVPGESD	SDEGKTTGHDDTTTMP	14	AT1G04660.1	AT1G04660.1	22	35	yes	yes	0.023534	51.771			869	9	883	2048	1387	1387			1	2882200	0	0	0	0	0	2882200	0	0	0	0	0	0						By MS/MS
RQVPGESDEGKTTGH	ISFVCARARQVPGESD	DEGKTTGHDDTTTMPM	15	AT1G04660.1	AT1G04660.1	22	36	yes	yes	0	143.93			870	9	884	2049;2050;2051	1388;1389;1390	1389			3	96034000	0	0	0	0	426660	95607000	0	0	0	0	0	0					By matching	By MS/MS
RRKEDTPKPGQPGQAPRPAGPG	RTPPPRFTRRKEDTPK	APRPAGPGAAAAPRV_	22	AT2G40590.1;AT2G40510.1	AT2G40590.1	103	124	yes	no	0.017784	38.377			871	179	885	2052;2053;2054;2055	1391;1392;1393	1393			3	29219000	0	0	530540	0	0	12921000	0	0	9126900	6640500	0	0			By matching			By MS/MS			By MS/MS	By MS/MS
RSNQAEKDGPPNIS	ASILLDSTRSNQAEKD	KDGPPNISVRSFYVIE	14	AT5G51890.1	AT5G51890.1	83	96	yes	yes	0.017089	57.288			874	403	888	2063	1396	1396			1	16977000	0	0	0	0	0	0	0	0	0	0	16977000	0											By MS/MS
RTFGGGFSAEENPFTPK	FNVVIVGGRTFGGGFS	EENPFTPKASLVRYWN	17	AT1G70370.1	AT1G70370.1	24	40	yes	yes	0.0018768	56.424			875	103	889	2064;2065	1397	1397			0	15308000	0	0	0	0	0	0	0	11790000	3518600	0	0	0								By MS/MS	By matching
RVSPEPGTQD	NSNQTITMRVSPEPGT	SPEPGTQDAVAATFRL	10	AT5G12950.1	AT5G12950.1	689	698	yes	yes	0.019705	63.694			877	356	891	2067;2068	1399	1399			1	32493000	0	0	0	0	0	0	0	356390	0	0	32136000	0								By matching			By MS/MS
RVVDAMGVPIDGK	PAGKAMLGRVVDAMGV	MGVPIDGKGALSDHEQ	13	ATMG01190.1;AT2G07698.1	ATMG01190.1	108	120	yes	no	0.0014443	42.958			879	137	893	2070	1401	1401			1	0	0	0	0	0	0	0	0	0	0	0	0	0					By MS/MS
RYSNSAGGVSGPIPGGPT	VLTTTGIFRYSNSAGG	GPIPGGPTIQIDWSLN	18	AT1G76160.1	AT1G76160.1	292	309	yes	yes	1.7707e-10	44.1			881	114	895	2076	1405	1405			0	32748000	0	0	0	0	0	0	0	32748000	0	0	0	0								By MS/MS
SAAEPQERKTFHG	ASSSFVTRSAAEPQER	QERKTFHGLCYVVGDN	13	AT2G43090.1	AT2G43090.1	60	72	yes	yes	0.021325	59.294			882	182	896	2077	1406	1406			1	19944000	0	0	0	0	0	0	0	0	0	0	19944000	0											By MS/MS
SAAKAVGPGLN	QQACRCLQSAAKAVGP	KAVGPGLNTARAAGLP	11	AT2G38530.1	AT2G38530.1	79	89	yes	yes	0.017866	67.08			883	173	897	2078;2079;2080	1407;1408	1407			2	31804000	0	0	0	927850	24772000	0	0	0	0	6104600	0	0				By matching	By MS/MS					By MS/MS
SAEKRVVPGTGPD	QAAILAIGSAEKRVVP	VVPGTGPDQYNVASYM	13	AT3G13930.1	AT3G13930.1	484	496	yes	yes	0.034251	49.988			884	215	898	2081	1409	1409			1	7231300	0	0	0	0	7231300	0	0	0	0	0	0	0					By MS/MS
SAEQHNQDVNSLG	NPVTSHVQSAEQHNQD	NQDVNSLGLISSRKTS	13	AT2G37040.1;AT3G10340.1;AT3G53260.1	AT2G37040.1	491	503	yes	no	0.031001	43.594			885	171	899	2082	1410	1410			1	17798000	0	0	0	0	0	0	0	0	0	0	17798000	0											By MS/MS
SAGGVSGPIPGGPT	TGIFRYSNSAGGVSGP	GPIPGGPTIQIDWSLN	14	AT1G76160.1	AT1G76160.1	296	309	yes	yes	0.017678	58.32			886	114	900	2083;2084	1411	1411			1	68004000	0	0	0	0	0	67468000	0	0	0	0	0	536010						By MS/MS						By matching
SAGNIRKGGH	GASKTYPQSAGNIRKG	GNIRKGGHIVIKNRPC	10	AT1G26630.1	AT1G26630.1	22	31	yes	yes	6.2953e-05	63.184			887	53	901	2085	1412	1412			1	0	0	0	0	0	0	0	0	0	0	0	0	0						By MS/MS
SAKSSSLVGH	SYARASSLSAKSSSLV	KSSSLVGHITSDAGAL	10	AT1G04680.1	AT1G04680.1	404	413	yes	yes	0.018631	64.374			888	10	902	2086;2087;2088;2089	1413	1413			1	39918000	0	0	302880	0	1100500	18807000	0	0	19708000	0	0	0			By matching		By matching	By matching			By MS/MS
SAMPVDTHKGHG	GSIWIDQVSAMPVDTH	VDTHKGHGFRNDLFQM	12	AT3G10740.1	AT3G10740.1	235	246	yes	yes	0.034651	61.235			889	206	903	2090;2091	1414	1414			1	78032000	0	0	0	0	0	0	0	627860	0	0	77404000	0								By matching			By MS/MS
SAMPVDTHKGHGFRND	GSIWIDQVSAMPVDTH	KGHGFRNDLFQMMADI	16	AT3G10740.1	AT3G10740.1	235	250	yes	yes	0.031399	49.343			890	206	904	2092	1415	1415	13		1	15643000	0	0	0	0	0	0	0	0	0	0	15643000	0											By MS/MS
SAQDIANAELAPTHPIR	EHTLAAYKSAQDIANA	LAPTHPIRLGLALNFS	17	AT1G78300.1	AT1G78300.1	157	173	yes	yes	8.6825e-17	81.51			892	120	906	2101	1423	1423			1	27135000	0	0	0	0	27135000	0	0	0	0	0	0	0					By MS/MS
SASDIATAELAPTHPIR	ESTLVAYKSASDIATA	LAPTHPIRLGLALNFS	17	AT5G38480.1	AT5G38480.1	156	172	yes	yes	0.0056202	45.876			894	387	908	2106	1426	1426			1	31991000	0	0	0	0	31991000	0	0	0	0	0	0	0					By MS/MS
SDAQPRANGGMLKEGD	LKGAGQDSSDAQPRAN	GGMLKEGDALSGELWE	16	AT5G64070.1	AT5G64070.1	815	830	yes	yes	0.0034112	52.527			897	424	911	2112	1430	1430	28		1	69177000	0	0	0	0	69177000	0	0	0	0	0	0	0					By MS/MS
SDINDEAGGDEIK	RDNLTLWNSDINDEAG	EAGGDEIKEASKHEPE	13	AT3G02520.1	AT3G02520.1	236	248	yes	yes	0.035459	42.317			900	189	914	2116	1434	1434			1	6769500	0	0	0	0	6769500	0	0	0	0	0	0	0					By MS/MS
SDTEVPGADPDH	HMGWVFPGSDTEVPGA	VPGADPDHLNGAKSVR	12	AT4G19880.2	AT4G19880.2	125	136	yes	yes	0.025434	54.343			901	298	915	2117	1435	1435			1	4909800	0	0	0	0	0	0	0	0	0	0	4909800	0											By MS/MS
SEDEEHKKKVE	VQEAEKYKSEDEEHKK	EEHKKKVEAKNALENY	11	AT1G56410.1;AT5G02490.1;AT5G02500.1	AT5G02500.1	533	543	no	no	0.018999	67.385			902	342;89	916	2118;2119	1436	1436			1	7415700	0	0	0	0	0	6697400	0	0	0	0	718240	0						By MS/MS					By matching
SEDGKKGIQ	TGYAKQYDSEDGKKGI	EDGKKGIQAQLEKMKK	9	AT1G43170.1	AT1G43170.1	139	147	yes	yes	7.1262e-05	83.948			903	70	917	2120	1437	1437			1	6966000	0	0	0	0	0	0	0	0	0	0	0	6966000												By MS/MS
SENPSKPIH	VAQLLYLESENPSKPI	ENPSKPIHMYLNSPGG	9	AT5G23140.1	AT5G23140.1	82	90	yes	yes	1.8284e-05	84.615			905	377	919	2123;2124	1439	1439			1	13204000	0	0	0	0	0	11517000	0	0	1686900	0	0	0						By MS/MS			By matching
SENSNQILS	LQVPGSSSSENSNQIL	ENSNQILSGGLKIPVL	9	AT1G55280.1	AT1G55280.1	317	325	yes	yes	0.011217	76.064			906	86	920	2125;2126;2127	1440	1440			1	8989700	0	0	3972100	0	407270	0	0	0	4610300	0	0	0			By matching		By matching				By MS/MS
SESSADKFA	DPESSSLDSESSADKF	ESSADKFASGFCIIEG	9	AT5G61670.1	AT5G61670.1	52	60	yes	yes	0.0081385	78.516			907	421	921	2128;2129;2130	1441	1441			1	42324000	0	0	23956000	0	0	1380700	0	0	16988000	0	0	0			By matching			By matching			By MS/MS
SESVNEGHPDKL	________________	NEGHPDKLCDQISDAI	12	AT3G17390.1;AT1G02500.1;AT2G36880.1;AT4G01850.1	AT3G17390.1	8	19	no	no	0.022401	68.171			908	222;170	922	2131	1442	1442			1	8075500	0	0	0	0	8075500	0	0	0	0	0	0	0					By MS/MS
SETGAGKHVP	DDAFNTFFSETGAGKH	TGAGKHVPRAVFVDLE	10	AT1G50010.1;AT1G04820.1;AT5G19780.1;AT5G19770.1;AT4G14960.2	AT1G50010.1	54	63	no	no	0.033419	57.532			909	11;294	923	2132;2133	1443	1443			1	20170000	0	0	0	0	0	0	0	0	0	0	20065000	105250											By MS/MS	By matching
SETGAGKHVPR	DDAFNTFFSETGAGKH	GAGKHVPRAVFVDLEP	11	AT1G50010.1;AT1G04820.1;AT5G19780.1;AT5G19770.1;AT4G14960.2	AT1G50010.1	54	64	no	no	0.044314	57.532			910	11;294	924	2134	1444	1444			1	215390	0	0	0	0	0	0	0	0	0	215390	0	0										By MS/MS
SEVDDKEGDANKTPQ	VTHNNMLDSEVDDKEG	GDANKTPQSSTLQSIT	15	AT2G04880.1	AT2G04880.1	379	393	yes	yes	0.028483	44.252			911	131	925	2135	1445	1445			1	7087300	0	0	0	0	0	0	0	0	0	0	7087300	0											By MS/MS
SEYDESGPSIVH	FQQMWISKSEYDESGP	ESGPSIVHRKCF____	12	AT5G09810.1	AT5G09810.1	362	373	yes	yes	0.030352	53.567			912	349	926	2136	1446	1446			1	15186000	0	0	0	0	15186000	0	0	0	0	0	0	0					By MS/MS
SFDDGNRDRP	GKKAVIIKSFDDGNRD	DDGNRDRPYGHCLVAG	10	AT4G15000.1	AT4G15000.1	28	37	yes	yes	0.015369	66.056			913	295	927	2137	1447	1447			1	8120200	0	0	0	0	0	0	0	0	0	8120200	0	0										By MS/MS
SFEKPSEKKKGY	EKLESIYGSFEKPSEK	PSEKKKGYVLPRAKMV	12	AT3G09630.1;AT5G02870.1	AT3G09630.1	272	283	yes	no	0.023421	55.261			914	202	928	2138	1448	1448			1	13199000	0	0	0	0	13199000	0	0	0	0	0	0	0					By MS/MS
SFFSGLVDYIVSGPVVAMIWEGK	HYEDLSSKSFFSGLVD	VAMIWEGKNVVLTGRK	23	AT4G09320.1	AT4G09320.1	76	98	yes	yes	0.033566	27.563			915	284	929	2139	1449	1449			1	340910	0	0	0	340910	0	0	0	0	0	0	0	0				By MS/MS
SFKDPYNSK	YGNNNEENSFKDPYNS	FKDPYNSKWEKNLMNE	9	AT1G28400.1	AT1G28400.1	303	311	yes	yes	3.6198e-122	128.27			916	59	930	2140;2141;2142	1450	1450			1	29527000	0	0	2381500	0	0	0	0	0	25265000	0	1881200	0			By matching						By MS/MS		By matching
SFNNYEENYPKKTE	PSLSETEESFNNYEEN	ENYPKKTENYGTKGYN	14	AT1G28400.1	AT1G28400.1	127	140	yes	yes	1.607e-10	79.652			917	59	931	2143	1451	1451			1	34526000	0	0	0	0	0	0	0	0	0	0	34526000	0											By MS/MS
SGETEDTFIADLAVGLSTGQIK	WGVMTSHRSGETEDTF	GLSTGQIKTGAPCRSE	22	AT2G36530.1	AT2G36530.1	382	403	yes	yes	1.2064e-20	85.737			918	169	932	2144	1452	1452			1	17239000	17239000	0	0	0	0	0	0	0	0	0	0	0	By MS/MS												1
SGGGDVNMSGGDRRKGTVK	________________	DRRKGTVKWFDTQKGF	19	AT2G21060.1	AT2G21060.1	2	20	yes	yes	0.0088381	40.968			919	151	933	2145	1453	1453			1	2466500	0	0	0	0	0	0	0	0	0	2466500	0	0										By MS/MS
SGGGGGYSGGGGGGYSGGGGGG	GGSGGGYRSGGGGGYS	YSGGGGGGYERRSGGY	22	AT4G39260.1	AT4G39260.1	103	124	yes	yes	4.1207e-19	68.525			922	338	936	2152;2153;2154;2155	1456	1456			1	33833000	0	0	7021300	0	0	15778000	0	0	10497000	0	0	537170			By matching			By MS/MS			By matching			By matching
SGGGGGYSGGGGGGYSGGGGGGY	GGSGGGYRSGGGGGYS	SGGGGGGYERRSGGYG	23	AT4G39260.1	AT4G39260.1	103	125	yes	yes	0	169.49			923	338	937	2156	1457	1457			1	40171000	0	0	0	0	0	0	0	0	0	0	40171000	0											By MS/MS
SGGGGGYSGGGGGGYSGGGGGGYER	GGSGGGYRSGGGGGYS	GGGGGYERRSGGYGSG	25	AT4G39260.1	AT4G39260.1	103	127	yes	yes	8.2833e-156	116.7			924	338	938	2157	1458	1458			1	39502000	0	0	0	0	39502000	0	0	0	0	0	0	0					By MS/MS
SGGGGGYSGGGGGGYSGGGGGGYERR	GGSGGGYRSGGGGGYS	GGGGYERRSGGYGSGG	26	AT4G39260.1	AT4G39260.1	103	128	yes	yes	7.2065e-21	52.97			925	338	939	2158	1459	1459			1	24444000	0	0	0	0	24444000	0	0	0	0	0	0	0					By MS/MS
SGGGGGYSGGGGGGYSGGGGGGYERRSGGY	GGSGGGYRSGGGGGYS	YERRSGGYGSGGGGGG	30	AT4G39260.1	AT4G39260.1	103	132	yes	yes	2.6202e-24	47.286			926	338	940	2159	1460	1460			1	11779000	0	0	0	0	11779000	0	0	0	0	0	0	0					By MS/MS
SGGGGGYSGGGGSYGGGGGRREGGGGYSG	GGGGGGYRSGGGGGYS	EGGGGYSGGGGGYSSR	29	AT2G21660.1	AT2G21660.1	105	133	yes	yes	2.3889e-51	81.315			927	152	941	2160;2161	1461;1462	1462			2	79975000	0	0	0	0	25235000	0	0	0	0	0	54740000	0					By MS/MS						By MS/MS
SGGGGHVQGERPNPG	PRPAFRPDSGGGGHVQ	QGERPNPGYGSESGYG	15	AT5G39570.1	AT5G39570.1	95	109	yes	yes	0.020534	47.774			928	388	942	2162;2163;2164;2165;2166;2167	1463;1464	1463			2	24602000	0	0	841550	0	0	6857500	0	2613000	14290000	0	0	0			By matching			By matching		By matching	By MS/MS
SGNDNPVSPKPGTLRH	GRIYVVTDSGNDNPVS	PKPGTLRHAVVQDEPL	16	AT4G24780.1	AT4G24780.1	104	119	yes	yes	0.071446	30.083			932	305	946	2183	1474	1474			1	8439200	0	0	0	0	0	0	0	0	0	8439200	0	0										By MS/MS
SGQENHDHGRIS	________________	NHDHGRISSTPAAASE	12	AT1G28200.1	AT1G28200.1	2	13	yes	yes	0.00016728	87.083			933	58	947	2184;2185	1475	1475			1	29502000	0	0	0	0	2642500	0	0	0	0	0	26860000	0					By matching						By MS/MS
SGRGKGGKGLGKGG	________________	GKGLGKGGAKRHRKVL	14	AT5G59970.1;AT5G59690.1;AT3G53730.1;AT3G46320.1;AT3G45930.1;AT2G28740.1;AT1G07820.1;AT1G07660.1	AT5G59970.1	2	15	yes	no	0.035433	49.298			934	15	948	2186;2187;2188	1476	1476			1	33974000	0	0	7533500	0	0	6644000	0	0	19797000	0	0	0			By matching			By MS/MS			By matching
SHPIPNTNDSHSVQ	VARAIAIMSHPIPNTN	TNDSHSVQVIIPQKQL	14	AT3G59920.1	AT3G59920.1	306	319	yes	yes	0.042389	40.941			940	274	954	2208	1490	1490			1	12256000	0	0	0	0	12256000	0	0	0	0	0	0	0					By MS/MS
SIATQRGGGSGGDGGGA	VLFFDELDSIATQRGG	SGGDGGGAADRVLNQL	17	AT3G09840.1	AT3G09840.1	584	600	yes	yes	2.052e-11	73.168			943	204	957	2219	1496	1496			1	9527600	0	0	0	0	0	0	0	0	0	0	9527600	0											By MS/MS
SINVENVE	GTIGKRLASINVENVE	SINVENVETNRRNLRE	8	AT3G52930.1;AT2G36460.1;AT5G03690.1	AT3G52930.1	42	49	yes	no	0.0047084	117.81			944	261	958	2220	1497	1497			1	10397000	0	0	0	0	10397000	0	0	0	0	0	0	0					By MS/MS
SISDAKAPSPS	SLIRDFLNSISDAKAP	DAKAPSPSVSEWWRTA	11	AT2G17230.1	AT2G17230.1	116	126	yes	yes	0.026047	59.198			947	141	961	2224;2225;2226	1500	1500			1	26561000	0	0	3834200	0	0	15996000	0	0	6730600	0	0	0			By matching			By matching			By MS/MS
SLGPKGSEPH	AGVSEHAKSLGPKGSE	GPKGSEPHKAAVIGDT	10	AT1G15690.1	AT1G15690.1	711	720	yes	yes	0.034575	57.347			948	35	962	2227	1501	1501			1	244220000	0	0	0	0	0	0	0	0	0	0	244220000	0											By MS/MS
SLSNPYAHGSGHVD	PLHDAADNSLSNPYAH	AHGSGHVDPQKALSPG	14	AT2G05920.1	AT2G05920.1	586	599	yes	yes	0.012727	65.495			949	135	963	2228	1502	1502			1	17461000	0	0	0	0	0	0	0	0	0	0	17461000	0											By MS/MS
SNQAEKDGPPNIS	SILLDSTRSNQAEKDG	KDGPPNISVRSFYVIE	13	AT5G51890.1	AT5G51890.1	84	96	yes	yes	0.024779	52.599			950	403	964	2229;2230	1503	1503			1	12696000	0	0	0	0	4927200	0	0	0	0	0	7769000	0					By matching						By MS/MS
SPALAPPEVH	DQNLHFVESPALAPPE	ALAPPEVHLDIAAQQQ	10	AT5G20020.1	AT5G20020.1	182	191	yes	yes	0.016532	72.325			951	369	965	2231;2232	1504;1505	1505			2	209530000	0	0	0	35698000	173830000	0	0	0	0	0	0	0				By MS/MS	By MS/MS
SPARTATQSGSGKLG	LSRKVIIYSPARTATQ	QSGSGKLGKWKINFVS	15	AT5G67590.1	AT5G67590.1	58	72	yes	yes	2.2963e-07	71.685			952	431	966	2233	1506	1506			1	39178000	0	0	0	0	0	0	0	0	0	0	39178000	0											By MS/MS
SPGDSPNTDGIH	RVSKVMVSSPGDSPNT	SPNTDGIHITGSTNVI	12	AT1G70500.1;AT5G14650.1;AT1G23460.1;AT1G10640.1;AT1G60590.1	AT1G23460.1	233	244	no	no	7.3938e-07	86.114			953	52;104	967	2234	1507	1507			1	48114000	0	0	0	0	0	0	0	0	0	0	48114000	0											By MS/MS
SPPPPPETQNPSHPHPHA	SVHQPTASSPPPPPET	PSHPHPHAPYYRPPEQ	18	AT1G15130.1	AT1G15130.1	746	763	yes	yes	0.026606	39.338			954	34	968	2235	1508	1508			1	4769900	0	0	0	0	4769900	0	0	0	0	0	0	0					By MS/MS
SPRDADGHGTHTSSTAAGRHA	INKTVEFLSPRDADGH	STAAGRHAFKASMSGY	21	AT4G34980.1	AT4G34980.1	198	218	yes	yes	1.3287e-32	77.631			955	328	969	2236	1509	1509			1	28146000	0	0	0	0	0	0	0	0	0	0	28146000	0											By MS/MS
SPRIPSSEE	GPGVYDIHSPRIPSSE	PRIPSSEEIADRVNKM	9	AT5G17920.1	AT5G17920.1	702	710	yes	yes	0.055596	56.548			956	366	970	2237;2238	1510	1510			1	6937900	0	0	21817	6916000	0	0	0	0	0	0	0	0			By matching	By MS/MS
SPTEPGKGIE	SRKNFLIASPTEPGKG	TEPGKGIEMYSPAFYA	10	AT5G14040.1	AT5G14040.1	62	71	yes	yes	0.025109	71.03			957	357	971	2239;2240;2241;2242;2243	1511;1512;1513	1513			3	323410000	0	0	0	0	17898000	13001000	0	0	1009500	0	284330000	7170600					By MS/MS	By matching			By matching		By MS/MS	By MS/MS
SQVIIMNHPGQIG	AKGAANFTSQVIIMNH	MNHPGQIGNGYAPVLD	13	AT5G60390.1;AT1G07940.1;AT1G07930.1;AT1G07920.1	AT5G60390.1	330	342	yes	no	0.031001	43.594			959	18	973	2245	1515	1515	1		1	18520000	0	0	0	0	18520000	0	0	0	0	0	0	0					By MS/MS
SRGGAAVAKGKKKG	________________	VAKGKKKGVSFTIDCS	14	AT3G05560.1	AT3G05560.1	2	15	yes	yes	0.017089	57.288			960	193	974	2246;2247;2248;2249;2250;2251;2252	1516;1517	1517			2	56035000	0	0	206170	0	0	44202000	0	0	11355000	0	271380	0			By matching			By MS/MS			By matching		By matching
SRGNAAAAKGKKKG	________________	AAKGKKKGVSFTIDCS	14	AT5G27770.1	AT5G27770.1	2	15	yes	yes	0.00085622	93.243			962	383	976	2255;2256;2257	1519;1520	1519			2	60867000	0	0	997830	0	0	34094000	0	0	25775000	0	0	0			By matching			By MS/MS			By MS/MS
SRGNAAAAKGKKKGVS	________________	KGKKKGVSFTIDCSKP	16	AT5G27770.1	AT5G27770.1	2	17	yes	yes	1.7975e-42	107.03			963	383	977	2258;2259;2260;2261;2262	1521;1522	1522			2	100650000	0	0	24344000	0	270860	23695000	0	0	5326300	0	47018000	0			By MS/MS		By matching	By MS/MS			By matching		By matching
SRKGVSGPVPNGPT	TSILHYSNSRKGVSGP	GPVPNGPTLDIASSLY	14	AT4G22010.1	AT4G22010.1	295	308	yes	yes	5.9046e-05	73.386			964	302	978	2263	1523	1523			1	12648000	0	0	0	0	0	0	0	0	12648000	0	0	0									By MS/MS
SRRRDNNQDYAGAASGGGGY	GGGGLDLSSRRRDNNQ	AASGGGGYWQDKANYG	20	AT3G56150.1	AT3G56150.1	814	833	yes	yes	1.2879e-29	79.393			965	270	979	2264;2265	1524	1524			1	16167000	0	0	0	0	8960100	0	0	0	0	0	7206700	0					By MS/MS						By matching
SRSAAKYSGDGHQTA	TAAFLSKLSRSAAKYS	SGDGHQTASAVIRDCV	15	AT2G01610.1	AT2G01610.1	99	113	yes	yes	2.1914e-15	81.51			966	126	980	2266	1525	1525			1	48538000	0	0	0	0	0	0	0	0	0	0	48538000	0											By MS/MS
SRSFDDTDMPEIPS	LDTGVWPESRSFDDTD	TDMPEIPSKWKGECES	14	AT2G05920.1	AT2G05920.1	141	154	yes	yes	0.010378	56.569			968	135	982	2280;2281;2282	1534	1534	9		1	30376000	0	0	0	0	0	2246500	0	24912000	3217700	0	0	0						By matching		By MS/MS	By matching
SRTGHGTGMK	PPRNYDRHSRTGHGTG	TGHGTGMKRNGGGRGN	10	AT5G47210.1	AT5G47210.1	155	164	yes	yes	0.025289	70.942			971	398	985	2294;2295	1543	1543			1	8689100	0	0	6301000	2388100	0	0	0	0	0	0	0	0			By MS/MS	By matching
SSAGDGAGPR	STTLNAAESSAGDGAG	AGDGAGPRSKNALKKE	10	AT3G11710.1	AT3G11710.1	28	37	yes	yes	0.00057984	79.148			973	208	987	2302;2303;2304	1546	1546			1	9000200	0	0	204920	0	0	6815700	0	0	0	0	0	1979600			By matching			By MS/MS						By matching
SSAGQVDGKQ	TTRTIRLASSAGQVDG	AGQVDGKQRYAVNSVS	10	AT1G76160.1	AT1G76160.1	354	363	yes	yes	0.021426	63.624			974	114	988	2305;2306;2307;2308	1547	1547			1	8612200	0	0	450180	1924700	0	4061900	0	0	2175500	0	0	0			By matching	By matching		By MS/MS			By matching
SSDPPPSSSSSSSGNVVH	GHRHSKSKSSDPPPSS	SSSGNVVHHVKPAGER	18	AT4G23650.1	AT4G23650.1	10	27	yes	yes	2.3176e-21	46.121			978	304	992	2320	1557	1557			1	0	0	0	0	0	0	0	0	0	0	0	0	0											By MS/MS
SSDSRSSDLSPAVVPGRKN	YEEEQKLHSSDSRSSD	AVVPGRKNFLHLLEDS	19	AT1G79280.2	AT1G79280.2	654	672	yes	yes	0.00020914	49.537			979	121	993	2321	1558	1558			1	4749200	0	0	0	0	4749200	0	0	0	0	0	0	0					By MS/MS
SSGAGSGTTKGGRGKPK	________________	KGGRGKPKATKSVSRS	17	AT1G54690.1	AT1G54690.1	2	18	yes	yes	0.012766	46.892			980	85	994	2322;2323	1559	1559			1	24901000	0	0	8016400	0	0	16884000	0	0	0	0	0	0			By matching			By MS/MS
SSIDNQSDYSGRVS	SDNSSDLKSSIDNQSD	SDYSGRVSFSDNEMQS	14	AT3G05270.1	AT3G05270.1	265	278	yes	yes	6.5915e-120	123.36			981	192	995	2324;2325	1560	1560			1	15839000	0	0	0	0	13673000	0	0	0	0	0	2166000	0					By MS/MS						By matching
SSKGSDYVIVK	GVAAVGYGSSKGSDYV	GSDYVIVKNSWGPRWG	11	AT4G35350.1	AT4G35350.1	306	316	yes	yes	3.0511e-06	79.886			982	329	996	2326;2327;2328	1561;1562;1563	1563			3	151490000	0	0	0	20235000	122220000	0	0	0	0	9034000	0	0				By MS/MS	By MS/MS					By MS/MS
SSKSAVSPHIVT	IKAKEAYHSSKSAVSP	AVSPHIVTVQEFVDPY	12	AT4G31340.1	AT4G31340.1	291	302	yes	yes	0.03827	47.606			983	319	997	2329	1564	1564			1	17802000	0	0	0	0	17802000	0	0	0	0	0	0	0					By MS/MS
SSNFPKRIHH	KMSYMVGFSSNFPKRI	NFPKRIHHRASSLPSH	10	AT1G71380.1;AT1G22880.1	AT1G71380.1	394	403	yes	no	8.362e-09	85.154			984	107	998	2330	1565	1565			1	48225000	0	0	0	0	0	0	0	0	0	0	48225000	0											By MS/MS
SSNPLPEEGPHKPGSVG	MTEATHLMSSNPLPEE	PHKPGSVGKPVGQEMA	17	AT3G48990.1	AT3G48990.1	322	338	yes	yes	0.017339	43.794			985	257	999	2331;2332	1566;1567	1567			1	75988000	0	0	0	0	16095000	0	0	0	0	0	59892000	0					By MS/MS						By MS/MS
SSQAEGGGEKTGVE	AAPSSIVESSQAEGGG	GGEKTGVEADEPQKVT	14	AT3G43300.1	AT3G43300.1	51	64	yes	yes	0.029695	44.252			986	246	1000	2333;2334	1568	1568			1	7831900	0	0	0	0	4834900	0	0	0	0	0	2997000	0					By MS/MS						By matching
SSRSLSTPPKTNV	LFLTTTDASSRSLSTP	STPPKTNVLDVVSSLQ	13	AT3G18490.1	AT3G18490.1	25	37	yes	yes	0.0056082	63.062			988	223	1002	2337;2338	1570	1570			1	30337000	0	0	3634000	0	0	0	0	0	26703000	0	0	0			By matching						By MS/MS
STAITISNNHLTHH	GLVDAVMGSTAITISN	SNNHLTHHNEVMLLGH	14	AT1G04680.1	AT1G04680.1	260	273	yes	yes	2.9889e-09	78.814			989	10	1003	2339	1571	1571			1	15225000	0	0	0	0	0	0	0	0	0	0	15225000	0											By MS/MS
STGVFTDKDKAAAH	AGADYVVESTGVFTDK	DKDKAAAHLKGGAKKV	14	AT1G13440.1;AT3G04120.1	AT3G04120.1	102	115	no	no	0.039589	42.3			992	191;31	1006	2345	1574	1574			1	12602000	0	0	0	0	12602000	0	0	0	0	0	0	0					By MS/MS
STHISGGSSGGGGGGGGEVS	________________	GGGGGEVSRSGLSRIR	20	AT1G35460.1	AT1G35460.1	3	22	yes	yes	0.025918	37.157			993	66	1007	2346	1575	1575			1	5764800	0	0	0	0	0	0	0	0	0	0	5764800	0											By MS/MS
STKETSHTLPH	FLNAGIFGSTKETSHT	ETSHTLPHSATRAAML	11	AT2G37040.1	AT2G37040.1	152	162	yes	yes	1.4482e-11	84.605			994	171	1008	2347	1576	1576			1	22145000	0	0	0	0	0	0	0	0	0	0	22145000	0											By MS/MS
STRSNQAEKDGPPNIS	CDASILLDSTRSNQAE	KDGPPNISVRSFYVIE	16	AT5G51890.1	AT5G51890.1	81	96	yes	yes	0.039874	34.87			995	403	1009	2348;2349	1577;1578	1577			2	6131600	0	0	0	3064300	0	0	0	0	0	3067300	0	0				By MS/MS						By MS/MS
STSEVYGDPLIHPQPE	VGARILLTSTSEVYGD	PLIHPQPESYWGNVNP	16	AT5G59290.2;AT3G46440.1	AT5G59290.2	158	173	no	no	0.01697	50.827			996	413;253	1010	2350	1579	1579			1	13874000	0	0	0	0	13874000	0	0	0	0	0	0	0					By MS/MS
STTGGFEAGISKDGQTREHA	DCAVLIIDSTTGGFEA	DGQTREHALLAFTLGV	20	AT5G60390.1;AT1G07940.1;AT1G07930.1;AT1G07920.1	AT5G60390.1	118	137	yes	no	4.1831e-11	63.302			997	18	1011	2351;2352;2353;2354	1580;1581;1582	1581			3	60408000	0	0	0	6848100	17256000	0	0	0	0	6767100	29537000	0				By matching	By MS/MS					By MS/MS	By MS/MS
SVDKKDPTGA	TVAVGVIKSVDKKDPT	DKKDPTGAKVTKAAVK	10	AT5G60390.1;AT1G07940.1;AT1G07930.1;AT1G07920.1	AT5G60390.1	428	437	yes	no	0.00093183	78.513			998	18	1012	2355;2356;2357	1583	1583			1	58415000	0	0	22300000	0	0	29696000	0	0	6418800	0	0	0			By matching			By MS/MS			By matching
SVDKKDPTGAKVTK	TVAVGVIKSVDKKDPT	PTGAKVTKAAVKKGAK	14	AT5G60390.1;AT1G07940.1;AT1G07930.1;AT1G07920.1	AT5G60390.1	428	441	yes	no	5.0922e-09	91.355			999	18	1013	2358;2359;2360;2361;2362;2363;2364;2365	1584;1585;1586;1587;1588	1584			4	146090000	0	0	36910000	0	7553400	3972700	0	0	424560	1238500	95993000	0			By MS/MS		By MS/MS	By matching			By matching	By MS/MS	By MS/MS
SVDKKDPTGAKVTKAAVKKGA	TVAVGVIKSVDKKDPT	KAAVKKGAK_______	21	AT5G60390.1;AT1G07940.1;AT1G07930.1;AT1G07920.1	AT5G60390.1	428	448	yes	no	9.7246e-33	78.976			1000	18	1014	2366	1589	1589			1	22113000	0	0	0	0	0	0	0	0	0	0	22113000	0											By MS/MS
SVEMHHESL	TGLTTEVKSVEMHHES	VEMHHESLLEALPGDN	9	AT5G60390.1;AT1G07940.1;AT1G07930.1;AT1G07920.1	AT5G60390.1	279	287	yes	no	0.031899	74.301			1001	18	1015	2367	1590	1590	2		1	8341100	0	0	8341100	0	0	0	0	0	0	0	0	0			By MS/MS
SVIVPAASSGGSTGDGTTDK	HCTGGMKLSVIVPAAS	TGDGTTDKNTPVQDGK	20	AT1G72230.1	AT1G72230.1	114	133	yes	yes	0.0037333	39.825			1002	109	1016	2368	1591	1591			1	4159600	0	0	0	0	4159600	0	0	0	0	0	0	0					By MS/MS
SVNGQFPGPK	LCHTKSLVSVNGQFPG	NGQFPGPKLIAREGDQ	10	AT5G60020.1	AT5G60020.1	47	56	yes	yes	0.026238	61.161			1003	415	1017	2369	1592	1592			1	40665000	0	0	0	0	40665000	0	0	0	0	0	0	0					By MS/MS
SVQTDNTDRPIHE	MEVIKRLGSVQTDNTD	NTDRPIHEVKILRTKV	13	AT2G36130.1	AT2G36130.1	142	154	yes	yes	0.002488	69.92			1004	167	1018	2370	1593	1593			1	11485000	0	0	0	0	0	0	0	0	0	0	11485000	0											By MS/MS
SYAGWRRFTAAQPGPAHTALASLE	ARRRYWARSYAGWRRF	HTALASLEKAGRINFM	24	AT5G09230.7	AT5G09230.7	148	171	yes	yes	0.015269	34.254			1005	348	1019	2371	1594	1594			1	62778000	0	0	0	0	0	0	0	0	0	0	0	62778000												By MS/MS
TAAENYPSHADKPSIT	TAETRGVYTAAENYPS	HADKPSITLVEAFRNL	16	AT3G15980.5	AT3G15980.5	832	847	yes	yes	0.017416	47			1006	218	1020	2372	1595	1595			1	9225900	0	0	0	0	9225900	0	0	0	0	0	0	0					By MS/MS
TAFQDASRHG	PSQRSKISTAFQDASR	FQDASRHGLTVARTWA	10	AT5G66460.1	AT5G66460.1	71	80	yes	yes	0.03336	46.796			1008	426	1022	2384	1602	1602			1	20820000	0	0	0	0	0	0	0	0	0	0	20820000	0											By MS/MS
TAKKAAQAAAAASSGGGGGKGNNK	DAKALQEKTAKKAAQA	GGGKGNNK________	24	AT3G24100.1	AT3G24100.1	46	69	yes	yes	2.0566e-35	73.649			1009	235	1023	2385;2386	1603	1603			1	29762000	0	0	0	0	0	0	0	0	0	0	28816000	945430											By MS/MS	By matching
TAKPDAAASGEGEKP	PAKDASVETAKPDAAA	ASGEGEKPVAVTEAEG	15	AT2G20760.1	AT2G20760.1	312	326	yes	yes	1.9842e-05	87.419			1010	150	1024	2387	1604	1604			1	35201000	0	0	0	0	0	0	0	0	0	0	35201000	0											By MS/MS
TAKSSSSVEKNY	LDYEQELETAKSSSSV	SSSVEKNYELPDGQVI	12	AT5G09810.1	AT5G09810.1	231	242	yes	yes	0.024277	54.871			1011	349	1025	2388	1605	1605			1	7309000	0	0	0	0	0	0	0	0	0	0	7309000	0											By MS/MS
TALPESKSPEQVS	QLIDQVVSTALPESKS	SKSPEQVSAAVKAFMT	13	AT3G08530.1;AT3G11130.1	AT3G08530.1	991	1003	yes	no	0.016482	58.32			1012	199	1026	2389	1606	1606			1	21337000	0	0	0	0	21337000	0	0	0	0	0	0	0					By MS/MS
TANAARPNPQ	ARTFRWNLTANAARPN	NAARPNPQGSFHYGMI	10	AT5G66920.1;AT4G37160.1;AT2G23630.1	AT5G66920.1	335	344	yes	no	0.00010079	99.283			1013	428	1027	2390;2391;2392;2393;2394	1607;1608;1609	1607			3	33939000	0	0	478100	0	5874100	4342700	0	0	16933000	0	6311200	0			By matching		By MS/MS	By matching			By MS/MS		By MS/MS
TDFPKNPPH	FNTSGVFTTDFPKNPP	DFPKNPPHVFNYSGGS	9	AT2G38080.1	AT2G38080.1	407	415	yes	yes	2.1407e-07	86.136			1014	172	1028	2395;2396;2397	1610;1611	1611			2	65190000	0	0	0	22359000	0	3278800	0	0	0	39552000	0	0				By MS/MS		By matching				By MS/MS
TDHISPAGNIQKDSPAAK	LNFGDSITTDHISPAG	QKDSPAAKFLMERGVD	18	AT2G05710.1	AT2G05710.1	773	790	yes	yes	2.176e-08	37.687			1015	133	1029	2398;2399	1612	1612			0	18036000	0	0	0	0	15147000	2889400	0	0	0	0	0	0					By MS/MS	By matching
TDPANDDPVNPRPG	RKGRIYVVTDPANDDP	DPVNPRPGTLRYAVTQ	14	AT3G27400.1	AT3G27400.1	106	119	yes	yes	0.00081131	69.261			1016	244	1030	2400;2401;2402;2403	1613;1614;1615	1613			3	105860000	0	0	52613000	0	53250000	0	0	0	0	0	0	0			By MS/MS	By MS/MS	By MS/MS
TDPRDDNPVNPRPG	RDGRFYVVTDPRDDNP	NPVNPRPGTLRHAVIQ	14	AT1G04680.1	AT1G04680.1	123	136	yes	yes	0.0047818	68.277			1018	10	1032	2405;2406;2407;2408;2409;2410	1617;1618;1619;1620;1621	1619			5	210680000	4782800	0	75090000	0	0	49611000	0	0	68935000	12257000	0	0	By MS/MS		By MS/MS			By MS/MS			By MS/MS	By MS/MS			1
TDSKSSGSIIK	QDHITTIGTDSKSSGS	KSSGSIIKQTGEGTDK	11	AT2G19520.1	AT2G19520.1	258	268	yes	yes	0.00011108	79.492			1020	146	1034	2420	1627	1627			1	18801000	0	0	0	0	0	0	0	0	0	0	18801000	0											By MS/MS
TEAAESAASDGKTF	LKKSVKLATEAAESAA	AASDGKTFCIIQLDVG	14	AT1G50200.1	AT1G50200.1	882	895	yes	yes	0.026266	45.614			1021	77	1035	2421	1628	1628			1	4629300	0	0	0	0	4629300	0	0	0	0	0	0	0					By MS/MS
TEEKKKGGHTATPH	APASTPQKTEEKKKGG	GGHTATPHPAKKGGKS	14	AT5G22650.1	AT5G22650.1	238	251	yes	yes	0	161.04			1022	375	1036	2422;2423;2424;2425	1629	1629			1	326890000	0	0	15437000	0	0	98799000	0	0	211890000	0	765760	0			By matching			By MS/MS			By matching		By matching
TFPSPAGHNAPEQVH	PSTEMSLETFPSPAGH	HNAPEQVHIVQGDYNG	15	AT4G36350.1	AT4G36350.1	41	55	yes	yes	0.010704	52.527			1024	330	1038	2427	1631	1631			1	6936500	0	0	0	0	6936500	0	0	0	0	0	0	0					By MS/MS
TFSEYPPLGR	PTKPMVVETFSEYPPL	SEYPPLGRFAVRDMRQ	10	AT5G60390.1;AT1G07940.1;AT1G07930.1;AT1G07920.1	AT5G60390.1	402	411	yes	no	0.026023	61.78			1025	18	1039	2428	1632	1632			1	38259000	0	0	38259000	0	0	0	0	0	0	0	0	0			By MS/MS
TFSEYPPLGRF	PTKPMVVETFSEYPPL	EYPPLGRFAVRDMRQT	11	AT5G60390.1;AT1G07940.1;AT1G07930.1;AT1G07920.1	AT5G60390.1	402	412	yes	no	0.025189	63.624			1026	18	1040	2429	1633	1633			1	31507000	0	0	31507000	0	0	0	0	0	0	0	0	0			By MS/MS
TGASSNAAKVDGPSS	KAQSNKVSTGASSNAA	AKVDGPSSAEGKEKNS	15	AT5G16390.1	AT5G16390.1	69	83	yes	yes	2.0025e-08	57.973			1027	363	1041	2430	1634	1634			1	0	0	0	0	0	0	0	0	0	0	0	0	0											By MS/MS
TGKPSTPFDHGAGH	GKPLLDIATGKPSTPF	PFDHGAGHVSPTTATN	14	AT5G67360.1	AT5G67360.1	590	603	yes	yes	0.0026015	61.409			1028	430	1042	2431	1635	1635			1	19436000	0	0	0	0	0	0	0	0	0	0	19436000	0											By MS/MS
TGPHFNPDGKTHGAPEDANRHA	DTTNGCMSTGPHFNPD	PEDANRHAGDLGNITV	22	AT1G08830.1	AT1G08830.1	59	80	yes	yes	2.2501e-11	53.444			1029	20	1043	2432;2433	1636	1636			1	23321000	0	0	0	0	5515100	0	0	0	0	0	17806000	0					By matching						By MS/MS
TGSHGSSWSGRGGS	VSIGGLISTGSHGSSW	SWSGRGGSVHDHVVGI	14	AT5G11540.1	AT5G11540.1	162	175	yes	yes	0.0036979	54.09			1030	351	1044	2434	1637	1637			1	9988300	0	0	0	0	0	0	0	0	0	0	9988300	0											By MS/MS
TGSNDDWGH	KSNCYDVQTGSNDDWG	GSNDDWGHYFYYGGPG	9	AT3G13510.1;AT1G55360.1	AT3G13510.1	397	405	yes	no	2.1407e-07	86.136			1031	87	1045	2435;2436;2437	1638	1638			1	21026000	0	0	5151300	0	0	3954900	0	0	11920000	0	0	0			By matching			By matching			By MS/MS
TGTAVTPSKDVKPAPE	ANDLPLELTGTAVTPS	KDVKPAPEAKAMEPSG	16	AT3G25780.1	AT3G25780.1	228	243	yes	yes	0.036431	33.893			1032	241	1046	2438;2439	1639	1639			1	8174600	0	0	0	0	3775000	0	0	0	0	0	4399600	0					By MS/MS						By matching
TIDGRGSSVH	ELIITSFKTIDGRGSS	DGRGSSVHITDGPCLK	10	AT3G27400.1	AT3G27400.1	154	163	yes	yes	0.023642	63.076			1033	244	1047	2440;2441;2442	1640	1640			1	14661000	0	0	4442300	0	0	9268200	0	0	950610	0	0	0			By matching			By MS/MS			By matching
TIEPTQSPSSEPEVH	________________	PSSEPEVHSGEDFVHI	15	AT1G05270.1	AT1G05270.1	2	16	yes	yes	0.018636	57.434			1034	12	1048	2443	1641	1641			1	7433800	0	0	0	0	7433800	0	0	0	0	0	0	0					By MS/MS
TISANGEREIGE	PEEITQVATISANGER	NGEREIGELIARAMEK	12	AT3G13860.1;AT3G23990.1	AT3G13860.1	179	190	yes	no	0.022422	56.205			1035	214	1049	2444	1642	1642			1	14465000	0	0	0	0	14465000	0	0	0	0	0	0	0					By MS/MS
TKADTAASSTSSKPGHE	PLIPNAVTTKADTAAS	TSSKPGHELLLFEALQ	17	AT2G34590.1	AT2G34590.1	69	85	yes	yes	2.821e-11	72.359			1037	163	1051	2446;2447	1644;1645	1645			2	11695000	0	0	0	0	0	0	0	0	0	0	11695000	0											By MS/MS
TKEWDGKDGE	NGTPEIVKTKEWDGKD	EWDGKDGELIEEDEFS	10	AT2G32920.1	AT2G32920.1	406	415	yes	yes	0.0030721	92.247			1038	161	1052	2448	1646	1646			1	15918000	0	0	0	0	0	0	0	0	0	0	15918000	0											By MS/MS
TKIDRRSGKEIE	AVKFSEILTKIDRRSG	RRSGKEIEKEPKFLKN	12	AT5G60390.1;AT1G07940.1;AT1G07930.1;AT1G07920.1	AT5G60390.1	365	376	yes	no	0.038102	47.712			1039	18	1053	2449;2450;2451;2452	1647	1647			1	49950000	0	0	25849000	0	3412200	15300000	0	0	5389500	0	0	0			By matching		By matching	By MS/MS			By matching
TKKPEEVGAGDQ	AQGVHGHLTKKPEEVG	EEVGAGDQGHMFGYAT	12	AT3G17390.1	AT3G17390.1	112	123	yes	yes	0.032751	60.157			1040	222	1054	2453	1648	1648			1	3191500	0	0	3191500	0	0	0	0	0	0	0	0	0			By MS/MS
TPAAEPAAAAEKKPK	AEKKPAEKTPAAEPAA	AAAEKKPKAGKKLPKE	15	AT5G22880.1	AT5G22880.1	17	31	yes	yes	2.3546e-07	71.98			1041	376	1055	2454;2455	1649;1650	1650			2	14250000	0	0	0	0	6709700	0	0	0	0	0	7540600	0					By MS/MS						By MS/MS
TPALAPPEVH	DQNLHFVETPALAPPE	ALAPPEVHIDIADQQK	10	AT5G20010.1	AT5G20010.1	182	191	yes	yes	0.023642	63.076			1042	368	1056	2456	1651	1651			1	54317000	0	0	0	0	0	0	0	0	0	0	54317000	0											By MS/MS
TPAPTAAVPKKKS	VAAPAPAATPAPTAAV	AAVPKKKSKK______	13	AT1G02780.1	AT1G02780.1	200	212	yes	yes	1.5038e-06	78.505			1043	4	1057	2457	1652	1652			1	11817000	0	0	0	0	0	0	0	0	0	0	11817000	0											By MS/MS
TPEEDGGGVDGR	GCGARNRATPEEDGGG	DGGGVDGRLSLTTHRF	12	AT5G24820.1	AT5G24820.1	180	191	yes	yes	2.9254e-49	73.877			1044	378	1058	2458	1653	1653			1	0	0	0	0	0	0	0	0	0	0	0	0	0											By MS/MS
TPKKPEPIN	SEDEEEEETPKKPEPI	PKKPEPINKKRPNESV	9	AT5G22650.1	AT5G22650.1	199	207	yes	yes	0.034337	65.278			1045	375	1059	2459	1654	1654			1	43257000	0	0	0	0	0	0	0	0	0	0	43257000	0											By MS/MS
TPKPGQPGQAPRPAGPG	RFTRRKEDTPKPGQPG	APRPAGPGAAAAPRV_	17	AT2G40590.1;AT2G40510.1	AT2G40590.1	108	124	yes	no	7.176e-51	73.833			1046	179	1060	2460;2461;2462;2463;2464;2465;2466;2467;2468;2469;2470	1655;1656;1657;1658;1659;1660;1661;1662	1659			7	483680000	0	0	2218900	8147400	213520000	17753000	0	0	24981000	32340000	179830000	4892700			By matching	By MS/MS	By MS/MS	By MS/MS			By MS/MS	By MS/MS	By MS/MS	By matching
TPKPGQPGQAPRPAGPGA	RFTRRKEDTPKPGQPG	PRPAGPGAAAAPRV__	18	AT2G40590.1;AT2G40510.1	AT2G40590.1	108	125	yes	no	5.3075e-47	105.17			1047	179	1061	2471;2472;2473;2474	1663;1664;1665	1664			3	80301000	0	0	0	0	43891000	0	0	0	0	0	36410000	0					By MS/MS						By MS/MS
TPVVSGASQGSGE	RYQTEDLTTPVVSGAS	GASQGSGEYFSRIGVG	13	AT3G18490.1	AT3G18490.1	149	161	yes	yes	0.019758	60.301			1048	223	1062	2475	1666	1666			1	77598000	0	0	0	0	0	0	0	0	0	0	77598000	0											By MS/MS
TSAGIMDHEEARRKNVG	QFGYIVLTTSAGIMDH	EARRKNVGGKVLGFFY	17	AT5G59850.1;AT3G46040.1;AT1G07770.1	AT5G59850.1	106	122	yes	no	0.00020086	55.011			1050	17	1064	2479	1668	1668			1	30200000	0	0	0	0	30200000	0	0	0	0	0	0	0					By MS/MS
TSESVNEGHPDKL	________________	NEGHPDKLCDQISDAI	13	AT3G17390.1;AT1G02500.1;AT2G36880.1;AT4G01850.1	AT3G17390.1	7	19	no	no	0.01995	60.178			1051	222;170	1065	2480;2481	1669;1670	1669			2	18872000	0	0	0	0	12153000	0	0	0	0	0	6719200	0					By MS/MS						By MS/MS
TSHCDSGSNNGDIACD	KSPSVWDTTSHCDSGS	NNGDIACDGYHKYKED	16	AT3G62740.1	AT3G62740.1	60	75	yes	yes	0.016027	30.739			1052	277	1066	2482;2483;2484	1671	1671			0	63760000	0	0	0	0	0	57323000	0	2911100	3525900	0	0	0						By MS/MS		By matching	By matching
TSLAPGSGVVTK	LQVKPWIKTSLAPGSG	PGSGVVTKYLLKSGLQ	12	AT2G05710.1;AT4G35830.1	AT2G05710.1	565	576	yes	no	0.039214	43.761			1053	133	1067	2485;2486	1672	1672			1	62707000	0	0	0	41475000	0	0	0	0	0	21232000	0	0				By matching						By MS/MS
TSPIDGQKPGTSG	VFKVSTVSTSPIDGQK	GQKPGTSGLRKKVKVF	13	AT1G23190.1;AT1G70730.3	AT1G23190.1	10	22	yes	no	3.4068e-11	63.662			1054	50	1068	2487	1673	1673			1	0	0	0	0	0	0	0	0	0	0	0	0	0											By MS/MS
TSPIDGQKPGTSGLR	VFKVSTVSTSPIDGQK	KPGTSGLRKKVKVFKQ	15	AT1G23190.1;AT1G70730.3	AT1G23190.1	10	24	yes	no	0.0018376	54.859			1055	50	1069	2488	1674	1674			1	57014000	0	0	0	0	57014000	0	0	0	0	0	0	0					By MS/MS
TSTGAEAETKASSGGGRGSN	ARLIPARWTSTGAEAE	SGGGRGSNLKTFQIYR	20	AT3G27380.1	AT3G27380.1	29	48	yes	yes	0.00016695	45.844			1057	243	1071	2491	1677	1677			1	5526200	0	0	0	0	0	0	0	0	0	0	5526200	0											By MS/MS
TSTHNPVPAFSFSF	TLDNLELSTSTHNPVP	VPAFSFSFKYQVDSHL	14	AT3G01175.1	AT3G01175.1	107	120	yes	yes	0.027611	31.675			1058	187	1072	2492	1678	1678			1	0	0	0	0	0	0	0	0	0	0	0	0	0									By MS/MS
TTAAEAKLPPTHP	SLKAYEIATTAAEAKL	AKLPPTHPIRLGLALN	13	AT2G42590.3	AT2G42590.3	159	171	yes	yes	0.007336	54.729			1059	181	1073	2493	1679	1679			1	13735000	0	0	0	0	13735000	0	0	0	0	0	0	0					By MS/MS
TTDFPKNPPH	YFNTSGVFTTDFPKNP	DFPKNPPHVFNYSGGS	10	AT2G38080.1	AT2G38080.1	406	415	yes	yes	0	175.51			1060	172	1074	2494;2495;2496;2497	1680;1681;1682;1683	1681			4	222850000	0	0	0	15112000	127520000	0	0	0	0	13939000	66278000	0				By MS/MS	By MS/MS					By MS/MS	By MS/MS
TTDTKPSPPAEDKQKPR	TPSQKIPETTDTKPSP	AEDKQKPRVESAPVAE	17	AT4G26910.1	AT4G26910.1	185	201	yes	yes	0.0025359	55.546			1061	308	1075	2498;2499	1684	1684			0	8082800	0	0	0	0	527470	0	0	0	0	0	7555300	0					By matching						By MS/MS
TTEAAPEKKNTVG	NSTSRRIFTTEAAPEK	PEKKNTVGSKGHDMLA	13	AT3G22200.2	AT3G22200.2	46	58	yes	yes	1.0967e-124	125.54			1062	229	1076	2500;2501	1685	1685			1	30994000	0	0	0	0	2434200	0	0	0	0	0	28559000	0					By matching						By MS/MS
TTLIPRNTTIPTKKE	LETAGGVMTTLIPRNT	TTIPTKKEQVFSTYSD	15	AT5G02500.1	AT5G02500.1	417	431	yes	yes	0.022876	44.925			1063	342	1077	2502;2503	1686;1687	1686			2	28476000	0	0	0	0	18760000	0	0	0	0	9715800	0	0					By MS/MS					By MS/MS
TTLPKPGGGEFG	EHPFKGIFTTLPKPGG	KPGGGEFGKFYSLPAL	12	AT2G05710.1	AT2G05710.1	104	115	yes	yes	0.041887	42.976			1064	133	1078	2504	1688	1688			1	39617000	0	0	0	0	39617000	0	0	0	0	0	0	0					By MS/MS
TTPSPTKPTKP	LNTTTNVTTTPSPTKP	SPTKPTKPETFISRFA	11	AT3G48560.1	AT3G48560.1	74	84	yes	yes	0.030351	62.466			1065	254	1079	2505	1689	1689			1	15097000	0	0	0	0	0	0	0	0	0	0	15097000	0											By MS/MS
TVDSAGHAVH	RGGKWPTLTVDSAGHA	DSAGHAVHVFVNGHFY	10	AT1G45130.1	AT1G45130.1	499	508	yes	yes	1.7663e-05	88.294			1066	71	1080	2506;2507;2508	1690	1690			1	7809700	0	0	326210	0	0	7082000	0	0	401500	0	0	0			By matching			By MS/MS			By matching
TVEQDGKTIK	IGVDFKIRTVEQDGKT	EQDGKTIKLQIWDTAG	10	AT5G47200.1;AT4G17530.1;AT1G02130.1	AT5G47200.1	49	58	yes	no	0.015369	66.056			1068	2	1082	2512	1693	1693			1	4384900	0	0	0	0	4384900	0	0	0	0	0	0	0					By MS/MS
TVIDAPGHR	FETTKYYCTVIDAPGH	VIDAPGHRDFIKNMIT	9	AT5G60390.1;AT1G07940.1;AT1G07930.1;AT1G07920.1	AT5G60390.1	88	96	yes	no	2.5573e-122	113.62			1070	18	1084	2517;2518;2519	1695;1696	1696			2	52761000	0	0	0	11796000	36644000	0	0	0	0	0	4321300	0				By MS/MS	By MS/MS						By matching
TVIDAPGHRD	FETTKYYCTVIDAPGH	IDAPGHRDFIKNMITG	10	AT5G60390.1;AT1G07940.1;AT1G07930.1;AT1G07920.1	AT5G60390.1	88	97	yes	no	0.00022737	80.037			1071	18	1085	2520	1697	1697			1	65655000	0	0	0	0	65655000	0	0	0	0	0	0	0					By MS/MS
TVIDAPGHRDFIK	FETTKYYCTVIDAPGH	PGHRDFIKNMITGTSQ	13	AT5G60390.1;AT1G07940.1;AT1G07930.1;AT1G07920.1	AT5G60390.1	88	100	yes	no	6.6093e-07	85.287			1072	18	1086	2521	1698	1698			1	27767000	0	0	0	0	27767000	0	0	0	0	0	0	0					By MS/MS
TVQQRGAAIIK	WLDGEFISTVQQRGAA	QRGAAIIKARKLSSAL	11	AT1G04410.1;AT5G43330.1	AT1G04410.1	227	237	yes	no	0.00060257	78.548			1073	7	1087	2522;2523	1699	1699			1	30248000	0	0	0	0	22602000	0	0	0	0	0	7646400	0					By MS/MS						By matching
TVSREKVPA	KMANGNQKTVSREKVP	VSREKVPANDNTVQTV	9	AT3G53320.1	AT3G53320.1	422	430	yes	yes	0.021007	68.224			1074	264	1088	2524;2525;2526	1700	1700			1	22964000	0	0	1023700	0	0	5610600	0	0	16330000	0	0	0			By matching			By matching			By MS/MS
TYQGGSGYVQGIR	TTNGLRIKTYQGGSGY	SGYVQGIRFTNVEMQD	13	AT1G23460.1	AT1G23460.1	322	334	yes	yes	0.005925	62.528			1076	52	1090	2538	1707	1707			1	13007000	0	0	0	0	0	0	0	0	0	0	13007000	0											By MS/MS
VAAASANPPH	LKMGSYLAVAAASANP	AASANPPHFIHLVYKP	10	AT2G24200.1;AT4G30920.1;AT4G30910.1	AT2G24200.1	257	266	yes	no	0.00013566	80.688			1077	154	1091	2539	1708	1708			1	12896000	0	0	0	0	0	0	0	0	0	0	12896000	0											By MS/MS
VAAGSDKAGTENGRPSSSS	LSRRWGVGVAAGSDKA	NGRPSSSSAANNSSSD	19	AT3G16830.1	AT3G16830.1	1101	1119	yes	yes	1.3516e-07	55.267			1078	220	1092	2540;2541	1709	1709			1	10563000	0	0	0	0	168370	0	0	0	0	0	10395000	0					By matching						By MS/MS
VADNRSGVGGGISD	PTDLPGEDVADNRSGV	GVGGGISDVYGEDSAT	14	AT5G11670.1	AT5G11670.1	13	26	yes	yes	0.021876	52.008			1079	352	1093	2542	1710	1710			1	12550000	0	0	0	0	0	0	0	0	0	0	12550000	0											By MS/MS
VADSHLLPAIAVGKKTGD	TAASGEELVADSHLLP	AVGKKTGDLLREYVKS	18	AT2G05920.1	AT2G05920.1	432	449	yes	yes	4.4457e-07	34.202			1080	135	1094	2543	1711	1711			0	16850000	0	0	0	0	0	0	0	16850000	0	0	0	0								By MS/MS
VAGAGDIVR	FNLVLITNVAGAGDIV	AGAGDIVRASVKGSRT	9	AT2G39700.1	AT2G39700.1	182	190	yes	yes	0.056993	72.607			1081	177	1095	2544	1712	1712			1	15438000	0	0	0	0	0	0	0	0	0	15438000	0	0										By MS/MS
VAIDASGREF	ALAHQPLSVAIDASGR	IDASGREFQFYSGGVF	10	AT1G20850.1	AT1G20850.1	271	280	yes	yes	0.01376	76.228			1082	46	1096	2545	1713	1713			1	83351000	0	0	0	0	83351000	0	0	0	0	0	0	0					By MS/MS
VAIDASGREFQ	ALAHQPLSVAIDASGR	DASGREFQFYSGGVFD	11	AT1G20850.1	AT1G20850.1	271	281	yes	yes	0.04628	55.776			1083	46	1097	2546	1714	1714			1	14615000	0	0	0	0	0	0	0	0	0	14615000	0	0										By MS/MS
VAKDPSGKAVN	FTIDDDCFVAKDPSGK	DPSGKAVNALEQHIKN	11	AT5G15650.1;AT3G02230.1	AT5G15650.1	115	125	yes	no	0.022837	75.849			1084	362	1098	2547	1715	1715			1	9183900	0	0	0	0	0	9183900	0	0	0	0	0	0						By MS/MS
VANPANTN	APNCKVLVVANPANTN	VANPANTNALILKEFA	8	AT1G04410.1;AT5G43330.1;AT5G56720.1	AT1G04410.1	130	137	yes	no	4.2541e-48	134.06			1085	7	1099	2548	1716	1716			1	10907000	0	0	0	0	0	0	0	0	0	0	10907000	0											By MS/MS
VASDPSQRS	FNAYWLMYVASDPSQR	ASDPSQRSKISTAFQD	9	AT5G66460.1	AT5G66460.1	59	67	yes	yes	0.0048098	99.815			1087	426	1101	2560;2561;2562	1728	1728			1	18124000	0	0	3294200	0	0	8163000	0	0	6666500	0	0	0			By matching			By MS/MS			By matching
VASDPSQRSKIS	FNAYWLMYVASDPSQR	PSQRSKISTAFQDASR	12	AT5G66460.1	AT5G66460.1	59	70	yes	yes	0.00012791	52.495			1088	426	1102	2563	1729	1729			0	8564200	0	0	0	0	0	0	0	0	0	0	8564200	0											By MS/MS
VAYNNDPSPVKIN	EDPILGVTVAYNNDPS	DPSPVKINLGVGAYRT	13	AT5G19550.1	AT5G19550.1	21	33	yes	yes	2.3549e-37	70.889			1091	367	1105	2570	1732	1732			1	0	0	0	0	0	0	0	0	0	0	0	0	0											By MS/MS
VDANEGFLRNG	LWYMTDVKVDANEGFL	NEGFLRNGDLPTLTVL	11	AT3G13750.1	AT3G13750.1	486	496	yes	yes	0.01485	66.267			1092	213	1106	2571;2572;2573	1733	1733			1	17481000	0	0	3750200	0	0	7688600	0	0	6042500	0	0	0			By matching			By MS/MS			By matching
VDASGSGGVILD	VLPDAIFDVDASGSGG	GSGGVILDCGTAVTRL	12	AT3G18490.1	AT3G18490.1	368	379	yes	yes	0.022469	57.59			1093	223	1107	2574	1734	1734			1	17801000	0	0	0	0	17801000	0	0	0	0	0	0	0					By MS/MS
VDASNGGGRP	PKPAVTLQVDASNGGG	ASNGGGRPIPETLFGI	10	AT3G10740.1	AT3G10740.1	45	54	yes	yes	3.7964e-06	98.048			1094	206	1108	2575;2576	1735	1735			1	16742000	0	0	0	0	2137300	0	0	0	0	0	14605000	0					By matching						By MS/MS
VDGEHKPYTGG	GFPTLLFFVDGEHKPY	EHKPYTGGRTKETIVT	11	AT5G60640.1	AT5G60640.1	183	193	yes	yes	0.032497	61.815			1095	417	1109	2577;2578;2579	1736	1736			1	6770700	0	0	756210	0	0	4541400	0	0	1473100	0	0	0			By matching			By MS/MS			By matching
VDNSGRPKAIE	ESVEFDVEVDNSGRPK	SGRPKAIEVSGPDGAP	11	AT2G21060.1	AT2G21060.1	67	77	yes	yes	0.0077379	94.402			1096	151	1110	2580;2581	1737	1737			1	41701000	0	0	2134600	0	0	0	0	0	0	0	39567000	0			By matching								By MS/MS
VDRRSSLPGHN	VPTPPAITVDRRSSLP	RSSLPGHNL_______	11	AT3G18660.2	AT3G18660.2	648	658	yes	yes	0.030351	62.466			1097	224	1111	2582	1738	1738			1	17144000	0	0	0	0	0	0	0	0	0	0	17144000	0											By MS/MS
VDTGFTNGEGTIK	VPNPIHLTVDTGFTNG	TNGEGTIKAFVSSNLS	13	AT2G39990.1	AT2G39990.1	139	151	yes	yes	0.0077087	56.569			1101	178	1115	2599	1748	1748			1	6147600	0	0	0	0	6147600	0	0	0	0	0	0	0					By MS/MS
VDYGKKSKLG	SLLLERLSVDYGKKSK	YGKKSKLGFTVYPSPQ	10	AT1G50010.1;AT1G04820.1;AT5G19780.1;AT5G19770.1;AT4G14960.2	AT1G50010.1	159	168	no	no	0.017446	72.2			1102	11;294	1116	2600	1749	1749			1	31091000	0	0	0	0	0	0	0	0	0	0	31091000	0											By MS/MS
VEEKESEKKPVE	AGLLEKLTVEEKESEK	ESEKKPVEKAEENKKS	12	AT2G30060.1	AT2G30060.1	183	194	yes	yes	0.0020731	77.185			1104	157	1118	2606;2607	1752	1752			1	10142000	0	0	0	0	2669900	0	0	0	0	0	7471800	0					By matching						By MS/MS
VEHEENKEGSSGHHHDHL	ITPLGRELVEHEENKE	SGHHHDHLRVFVRKSK	18	AT4G30670.1	AT4G30670.1	39	56	yes	yes	1.6874e-19	77.324			1106	318	1120	2610;2611	1754	1754			1	18466000	0	0	0	0	0	4197900	0	0	0	0	14268000	0						By matching					By MS/MS
VEIDNNNRPK	AEEAVEFEVEIDNNNR	IDNNNRPKAIDVSGPD	10	AT4G38680.1	AT4G38680.1	61	70	yes	yes	0.026824	60.398			1107	335	1121	2612;2613	1755	1755			1	24478000	0	0	0	0	1832300	0	0	0	0	0	22646000	0					By MS/MS						By matching
VEYKNDGGAMIPIR	PDGKTQVTVEYKNDGG	GGAMIPIRVHTVLIST	14	AT2G36880.1	AT2G36880.1	174	187	yes	yes	0.067602	24.225			1109	170	1123	2619	1759	1759			1	0	0	0	0	0	0	0	0	0	0	0	0	0					By MS/MS
VFANKQDLPNAMN	ELRDAVLLVFANKQDL	QDLPNAMNAAEITDKL	13	AT3G62290.1;AT2G47170.1;AT1G70490.1;AT1G23490.1;AT1G10630.1;AT5G14670.1	AT3G62290.1	123	135	yes	no	0.038437	48.044			1110	26	1124	2620	1760	1760			1	11089000	0	0	0	0	11089000	0	0	0	0	0	0	0					By MS/MS
VFDPKTQTWEP	TESANWGEVFDPKTQT	PKTQTWEPLPVPSPEL	11	AT4G39753.1	AT4G39753.1	211	221	yes	yes	0.030603	58.699			1111	339	1125	2621	1761	1761			1	4425900	0	0	0	0	0	0	0	0	0	4425900	0	0										By MS/MS
VGAGAPVYLAAVLEYLAAEVLELAGNAAR	KAGKYAERVGAGAPVY	ELAGNAARDNKKTRIV	29	AT5G54640.1;AT3G20670.1;AT4G27230.1;AT1G51060.1	AT5G54640.1	45	73	yes	no	0	198.47			1115	228	1129	2629;2630;2631;2632	1766;1767;1768;1769	1767			4	8192400	0	0	0	7823300	0	0	0	0	0	369120	0	0				By MS/MS						By MS/MS
VGAGAPVYLSAVLEYLAAEVLELAGNAAR	KAGKYAERVGAGAPVY	ELAGNAARDNKKTRIV	29	AT1G54690.1;AT1G08880.1	AT1G08880.1	51	79	no	no	0	151.39			1116	85;21	1130	2633;2634	1770	1770			1	2207600	0	0	0	2050600	0	0	0	0	0	157000	0	0				By MS/MS						By matching
VGATAAVYTAAILEYLTAEVLELAGNASK	TRSTAHGRVGATAAVY	ELAGNASKDLKVKRIS	29	AT1G52740.1	AT1G52740.1	56	84	yes	yes	1.9899e-189	116.99			1117	80	1131	2635	1771	1771			1	405830	0	0	0	405830	0	0	0	0	0	0	0	0				By MS/MS
VGGSTRIPK	STVHDVVLVGGSTRIP	GGSTRIPKVQQLLQDF	9	AT1G56410.1;AT5G02490.1;AT1G16030.1;AT5G02500.1;AT3G12580.1;AT5G28540.1;AT1G09080.1;AT5G42020.1	AT5G02500.1	343	351	no	no	0.073763	59.908			1119	342;89;210;384;391	1133	2640	1774	1774			1	5064000	0	0	0	0	0	0	0	0	0	5064000	0	0										By MS/MS
VGRDTEKEGKGY	ANRGASIRVGRDTEKE	TEKEGKGYFEDRRPAS	12	AT5G37600.1;AT1G66200.3;AT1G48470.1;AT3G17820.1	AT5G37600.1	317	328	yes	no	0.022388	56.569			1120	97	1134	2641;2642	1775	1775			1	15057000	0	0	0	0	0	0	0	0	0	0	14569000	487090											By MS/MS	By matching
VHEQEGSHAGGIH	AEVRAFLDVHEQEGSH	GSHAGGIHLEMTGQNV	13	AT4G39980.1	AT4G39980.1	451	463	yes	yes	1.7625e-61	116.71			1121	340	1135	2643	1776	1776			1	12032000	0	0	0	0	0	0	0	0	0	0	12032000	0											By MS/MS
VIDAPGHRD	ETTKYYCTVIDAPGHR	IDAPGHRDFIKNMITG	9	AT5G60390.1;AT1G07940.1;AT1G07930.1;AT1G07920.1	AT5G60390.1	89	97	yes	no	6.7245e-05	102.62			1122	18	1136	2644;2645;2646;2647	1777;1778;1779;1780	1779			4	76831000	0	0	40917000	0	0	18976000	0	0	5748600	11190000	0	0			By MS/MS			By MS/MS			By MS/MS	By MS/MS
VIDAPGHRDFIK	ETTKYYCTVIDAPGHR	PGHRDFIKNMITGTSQ	12	AT5G60390.1;AT1G07940.1;AT1G07930.1;AT1G07920.1	AT5G60390.1	89	100	yes	no	0.022688	67.999			1123	18	1137	2648	1781	1781			1	43549000	0	0	0	0	43549000	0	0	0	0	0	0	0					By MS/MS
VIDEEGSEAPR	LMPTRDVNVIDEEGSE	EEGSEAPRLVERAFDL	11	AT3G45010.1	AT3G45010.1	63	73	yes	yes	0.025878	63.473			1124	250	1138	2649	1782	1782			1	3457500	0	0	0	0	3457500	0	0	0	0	0	0	0					By MS/MS
VIEAGANALVAGSAVFGAK	VTPANAYKVIEAGANA	GSAVFGAKDYAEAIKG	19	AT5G61410.1	AT5G61410.1	243	261	yes	yes	0.00056275	45.916			1125	419	1139	2650	1783	1783			1	3122100	3122100	0	0	0	0	0	0	0	0	0	0	0	By MS/MS												1
VIFDAGSSGSRVH	SRGPKNYAVIFDAGSS	GSSGSRVHVYCFDQNL	13	AT3G04080.1;AT5G18280.2	AT3G04080.1	72	84	yes	no	0.019306	66.708			1126	190	1140	2651	1784	1784			1	10748000	0	0	0	0	10748000	0	0	0	0	0	0	0					By MS/MS
VIGFHGSAGKVLNS	LGGVNGKMVIGFHGSA	SAGKVLNSIGAYLTTA	14	AT1G52070.1	AT1G52070.1	145	158	yes	yes	0.025054	45.334			1127	79	1141	2652	1785	1785			1	8698600	0	0	0	0	0	0	0	0	8698600	0	0	0									By MS/MS
VIHGATQAYLFDKINLDFVEEREFDDIYQG	TSENGRINVIHGATQA	EFDDIYQGAKLKWRIF	30	AT3G29800.1	AT3G29800.1	56	85	yes	yes	0.00076499	33.676			1128	245	1142	2653	1786	1786			0	911720000	0	0	0	0	0	0	0	0	0	0	0	911720000												By MS/MS
VIHGDQPRPDVS	EPKGHRFAVIHGDQPR	DQPRPDVSFYSMKTAQ	12	AT5G25780.1;AT5G27640.2	AT5G25780.1	478	489	yes	no	1.9574e-05	63.091			1129	381	1143	2654	1787	1787			0	12127000	0	0	0	0	12127000	0	0	0	0	0	0	0					By MS/MS
VINGGSHAGNK	VLPVPAFNVINGGSHA	GGSHAGNKLAMQEFMI	11	AT2G36530.1	AT2G36530.1	157	167	yes	yes	0.017866	67.08			1130	169	1144	2655	1788	1788			1	9099200	0	0	0	0	0	9099200	0	0	0	0	0	0						By MS/MS
VINGGSHAGNKL	VLPVPAFNVINGGSHA	GSHAGNKLAMQEFMIL	12	AT2G36530.1	AT2G36530.1	157	168	yes	yes	0.039441	43.501			1131	169	1145	2656	1789	1789			1	3308000	0	0	0	0	0	0	0	0	0	3308000	0	0										By MS/MS
VIVGDGGTGKTT	VDYPSFKLVIVGDGGT	DGGTGKTTFVKRHLTG	12	AT5G20010.1;AT5G55190.1;AT5G20020.1	AT5G20020.1	17	28	no	no	0.041769	51.726			1133	368;369	1147	2661;2662;2663	1793;1794	1793			2	19790000	0	0	1063800	4425400	14300000	0	0	0	0	0	0	0			By matching	By MS/MS	By MS/MS
VKNGGFEEGPH	PIYTRGNLVKNGGFEE	GGFEEGPHRLVNSTQG	11	AT3G08030.1	AT3G08030.1	196	206	yes	yes	0.030313	73.499			1134	198	1148	2664	1795	1795			1	4423200	0	0	0	0	0	0	0	0	0	4423200	0	0										By MS/MS
VKRVLTGN	AAAYNGGLVKRVLTGN	VKRVLTGNGTPLKPKE	8	AT5G55180.2	AT5G55180.2	292	299	yes	yes	0.0064309	99.442			1135	408	1149	2665;2666;2667	1796	1796			1	9123300	0	0	0	0	0	1742400	0	0	6646000	0	734790	0						By matching			By MS/MS		By matching
VKRVLTGNGTPLKPKEPL	AAAYNGGLVKRVLTGN	PLKPKEPLNVYLFALF	18	AT5G55180.2	AT5G55180.2	292	309	yes	yes	0.028605	38.777			1136	408	1150	2668	1797	1797			1	23715000	0	0	0	0	0	0	0	0	23715000	0	0	0									By MS/MS
VLDTEDVLHR	CSSSKVSYVLDTEDVL	DTEDVLHRAKRRKLLN	10	AT1G70060.1	AT1G70060.1	1277	1286	yes	yes	0.020651	63.816			1137	102	1151	2669	1798	1798			1	263930000	0	0	0	0	263930000	0	0	0	0	0	0	0					By MS/MS
VLLVGDTGGGKTT	RSYKLREPVLLVGDTG	DTGGGKTTICQILSDV	13	AT1G67120.1	AT1G67120.1	1365	1377	yes	yes	0.0060606	69.03			1138	98	1152	2670	1799	1799			1	130440000	0	0	0	0	130440000	0	0	0	0	0	0	0					By MS/MS
VNGAIHKGMPH	VGDYVDVKVNGAIHKG	AIHKGMPHKFYHGRTG	11	AT1G57860.1;AT1G57660.1;AT1G09690.1;AT1G09590.1	AT1G57860.1	44	54	no	no	0.037169	48.998			1140	90;22	1154	2674	1801	1801			1	3371300	0	0	0	0	3371300	0	0	0	0	0	0	0					By MS/MS
VNKVVMPTDPRAVK	GNFWVASVVNKVVMPT	PTDPRAVKLDANGKVL	14	AT1G74010.1	AT1G74010.1	265	278	yes	yes	0.042389	40.941			1142	110	1156	2682;2683	1809	1809	6		1	5297900	0	0	0	0	2808000	0	0	0	0	0	2489900	0					By MS/MS						By matching
VNPANDRPSAPR	ELNGRHIRVNPANDRP	NDRPSAPRAYGGGGGY	12	AT4G13850.1	AT4G13850.1	108	119	yes	yes	0.0096644	71.176			1143	292	1157	2684;2685;2686;2687	1810;1811;1812	1811			3	104300000	0	0	0	9879100	94097000	0	0	0	0	328040	0	0				By MS/MS	By MS/MS					By matching
VPHTSVGGGHVK	FAARDTLKVPHTSVGG	SVGGGHVKTASFKFKA	12	AT3G08030.1	AT3G08030.1	308	319	yes	yes	0.01212	72.34			1144	198	1158	2688	1813	1813			1	9493400	0	0	0	0	0	9493400	0	0	0	0	0	0						By MS/MS
VPHTSVGGGHVKT	FAARDTLKVPHTSVGG	VGGGHVKTASFKFKAV	13	AT3G08030.1	AT3G08030.1	308	320	yes	yes	0.024569	92.295			1145	198	1159	2689	1814	1814			1	21515000	0	0	0	0	0	0	0	0	0	0	21515000	0											By MS/MS
VPKKDIPKEKD	KPKEIEVKVPKKDIPK	KDIPKEKD________	11	AT5G14105.1	AT5G14105.1	66	76	yes	yes	2.8973e-07	81.278			1146	358	1160	2690;2691	1815	1815			1	20761000	0	0	0	0	0	0	0	0	0	0	20125000	636010											By MS/MS	By matching
VPKTAAPEDLK	TKFYEILGVPKTAAPE	TAAPEDLKKAYKKAAI	11	AT5G22060.1	AT5G22060.1	21	31	yes	yes	0.029743	73.435			1147	372	1161	2692	1816	1816			1	7239200	0	0	0	0	7239200	0	0	0	0	0	0	0					By MS/MS
VPTVVFHFGGGEVS	LSGMTTVKVPTVVFHF	HFGGGEVSLPASNYLI	14	AT3G61820.1	AT3G61820.1	414	427	yes	yes	0.031799	43.761			1148	275	1162	2693	1817	1817			1	22736000	0	0	0	0	0	0	0	22736000	0	0	0	0								By MS/MS
VPVVKDADKKGLS	VQTENGLYVPVVKDAD	DADKKGLSTIGEEVRF	13	AT3G13930.1	AT3G13930.1	414	426	yes	yes	0.032908	45.992			1149	215	1163	2694;2695	1818	1818			1	10091000	0	0	0	0	7240300	0	0	0	0	0	2850200	0					By MS/MS						By matching
VRADLKPGSINPPHYHPR	LNTLGISFVRADLKPG	NPPHYHPRATEVAHLV	18	AT3G10080.1	AT3G10080.1	102	119	yes	yes	0.081752	18.922			1151	205	1165	2707	1830	1830			1	0	0	0	0	0	0	0	0	0	0	0	0	0									By MS/MS
VRVPVHGG	AQTSRMKMVRVPVHGG	VRVPVHGGLSWQAYNE	8	AT3G13750.1	AT3G13750.1	434	441	yes	yes	8.2982e-32	73.616			1152	213	1166	2708	1831	1831			1	0	0	0	0	0	0	0	0	0	0	0	0	0										By MS/MS
VSGSGVVSTP	INFGTNAIVSGSGVVS	GSGVVSTPLIAKASQE	10	AT5G33340.1	AT5G33340.1	268	277	yes	yes	0.016596	65.474			1153	385	1167	2709	1832	1832			1	29727000	0	0	0	0	0	0	0	0	0	0	0	29727000												By MS/MS
VSNRGFEAGGQNTPS	AGGLWAELVSNRGFEA	AGGQNTPSNIWPWSIV	15	AT3G10740.1	AT3G10740.1	80	94	yes	yes	0.03433	49.223			1156	206	1170	2715	1835	1835			1	40013000	0	0	0	0	0	0	0	0	0	0	40013000	0											By MS/MS
VSRQEQDQAAVDSHRKA	ENVAQRFGVSRQEQDQ	AVDSHRKAAAATAAGK	17	AT2G33150.1	AT2G33150.1	209	225	yes	yes	0.024685	23.853			1157	162	1171	2716	1836	1836			0	4466600	0	0	0	0	4466600	0	0	0	0	0	0	0					By MS/MS
VSSPGDSPNTDGIH	SVRVSKVMVSSPGDSP	SPNTDGIHITGSTNVI	14	AT1G23460.1;AT1G10640.1;AT1G60590.1	AT1G23460.1	231	244	yes	no	0.0078985	64.798			1158	52	1172	2717;2718	1837	1837			1	68798000	0	0	0	0	0	0	0	51175000	0	0	17624000	0								By matching			By MS/MS
VSVYGGPGLDPGR	GNGKMISGVSVYGGPG	GPGLDPGRMYPLVYGG	13	AT3G14240.1	AT3G14240.1	354	366	yes	yes	0.025631	28.812			1159	216	1173	2719	1838	1838			1	0	0	0	0	0	0	0	0	0	0	0	0	0											By MS/MS
VTDPANDDPVNPR	GRKGRIYVVTDPANDD	NDDPVNPRPGTLRYAV	13	AT3G27400.1	AT3G27400.1	105	117	yes	yes	0.03581	47.037			1160	244	1174	2720	1839	1839			1	11117000	0	0	0	0	11117000	0	0	0	0	0	0	0					By MS/MS
VTDPANDDPVNPRPGT	GRKGRIYVVTDPANDD	PVNPRPGTLRYAVTQE	16	AT3G27400.1	AT3G27400.1	105	120	yes	yes	0.0024807	56.817			1161	244	1175	2721;2722;2723;2724;2725	1840;1841	1840			2	31167000	0	0	3399700	0	11845000	4234900	0	8422300	3266000	0	0	0			By matching		By MS/MS	By matching		By MS/MS	By matching
VTDPNYGG	VLLGDLSGVTDPNYGG	VTDPNYGGSIALALGC	8	AT1G67140.3	AT1G67140.3	875	882	yes	yes	0.0016221	57.281			1162	99	1176	2726	1842	1842			1	0	0	0	0	0	0	0	0	0	0	0	0	0									By MS/MS
VTEGPDGYPLIH	DIKSLPFSVTEGPDGY	PDGYPLIHANYLGEKR	12	AT1G79930.1;AT1G79920.1	AT1G79930.1	91	102	yes	no	2.894e-49	73.887			1167	123	1181	2750	1860	1860			1	0	0	0	0	0	0	0	0	0	0	0	0	0					By MS/MS
VTGDGTNDAPALH	TTFDEVVAVTGDGTND	TNDAPALHEADIGLAM	13	AT4G37640.1;AT2G22950.1;AT1G27770.1;AT3G57330.1;AT2G41560.1;AT4G29900.1;AT5G57110.1;AT3G21180.1	AT4G37640.1	752	764	yes	no	0.0058278	55.261			1168	56	1182	2751;2752	1861;1862	1861			2	17508000	0	0	0	0	17508000	0	0	0	0	0	0	0					By MS/MS					By MS/MS
VTNVGSRDGTHT	LSLGVHVEVTNVGSRD	GSRDGTHTMLVFSAPP	12	AT1G02640.1	AT1G02640.1	674	685	yes	yes	0.020968	69.03			1169	3	1183	2753	1863	1863			1	8741000	0	0	0	0	0	0	0	0	0	0	8741000	0											By MS/MS
VTSPGDSPNTDGIH	TVRISRVMVTSPGDSP	SPNTDGIHITASTDVV	14	AT1G70500.1	AT1G70500.1	231	244	yes	yes	0.00010634	56.569			1170	104	1184	2754	1864	1864			1	0	0	0	0	0	0	0	0	0	0	0	0	0					By MS/MS
VVENVSPGTKFDPVPS	LGAAGFVLVVENVSPG	TKFDPVPSCIPGILIT	16	AT4G30020.1;AT2G19170.1	AT4G30020.1	468	483	yes	no	9.767e-22	99.344			1173	316	1187	2762;2763;2764	1868;1869	1868			2	210370000	0	0	33788000	0	0	5903200	0	170680000	0	0	0	0			By MS/MS			By matching		By MS/MS
VVETFSEYPPLGR	KMTPTKPMVVETFSEY	SEYPPLGRFAVRDMRQ	13	AT5G60390.1;AT1G07940.1;AT1G07930.1;AT1G07920.1	AT5G60390.1	399	411	yes	no	0.16267	20.236			1174	18	1188	2765	1870	1870			1	0	0	0	0	0	0	0	0	0	0	0	0	0			By MS/MS
VVGPGGPPDGHGDDHH	CTQYFKLEVVGPGGPP	DGHGDDHH________	16	AT1G80230.1	AT1G80230.1	156	171	yes	yes	1.7626e-08	90.759			1175	124	1189	2766;2767;2768;2769	1871;1872;1873;1874	1872			3	43525000	0	0	0	916600	0	0	0	0	0	2158200	40451000	0				By MS/MS						By MS/MS	By MS/MS
VVGPGGPPDGHGDEDDEHHH	CTQYFELEVVGPGGPP	DEDDEHHH________	20	AT3G15640.1	AT3G15640.1	157	176	yes	yes	1.1474e-20	90.348			1176	217	1190	2770;2771;2772;2773	1875;1876;1877	1875			3	108950000	0	0	0	0	39922000	0	0	0	1148400	0	67883000	0					By MS/MS				By matching		By MS/MS
VVSDKTVNPSGGTGPA	NTDTVCLTVVSDKTVN	PSGGTGPAIILGSFQQ	16	AT3G52500.1	AT3G52500.1	423	438	yes	yes	0.00043963	59.673			1178	259	1192	2782;2783	1882	1882			1	16138000	0	0	0	0	11835000	0	0	0	0	0	4303600	0					By MS/MS						By matching
VVTDPANDDPVNPRPGT	GGRKGRIYVVTDPAND	PVNPRPGTLRYAVTQE	17	AT3G27400.1	AT3G27400.1	104	120	yes	yes	0	140.28			1182	244	1196	2804;2805;2806;2807;2808;2809	1901;1902;1903;1904;1905;1906	1906			6	116530000	0	0	20630000	0	13253000	8701800	0	56625000	6979500	0	10342000	0			By MS/MS		By MS/MS	By MS/MS		By MS/MS	By matching		By MS/MS
VVTDPRDDNPVNPRPGT	GGRDGRFYVVTDPRDD	PVNPRPGTLRHAVIQD	17	AT1G04680.1	AT1G04680.1	121	137	yes	yes	0.029864	23.226			1184	10	1198	2812	1909	1909			0	13559000	0	0	0	0	0	0	0	0	0	13559000	0	0										By MS/MS
VVTDSGNDNPVSPKPGT	GGRDGRIYVVTDSGND	PVSPKPGTLRHAVVQD	17	AT4G24780.1	AT4G24780.1	100	116	yes	yes	9.9507e-06	60.764			1186	305	1200	2818;2819	1915	1915			1	11289000	0	0	0	0	5753700	0	0	0	0	0	5535600	0					By MS/MS						By matching
VYGHDYPTEDGSAVR	VGRLPELNVYGHDYPT	TEDGSAVRDYIHVMDL	15	AT1G12780.1	AT1G12780.1	226	240	yes	yes	2.3546e-07	71.98			1188	30	1202	2822;2823	1917;1918	1918			2	25109000	0	0	0	0	25109000	0	0	0	0	0	0	0					By MS/MS
YAHETQHEKIIR	EKASEMLAYAHETQHE	TQHEKIIRGLALGIAL	12	AT2G32730.1;AT1G04810.1	AT2G32730.1	545	556	yes	no	0.036795	90.614			1190	160	1204	2825;2826	1920	1920			1	10974000	0	0	0	0	6946600	0	0	0	0	0	4027600	0					By MS/MS						By matching
YAIGGSANPTINSQGNRYAAPKN	NDYTHWEMYAIGGSAN	NRYAAPKNPFAKEVTK	23	AT1G04680.1	AT1G04680.1	329	351	yes	yes	0.0056696	27.542			1191	10	1205	2827	1921	1921			0	15831000	0	0	0	0	0	0	0	0	0	0	15831000	0											By MS/MS
YAVGKDSRIGPK	GANVSEVSYAVGKDSR	KDSRIGPKFLNSSVGF	12	AT5G15490.1	AT5G15490.1	249	260	yes	yes	0.1465	39.006			1192	361	1206	2828	1922	1922			1	0	0	0	0	0	0	0	0	0	0	0	0	0				By MS/MS
YDESGPSIVH	QMWISKSEYDESGPSI	ESGPSIVHRKCF____	10	AT5G59370.1;AT3G46520.1;AT3G12110.1;AT3G53750.1;AT2G37620.1;AT5G09810.1	AT5G09810.1	364	373	no	no	0.018113	64.654			1194	349;209	1208	2831	1924	1924			1	11845000	0	0	0	0	11845000	0	0	0	0	0	0	0					By MS/MS
YIGKGGSGNFVK	RDSGPCVTYIGKGGSG	GGSGNFVKMVHNGIEY	12	AT3G02360.2	AT3G02360.2	177	188	yes	yes	0.022422	56.205			1195	188	1209	2832	1925	1925			1	8217500	0	0	0	0	8217500	0	0	0	0	0	0	0					By MS/MS
YINESGAMVPVRVH	GKTQVTIEYINESGAM	AMVPVRVHTVLISTQH	14	AT3G17390.1	AT3G17390.1	176	189	yes	yes	5.5002e-06	76.073			1196	222	1210	2833;2834	1926;1927	1927			2	81205000	0	0	0	0	81205000	0	0	0	0	0	0	0					By MS/MS
YKASTGGDDDVVIGK	YDVTDITLYKASTGGD	DDDVVIGKGTIAAFSH	15	AT1G17620.1	AT1G17620.1	141	155	yes	yes	0.00043096	62.94			1197	40	1211	2835;2836	1928;1929	1928			2	17987000	0	0	0	0	7351200	0	0	0	0	0	10636000	0					By MS/MS						By MS/MS
YKSEDEEHKKK	KMVQEAEKYKSEDEEH	EDEEHKKKVEAKNALE	11	AT1G56410.1;AT5G02490.1;AT5G02500.1	AT5G02500.1	531	541	no	no	0.01485	66.267			1198	342;89	1212	2837;2838;2839	1930	1930			1	12459000	0	0	1400400	0	0	8550500	0	0	2508400	0	0	0			By matching			By MS/MS			By matching
YLGRNGDAMGGTGW	SNNQFYLDYLGRNGDA	DAMGGTGWSMTEFGWD	14	AT1G64390.1	AT1G64390.1	256	269	yes	yes	0.0029532	54.898			1200	94	1214	2842;2843	1932	1932			1	13126000	0	0	0	0	0	3867800	0	0	9258500	0	0	0						By matching			By MS/MS
YLSNNQEHPG	TAGVDTSLYLSNNQEH	SNNQEHPGDHDEVDIE	10	AT3G44990.1	AT3G44990.1	101	110	yes	yes	0.026238	61.161			1201	249	1215	2844	1933	1933			1	5247000	0	0	0	0	0	0	0	0	0	5247000	0	0										By MS/MS
YLSNNQEHPGDHD	TAGVDTSLYLSNNQEH	QEHPGDHDEVDIEFLG	13	AT3G44990.1	AT3G44990.1	101	113	yes	yes	2.7375e-43	112.95			1202	249	1216	2845	1934	1934			1	20685000	0	0	0	0	0	0	0	0	0	0	20685000	0											By MS/MS
YPAPGAHHSGHSGGG	PGGYPPAGYPAPGAHH	HSGHSGGGLGGMIAGA	15	AT4G19200.1	AT4G19200.1	78	92	yes	yes	0.0081496	59.116			1206	297	1220	2856	1941	1941			1	11634000	0	0	0	0	0	0	0	0	0	0	11634000	0											By MS/MS
YQGAGGEAGGPGASGMDDDAPPASGGAGPK	CNPIIAKMYQGAGGEA	ASGGAGPKIEEVD___	30	AT5G02500.1	AT5G02500.1	617	646	yes	yes	0.0011064	32.496			1209	342	1223	2862	1944	1944			1	9620200	0	0	0	0	9620200	0	0	0	0	0	0	0					By MS/MS
YSNSAGGVSGPIPGGPT	LTTTGIFRYSNSAGGV	GPIPGGPTIQIDWSLN	17	AT1G76160.1	AT1G76160.1	293	309	yes	yes	0.028759	33.872			1212	114	1226	2869	1949	1949			1	33101000	0	0	0	0	33101000	0	0	0	0	0	0	0					By MS/MS
YSNSRVPASGD	LSVMGLLRYSNSRVPA	SRVPASGDPPALPPGE	11	AT5G66920.1	AT5G66920.1	301	311	yes	yes	0	158.02			1213	428	1227	2870	1950	1950			1	58349000	0	0	0	0	0	0	0	0	0	0	58349000	0											By MS/MS
YSNSRVPASGDPPALPPG	LSVMGLLRYSNSRVPA	DPPALPPGELVWSMRQ	18	AT5G66920.1	AT5G66920.1	301	318	yes	yes	0.019334	29.099			1214	428	1228	2871	1951	1951			0	17138000	0	0	0	0	17138000	0	0	0	0	0	0	0					By MS/MS
YSVWIGGSILASLSTFQQMWISK	VVAPPERKYSVWIGGS	FQQMWISKSEYDESGP	23	AT5G09810.1;AT3G18780.2;AT1G49240.1	AT5G09810.1	339	361	yes	no	2.2923e-28	69.704			1215	349	1229;1230	2872;2873;2874	1952;1953;1954	1954	26		3	69305000	0	0	0	0	0	0	0	0	0	0	0	69305000												By MS/MS
YTNSKGKAKGQLPPG	VTGVGILKYTNSKGKA	AKGQLPPGPQDEFDKT	15	AT4G12420.1	AT4G12420.1	308	322	yes	yes	0.0027905	65.374			1217	289	1232	2882	1958	1958			1	33233000	0	0	0	0	0	0	0	0	0	0	33233000	0											By MS/MS
YVASDPSQRSKIS	GFNAYWLMYVASDPSQ	PSQRSKISTAFQDASR	13	AT5G66460.1	AT5G66460.1	58	70	yes	yes	0.014705	66.989			1220	426	1235	2893;2894	1964;1965	1964			2	11639000	0	0	0	0	5879300	0	0	0	0	0	5759700	0					By MS/MS						By MS/MS
YVNKEGGTNVK	RNAEALAEYVNKEGGT	KEGGTNVKLAAVPQNV	11	AT2G47470.1	AT2G47470.1	125	135	yes	yes	0.00021983	79.283			1221	186	1236	2895;2896	1966	1966			1	12508000	0	0	0	0	0	0	0	0	0	0	11734000	773860											By MS/MS	By matching
YVSIPIEGPYKPP	KLSKDQSDYVSIPIEG	IEGPYKPPHYRY____	13	AT4G13940.1	AT4G13940.1	469	481	yes	yes	0.03312	46.069			1222	293	1237	2897	1967	1967			1	16951000	0	0	0	0	0	16951000	0	0	0	0	0	0						By MS/MS
YVSIPIEGPYKPPH	KLSKDQSDYVSIPIEG	EGPYKPPHYRY_____	14	AT4G13940.1	AT4G13940.1	469	482	yes	yes	0.0059137	67.997			1223	293	1238	2898;2899;2900;2901;2902;2903	1968;1969;1970	1969			3	129840000	0	0	12960000	0	0	12410000	0	21076000	83396000	0	0	0			By MS/MS			By matching		By matching	By MS/MS
YVTAPASKLPSSPPPV	TQALTILNYVTAPASK	LPSSPPPVTPRWDDFE	16	AT5G21105.1	AT5G21105.1	334	349	yes	yes	0.013104	28.812			1225	371	1240	2912	1977	1977			1	0	0	0	0	0	0	0	0	0	0	0	0	0								By MS/MS
[truncated: 10 more columns]

## Sheet: LPV-transformed_3AAextensions
							INTENSITY																	STUDENT T-TEST								2-WAY ANOVA			EXPERIMENT HITS
							Wild-type						MC9-RNAi						2 OUT 3 REPLICATES?					WTIND vs WTCTRL		RNAiIND vs RNAiCTRL		RNAiIND vs WTIND		RNAiCTRL vs WTCTRL		Genotype	Treatment	Geno:treatment	Wild-type						MC9-RNAi
							Control			Induced			Control			Induced																			Control			Induced			Control			Induced
Sequence	Start position	End position	Leading razor protein	Description	MS/MS Count	Intensity	09234_1p_4542_Simon_secr_WTI_C18_ctrl_long2	12693_1p_EXT442_Xylem_WT_cont_C18_2nd	12703_1p_EXT442_Xylem_WT_cont_C18_3th	09172_1p_4542_Simon_secr_WTI_C18_Induced_long	12697_1p_EXT442_Xylem_WT_inol_C18_2nd	12707_1p_EXT442_Xylem_WT_inol_C18_3th	09238_1p_4542_Simon_secr_RNAi_C18_ctrl_long2	12695_1p_EXT442_Xylem_RNAi_cont_C18_2nd	12701_1p_EXT442_Xylem_RNAi_cont_C18_3th	09174_1p_4542_Simon_secr_RNAi_C18_Induced_long	12699_1p_EXT442_Xylem_RNAi_inol_C18_2nd	12705_1p_EXT442_Xylem_RNAi_inol_C18_3th	WTc	WTi	RNAc	RNAi	Threshold	Diff	p-val	Diff	p-val	Diff	p-val	Diff	p-val	p-val	p-val	p-val	09234_1p_4542_Simon_secr_WTI_C18_ctrl_long2	12693_1p_EXT442_Xylem_WT_cont_C18_2nd	12703_1p_EXT442_Xylem_WT_cont_C18_3th	09172_1p_4542_Simon_secr_WTI_C18_Induced_long	12697_1p_EXT442_Xylem_WT_inol_C18_2nd	12707_1p_EXT442_Xylem_WT_inol_C18_3th	09238_1p_4542_Simon_secr_RNAi_C18_ctrl_long2	12695_1p_EXT442_Xylem_RNAi_cont_C18_2nd	12701_1p_EXT442_Xylem_RNAi_cont_C18_3th	09174_1p_4542_Simon_secr_RNAi_C18_Induced_long	12699_1p_EXT442_Xylem_RNAi_inol_C18_2nd	12705_1p_EXT442_Xylem_RNAi_inol_C18_3th
IIANDQGNRTTPSY	31	44	AT5G02500.1	HEAT SHOCK COGNATE PROTEIN 70-1 (HSC70-1)	12	834554000	0	0	0	29300000	346014000	14489600	0	0	1193400	63835000	366480000	13238500	0	3	1	3	2	2.12039	0.0110361	1.9637	0.0105423	0.107977	0.863682	0.264665	0.354714	0.577574	0.000217815	0.813313	0	0	0	2	3	2	0	0	1	2	2	2
DVTPIPTDSTRRKGGRRGR	130	148	AT3G52580.1	Ribosomal protein S11 family protein; CONTAINS InterPro DOMAIN/s: Ribosomal protein S11 (InterPro:IPR001971), Ribosomal S11, conserved site (InterPro:IPR018102); BEST Arabidopsis thaliana protein match is: Ribosomal protein S11 family protein (TAIR:AT3G11510.1); Has 8774 Blast hits to 8774 proteins in 2899 species: Archae - 250; Bacteria - 4863; Metazoa - 589; Fungi - 162; Plants - 729; Viruses -…	25	1311798000	0	0	2051300	44399700	586332000	50284100	0	0	3165400	82701500	535582000	7287190	1	3	1	3	2	2.10336	0.00697276	1.86307	0.0535993	-0.202685	0.771416	0.0376085	0.939659	0.842037	0.00112576	0.772067	0	0	1	5	9	2	0	0	1	5	9	2
GGIGKGGGIGGGIGKGGGIG	162	181	AT3G23450.1	unknown protein; FUNCTIONS IN: molecular_function unknown; INVOLVED IN: biological_process unknown; LOCATED IN: endomembrane system; EXPRESSED IN: 14 plant structures; EXPRESSED DURING: 8 growth stages; Has 694543 Blast hits to 47111 proteins in 2535 species: Archae - 1794; Bacteria - 163056; Metazoa - 258989; Fungi - 49151; Plants - 70496; Viruses - 8919; Other Eukaryotes - 142138 (source: NCBI …	5	177442000	0	0	333790	11879000	122927000	38716200	0	0	1317400	0	0	2269390	1	3	1	1	1	2.04906	0.00220092	0.0434287	0.896512	-1.63942	0.0118009	0.366213	0.157773	0.0179527	0.0012302	0.00159457	0	0	1	1	2	3	0	0	1	0	0	2
ALPGYMGHGGPGELRPPN	247	264	AT2G17230.1	EXORDIUM LIKE 5 (EXL5)	12	746880000	0	85294000	237890000	0	0	0	58957000	207760000	156980000	0	0	0	2	0	3	0	2	-1.78248	0.0930998	-2.2407	0.000440301	0	1	0.734409	0.421438	0.26262	0.00136021	0.599695	0	2	3	0	0	0	2	4	3	0	0	0
DGAAESLHVK	345	354	AT3G52930.1	FRUCTOSE-BISPHOSPHATE ALDOLASE 8 (FBA8)	3	146590000	0	0	0	14342000	45629000	0	0	0	0	18050000	67563000	1008500	0	2	0	3	2	1.35908	0.0433173	1.37387	0.0673965	0.0321538	0.965206	0	1	0.946988	0.00534069	0.984157	0	0	0	1	1	0	0	0	0	1	1	2
TTDFPKNPPH	406	415	AT2G38080.1	IRREGULAR XYLEM 12 (IRX12)	6	288040000	0	0	0	37471000	127520000	3278800	0	0	0	53491000	66278000	0	0	3	0	2	2	1.68543	0.0265807	1.415	0.103242	-0.246085	0.767842	0	1	0.796864	0.00586189	0.753836	0	0	0	2	1	1	0	0	0	2	1	0
LAADPPVGTPARPG	294	307	AT3G07320.1	O-Glycosyl hydrolases family 17 protein; FUNCTIONS IN: cation binding, hydrolase activity, hydrolyzing O-glycosyl compounds, catalytic activity; INVOLVED IN: carbohydrate metabolic process; LOCATED IN: plant-type cell wall; EXPRESSED IN: 24 plant structures; EXPRESSED DURING: 15 growth stages; CONTAINS InterPro DOMAIN/s: X8 (InterPro:IPR012946), Glycoside hydrolase, catalytic core (InterPro:IPR01…	5	592848000	0	243990000	26376000	0	0	10378000	49051000	184584000	78463000	0	0	0	2	1	3	0	2	-0.990601	0.298865	-2.24816	0.00134183	-0.543938	0.308408	0.713619	0.391043	0.851417	0.0061061	0.189527	0	2	1	0	0	1	2	2	1	0	0	0
VDRTSSGSSSKPPSTIVFGN	288	307	AT3G61820.1	Eukaryotic aspartyl protease family protein; FUNCTIONS IN: aspartic-type endopeptidase activity; INVOLVED IN: proteolysis; LOCATED IN: plant-type cell wall; EXPRESSED IN: 22 plant structures; EXPRESSED DURING: 13 growth stages; CONTAINS InterPro DOMAIN/s: Peptidase aspartic (InterPro:IPR021109), Peptidase aspartic, catalytic (InterPro:IPR009007), Peptidase A1 (InterPro:IPR001461); BEST Arabidopsi…	9	2346439000	6964400	950710000	156302000	0	124550	188861000	88791000	670840000	283830000	0	0	0	3	2	3	0	3	-1.6015	0.234555	-2.68295	0.000501526	-0.677062	0.520467	0.404383	0.580584	0.822242	0.00651506	0.384107	2	2	2	0	1	2	3	2	2	0	0	0
NVFTGGKGNREQ	128	139	AT2G06850.1	XYLOGLUCAN ENDOTRANSGLUCOSYLASE/HYDROLASE 4 (XTH4)	8	1468461600	0	494595000	47372300	0	0	1353150	3161600	288087000	633900000	0	0	0	2	1	3	0	2	-1.66817	0.11196	-2.15784	0.044608	-0.0145046	0.962514	0.475167	0.680315	0.689012	0.00873081	0.670758	0	3	3	0	0	2	1	3	3	0	0	0
VGDVTATIVGGLNSQNPGIQK	166	186	AT3G10080.1	RmlC-like cupins superfamily protein; FUNCTIONS IN: manganese ion binding, nutrient reservoir activity; INVOLVED IN: biological_process unknown; LOCATED IN: endomembrane system, apoplast; EXPRESSED IN: 22 plant structures; EXPRESSED DURING: 13 growth stages; CONTAINS InterPro DOMAIN/s: Cupin, RmlC-type (InterPro:IPR011051), Cupin 1 (InterPro:IPR006045), RmlC-like jelly roll fold (InterPro:IPR0147…	5	138243000	0	54413000	0	0	0	0	13177000	56869000	13784000	0	0	0	1	0	3	0	1	-0.744909	0.372966	-1.82362	0.00112268	0	1	0.957586	0.264186	0.311728	0.0106097	0.201269	0	2	0	0	0	0	1	3	2	0	0	0
DSTQIHTHM	640	648	AT5G17920.1	METHIONINE SYNTHESIS 1 (ATMS1)	2	17334000	0	0	0	0	0	0	0	0	0	9430300	0	7904000	0	0	0	2	1	0	1	1.02781	0.0463873	1.03818	0.042054	0	1	0.0106494	0.0115563	0.0619985	0	0	0	0	0	0	0	0	0	1	0	1
VVENVSPGTKFDPVPS	468	483	AT4G30020.1	PA-domain containing subtilase family protein; FUNCTIONS IN: identical protein binding, serine-type endopeptidase activity; INVOLVED IN: proteolysis, negative regulation of catalytic activity; LOCATED IN: endomembrane system, cell wall, membrane; EXPRESSED IN: 20 plant structures; EXPRESSED DURING: 13 growth stages; CONTAINS InterPro DOMAIN/s: Protease-associated PA (InterPro:IPR003137), Proteina…	5	406900000	0	0	33788000	0	0	5903200	46412000	241611000	79191000	0	0	0	1	1	3	0	1	-0.307561	0.705901	-2.26679	0.000524874	-0.249878	0.593628	1.70935	0.0612961	0.102095	0.0115928	0.0382208	0	0	1	0	1	1	1	2	1	0	0	0
RRKEDTPKPGQPGQAPRPAGPGA	103	125	AT2G40590.1	Ribosomal protein S26e family protein; FUNCTIONS IN: structural constituent of ribosome; INVOLVED IN: translation, ribosome biogenesis; LOCATED IN: cytosolic small ribosomal subunit, ribosome; EXPRESSED IN: pollen tube; CONTAINS InterPro DOMAIN/s: Ribosomal protein S26e (InterPro:IPR000892); BEST Arabidopsis thaliana protein match is: Ribosomal protein S26e family protein (TAIR:AT2G40510.1); Has …	25	1146156900	0	0	4968340	16294800	525087900	48427000	0	0	59088900	71320500	411189600	9785400	1	3	1	3	2	1.93101	0.0348624	1.50622	0.159632	-0.0531778	0.938417	0.371606	0.684557	0.773201	0.0122739	0.701249	0	0	3	2	11	3	0	0	3	5	8	2
VNKGHFVTKGSGNIDDKG	59	76	AT4G38770.1	PROLINE-RICH PROTEIN 4 (PRP4)	8	293610000	0	140140000	0	0	0	1396200	15189000	109680000	27202000	0	0	0	1	1	3	0	1	-0.844563	0.332932	-1.74523	0.0027566	-0.0118794	0.956662	0.888786	0.321134	0.311654	0.0128154	0.299577	0	2	0	0	0	2	1	2	1	0	0	0
DKYTGTGFQSKGSYLFGH	62	79	AT2G06850.1	XYLOGLUCAN ENDOTRANSGLUCOSYLASE/HYDROLASE 4 (XTH4)	3	60872000	0	20602000	756350	0	0	0	0	18213000	21300000	0	0	0	2	0	2	0	2	-0.956126	0.105665	-1.19202	0.0954354	0	1	0.271282	0.713658	0.679377	0.0169765	0.749991	0	1	1	0	0	0	0	2	1	0	0	0
DSQRQATKDAGVIAGLN	156	172	AT5G02500.1	HEAT SHOCK COGNATE PROTEIN 70-1 (HSC70-1)	8	461498000	0	0	0	9260200	314608000	0	0	0	0	18580000	119050000	0	0	2	0	2	2	1.47715	0.115957	1.5277	0.100806	-0.103521	0.921897	0	1	0.808901	0.0194077	0.962076	0	0	0	2	4	0	0	0	0	1	2	0
STTGGFEAGISKDGQTREHA	118	137	AT5G60390.1	GTP binding Elongation factor Tu family protein; FUNCTIONS IN: calmodulin binding, translation elongation factor activity; INVOLVED IN: translational elongation; LOCATED IN: mitochondrion, nucleus, plasma membrane, vacuole, cytoplasm; EXPRESSED IN: 6 plant structures; EXPRESSED DURING: L mature pollen stage, M germinated pollen stage, seed development stages; CONTAINS InterPro DOMAIN/s: Translati…	7	716446000	0	0	522500	6848100	131491400	66417000	0	0	2321100	6767100	502081200	0	1	3	1	2	2	1.71673	0.0125901	1.23319	0.257527	-0.532141	0.612243	-0.0486085	0.881107	0.583375	0.0198069	0.646934	0	0	1	1	4	3	0	0	2	1	3	0
AADESTGTIGKRLA	28	41	AT3G52930.1	FRUCTOSE-BISPHOSPHATE ALDOLASE 8 (FBA8)	10	671375800	0	0	0	11763000	122314800	0	0	0	0	6570000	509624000	21112900	0	2	0	3	2	0.981902	0.286525	1.89654	0.0378709	0.765426	0.472899	0	1	0.559484	0.0216702	0.392519	0	0	0	1	5	0	0	0	0	1	3	3
AVNNNDGSHIVH	162	173	AT4G38630.1	REGULATORY PARTICLE NON-ATPASE 10 (RPN10)	3	83435000	0	0	0	0	3728500	4087500	0	0	1865200	5841800	66213000	1698400	0	2	1	3	2	0.490487	0.0853148	1.12179	0.102496	0.529106	0.350837	-0.102198	0.732569	0.478112	0.0228389	0.303192	0	0	0	0	1	1	0	0	1	1	1	1
HEEEKHHRIAGPS	339	351	AT3G54260.1	TRICHOME BIREFRINGENCE-LIKE 36 (TBL36)	5	820748100	0	377790000	14818000	0	0	8876900	1968100	214440000	200440000	0	2415800	0	2	1	3	1	2	-1.32442	0.203195	-1.79776	0.0713702	-0.11381	0.853564	0.35953	0.733411	0.834963	0.0256489	0.689307	0	2	2	0	0	2	1	2	3	0	1	0
IRHVIGDPGTPAKPGEE	291	307	AT4G29360.1	O-Glycosyl hydrolases family 17 protein; FUNCTIONS IN: cation binding, hydrolase activity, hydrolyzing O-glycosyl compounds, catalytic activity; INVOLVED IN: carbohydrate metabolic process; LOCATED IN: anchored to plasma membrane, anchored to membrane; EXPRESSED IN: 19 plant structures; EXPRESSED DURING: 11 growth stages; CONTAINS InterPro DOMAIN/s: X8 (InterPro:IPR012946), Glycoside hydrolase, f…	5	267517000	0	50508000	85425000	0	0	0	0	49041000	82542900	0	0	0	2	0	2	0	2	-1.44143	0.138386	-1.44273	0.128699	0	1	0.0219444	0.984368	0.969678	0.0289793	0.999071	0	1	3	0	0	0	0	1	2	0	0	0
FAFKKDTGDTRETPAID	332	348	AT5G15490.1	UDP-GLUCOSE DEHYDROGENASE 3 (UGD3)	10	264646700	0	0	0	8007700	185600000	0	0	0	0	23526800	47508700	0	0	2	0	2	2	1.12472	0.224483	1.592	0.0729498	-0.0502024	0.962821	0	1	0.594287	0.0290569	0.660125	0	0	0	2	5	0	0	0	0	2	3	0
YNENQKTGPGTE	318	329	AT3G07320.1	O-Glycosyl hydrolases family 17 protein; FUNCTIONS IN: cation binding, hydrolase activity, hydrolyzing O-glycosyl compounds, catalytic activity; INVOLVED IN: carbohydrate metabolic process; LOCATED IN: plant-type cell wall; EXPRESSED IN: 24 plant structures; EXPRESSED DURING: 15 growth stages; CONTAINS InterPro DOMAIN/s: X8 (InterPro:IPR012946), Glycoside hydrolase, catalytic core (InterPro:IPR01…	4	41750000	0	18258000	0	0	0	4978900	0	12273000	6240700	0	0	0	1	1	2	0	1	-0.308084	0.558252	-1.22834	0.0189025	-0.757817	0.0595348	0.162443	0.762763	0.335161	0.0294264	0.151626	0	1	0	0	0	1	0	2	1	0	0	0
IPPRKAIDVPFGRN	25	38	AT2G06850.1	XYLOGLUCAN ENDOTRANSGLUCOSYLASE/HYDROLASE 4 (XTH4)	4	457100000	0	72207000	113980000	0	0	0	0	42035000	228880000	0	0	0	2	0	2	0	2	-1.52931	0.10763	-1.32385	0.182152	0	1	-0.019158	0.986941	0.883541	0.0325436	0.857155	0	2	1	0	0	0	0	1	2	0	0	0
AEDKTTGQKNKITITNDKGRLSKD	496	519	AT5G02500.1	HEAT SHOCK COGNATE PROTEIN 70-1 (HSC70-1)	4	92934500	0	0	0	0	6684500	7237900	0	0	694150	0	72968000	5349200	0	2	1	2	2	0.624397	0.12495	1.11721	0.137464	0.280322	0.699178	-0.212487	0.124205	0.923403	0.0343125	0.491542	0	0	0	0	1	1	0	0	1	0	2	2
ESRSPRDDDGHGTHTSSTAAGSVVE	202	226	AT5G67360.1	(ARA12)	4	374358000	668330	156485000	43752000	0	0	15664000	11017000	142397000	4375400	0	0	0	3	1	3	0	2	-0.719395	0.420503	-1.6273	0.0232257	-0.849202	0.0808281	0.0587069	0.948046	0.416262	0.0344533	0.353683	1	2	1	0	0	1	1	2	1	0	0	0
SQVIIMNHPGQIGNGY	330	345	AT5G60390.1	GTP binding Elongation factor Tu family protein; FUNCTIONS IN: calmodulin binding, translation elongation factor activity; INVOLVED IN: translational elongation; LOCATED IN: mitochondrion, nucleus, plasma membrane, vacuole, cytoplasm; EXPRESSED IN: 6 plant structures; EXPRESSED DURING: L mature pollen stage, M germinated pollen stage, seed development stages; CONTAINS InterPro DOMAIN/s: Translati…	3	119910000	0	0	0	0	49452000	0	0	0	0	12254000	58201000	0	0	1	0	2	1	0.641292	0.398712	1.51959	0.0419325	0.633915	0.464691	0	1	0.659903	0.0350065	0.333062	0	0	0	0	2	0	0	0	0	1	1	0
HEQSVPTKIG	523	532	AT2G34790.1	MATERNAL EFFECT EMBRYO ARREST 23 (MEE23)	2	317990000	0	0	0	0	97159000	1671800	0	0	0	0	201510000	17642000	0	2	0	2	2	0.917739	0.311923	1.67764	0.0659803	0.708613	0.513165	0	1	0.544031	0.0368449	0.484785	0	0	0	0	1	1	0	0	0	0	1	1
DLKIAAKDGGGKIKN	81	95	AT4G16500.1	Cystatin/monellin superfamily protein; FUNCTIONS IN: enzyme regulator activity, cysteine-type endopeptidase inhibitor activity; INVOLVED IN: biological_process unknown; LOCATED IN: cell wall, vacuole; EXPRESSED IN: 24 plant structures; EXPRESSED DURING: 15 growth stages; CONTAINS InterPro DOMAIN/s: Proteinase inhibitor I25, cystatin (InterPro:IPR000010), Proteinase inhibitor I25, cystatin, conser…	11	984897000	509080	309114000	58325120	0	0	40284000	9131200	197043000	370484000	0	0	0	3	1	3	0	2	-0.820078	0.458226	-1.99587	0.0181559	-0.555424	0.385496	0.620366	0.557436	0.955414	0.0368684	0.326828	1	2	3	0	0	2	1	2	5	0	0	0
ASGKVNKPLHPK	755	766	AT3G13750.1	BETA GALACTOSIDASE 1 (BGAL1)	6	318460000	0	13147000	20781000	0	0	6088500	0	8108100	270340000	0	0	0	2	1	2	0	2	-0.535045	0.459816	-1.69115	0.0539079	-0.596732	0.212081	0.559372	0.528519	0.968107	0.0394412	0.237589	0	1	1	0	0	1	0	1	4	0	0	0
YSEIDGGGHHHRGGGDSGG	243	261	AT5G01710.1	methyltransferases; FUNCTIONS IN: methyltransferase activity; INVOLVED IN: metabolic process; LOCATED IN: endomembrane system; EXPRESSED IN: sperm cell, male gametophyte, pollen tube; EXPRESSED DURING: L mature pollen stage, M germinated pollen stage; CONTAINS InterPro DOMAIN/s: Methyltransferase FkbM (InterPro:IPR006342), Methyltransferase type 11 (InterPro:IPR013216); BEST Arabidopsis thaliana …	4	185725400	0	53178500	27245000	0	0	13398000	0	32844800	59059000	0	0	0	2	1	2	0	2	-0.66122	0.422395	-1.51652	0.0410943	-0.698474	0.195709	0.156825	0.850208	0.563701	0.0417664	0.369471	0	2	2	0	0	1	0	2	2	0	0	0
FINSISAVGSKHPSVSG	88	104	AT5G51550.1	EXORDIUM LIKE 3 (EXL3)	5	168917800	0	99592100	0	0	0	0	7955800	61370100	0	0	0	0	1	0	2	0	1	-0.894474	0.285212	-1.23323	0.0725895	0	1	0.244869	0.786133	0.868989	0.0431617	0.712305	0	2	0	0	0	0	2	2	0	0	1	0
GLKHYRDGGHTPVTGGDQVTKPPM	348	371	AT2G05790.1	O-Glycosyl hydrolases family 17 protein; FUNCTIONS IN: cation binding, hydrolase activity, hydrolyzing O-glycosyl compounds, catalytic activity; INVOLVED IN: carbohydrate metabolic process; LOCATED IN: endomembrane system; EXPRESSED IN: 22 plant structures; EXPRESSED DURING: 13 growth stages; CONTAINS InterPro DOMAIN/s: X8 (InterPro:IPR012946), Glycoside hydrolase, catalytic core (InterPro:IPR017…	44	4421914600	0	1215971000	1317996600	0	0	232131600	11980000	749013800	883266600	0	11500000	0	2	1	3	1	2	-1.23035	0.381496	-2.29496	0.046848	-0.867686	0.399512	0.196925	0.874677	0.664602	0.0455687	0.495325	0	14	15	0	0	11	1	12	12	0	2	0
AVASKPDDTNNIKAPTHGGSGE	85	106	AT2G03200.1	Eukaryotic aspartyl protease family protein; FUNCTIONS IN: aspartic-type endopeptidase activity; INVOLVED IN: proteolysis; LOCATED IN: endomembrane system; EXPRESSED IN: 10 plant structures; EXPRESSED DURING: 4 anthesis, C globular stage, petal differentiation and expansion stage; CONTAINS InterPro DOMAIN/s: Peptidase aspartic (InterPro:IPR021109), Peptidase aspartic, catalytic (InterPro:IPR00900…	2	65432000	0	0	0	0	17007000	0	0	0	0	4135000	44290000	0	0	1	0	2	1	0.90981	0.125264	1.04093	0.200063	0.227999	0.789128	0	1	0.70439	0.0458591	0.877826	0	0	0	0	1	0	0	0	0	1	1	0
APPPMSDAHTINGKPGPL	183	200	AT5G03260.1	LACCASE 11 (LAC11)	6	452854000	0	0	0	22845000	133590000	0	0	0	0	28897000	267516000	0	0	2	0	2	2	1.23269	0.198594	1.48192	0.150332	0.180797	0.882369	0	1	0.924992	0.046876	0.834759	0	0	0	1	1	0	0	0	0	1	4	0
IVNSFKTIDG	165	174	AT1G04680.1	Pectin lyase-like superfamily protein; FUNCTIONS IN: lyase activity, pectate lyase activity; INVOLVED IN: biological_process unknown; LOCATED IN: membrane; EXPRESSED IN: 23 plant structures; EXPRESSED DURING: 13 growth stages; CONTAINS InterPro DOMAIN/s: Pectin lyase fold/virulence factor (InterPro:IPR011050), AmbAllergen (InterPro:IPR018082), Pectate lyase/Amb allergen (InterPro:IPR002022), Pect…	1	26309000	0	0	0	0	0	0	0	0	5195000	16011000	5103700	0	0	0	1	2	1	0	1	0.473888	0.338338	0.566942	0.191654	0.724777	0.0899632	0.0289731	0.0525982	0.753833	0	0	0	0	0	0	0	0	1	1	1	0
AKADVEPKAAEAETKPSQV	103	121	AT3G56240.1	COPPER CHAPERONE (CCH)	14	1424725000	0	0	0	19950000	1205882600	0	0	0	0	19272000	179570200	0	0	2	0	2	2	1.5873	0.211312	1.40631	0.143528	-0.195542	0.888584	0	1	0.87739	0.0529173	0.894247	0	0	0	2	8	0	0	0	0	2	5	0
YLSNNQEHPGDHD	101	113	AT3G44990.1	XYLOGLUCAN ENDO-TRANSGLYCOSYLASE-RELATED 8 (XTR8)	2	25932000	0	0	0	0	0	0	0	0	0	5247000	20685000	0	0	0	0	2	1	0	1	0.889856	0.15633	0.709036	0.263216	0	1	0.145373	0.0530135	0.366778	0	0	0	0	0	0	0	0	0	1	1	0
KIDSEGNARKVVG	106	118	AT2G32060.1	Ribosomal protein L7Ae/L30e/S12e/Gadd45 family protein; FUNCTIONS IN: structural constituent of ribosome; INVOLVED IN: translation; LOCATED IN: cytosolic small ribosomal subunit, cytosolic ribosome, nucleus; EXPRESSED IN: 22 plant structures; EXPRESSED DURING: 13 growth stages; CONTAINS InterPro DOMAIN/s: Ribosomal protein S12e (InterPro:IPR000530), Ribosomal protein L7Ae/L30e/S12e/Gadd45 (InterP…	7	415640000	0	0	0	5036500	313971000	0	0	0	0	28108700	68529000	0	0	2	0	2	2	1.22071	0.231358	1.21516	0.128722	0.0913536	0.934858	0	1	0.865257	0.0531163	0.996007	0	0	0	1	3	0	0	0	0	2	1	0
IIANDQGNRITPS	59	71	AT5G28540.1	(BIP1)	4	98338000	0	0	0	5075800	72018000	0	0	0	0	5284500	15958000	0	0	2	0	2	2	1.02704	0.209083	0.944541	0.157532	-0.207126	0.820066	0	1	0.714782	0.0545293	0.927289	0	0	0	1	2	0	0	0	0	1	1	0
NVYTKGSGDKEQ	118	129	AT4G30290.1	XYLOGLUCAN ENDOTRANSGLUCOSYLASE/HYDROLASE 19 (XTH19)	3	45072000	0	16073000	1064800	0	0	748490	0	9582800	17603000	0	0	0	2	1	2	0	2	-0.513214	0.292225	-0.962995	0.130075	-0.191407	0.226935	0.258375	0.709815	0.921705	0.0557831	0.51495	0	1	1	0	0	1	0	1	1	0	0	0
SPTEPGKGIE	62	71	AT5G14040.1	PHOSPHATE TRANSPORTER 3;1 (PHT3;1)	3	323410000	0	0	0	0	17898000	13001000	0	0	1009500	0	284330000	7170600	0	2	1	2	2	0.859648	0.214495	1.20321	0.171441	0.43717	0.649003	0.0936066	0.742977	0.583444	0.0571287	0.721104	0	0	0	0	1	1	0	0	1	0	1	1
IVVIGHVDSGKSTTTGHLIYK	10	30	AT5G60390.1	GTP binding Elongation factor Tu family protein; FUNCTIONS IN: calmodulin binding, translation elongation factor activity; INVOLVED IN: translational elongation; LOCATED IN: mitochondrion, nucleus, plasma membrane, vacuole, cytoplasm; EXPRESSED IN: 6 plant structures; EXPRESSED DURING: L mature pollen stage, M germinated pollen stage, seed development stages; CONTAINS InterPro DOMAIN/s: Translati…	9	189473500	0	0	0	936660	138748500	0	0	0	0	17588600	32206000	0	0	2	0	2	2	0.747386	0.397933	1.26596	0.0687744	0.273463	0.783056	0	1	0.976722	0.0650051	0.596935	0	0	0	1	5	0	0	0	0	2	1	0
SIAKTTPDRQQ	62	72	AT2G38540.1	LIPID TRANSFER PROTEIN 1 (LP1)	4	255320000	0	42702000	31736000	0	0	7845500	0	26364000	146674000	0	0	0	2	1	2	0	2	-1.14609	0.249039	-1.45509	0.171679	-0.244995	0.718108	0.0640108	0.954037	0.885761	0.0656183	0.806473	0	1	1	0	0	1	0	1	2	0	0	0
GYAKQYDSEDGKKGIQ	132	147	AT1G43170.1	RIBOSOMAL PROTEIN 1 (RP1)	4	91965000	0	0	0	0	18711000	539940	0	0	0	0	65368000	7345680	0	2	0	2	2	0.612283	0.309525	1.21215	0.157907	0.468428	0.617017	0	1	0.710207	0.070582	0.512406	0	0	0	0	2	1	0	0	0	0	3	2
VVDSSNNLKEPKG	371	383	AT5G56530.1	Protein of Unknown Function (DUF239); CONTAINS InterPro DOMAIN/s: Protein of unknown function DUF239, plant (InterPro:IPR004314); BEST Arabidopsis thaliana protein match is: Protein of Unknown Function (DUF239) (TAIR:AT1G55360.1); Has 1807 Blast hits to 1807 proteins in 277 species: Archae - 0; Bacteria - 0; Metazoa - 736; Fungi - 347; Plants - 385; Viruses - 0; Other Eukaryotes - 339 (source: NC…	2	37264000	0	16774000	596190	0	2852000	0	0	6847200	10195000	0	0	0	2	1	2	0	2	-0.747729	0.278199	-0.723975	0.156545	0.190901	0.701231	0.167148	0.780381	0.635577	0.0775204	0.974734	0	1	1	0	1	0	0	1	1	0	0	0
ASHHTTVPYGPHPS	171	184	AT4G30020.1	PA-domain containing subtilase family protein; FUNCTIONS IN: identical protein binding, serine-type endopeptidase activity; INVOLVED IN: proteolysis, negative regulation of catalytic activity; LOCATED IN: endomembrane system, cell wall, membrane; EXPRESSED IN: 20 plant structures; EXPRESSED DURING: 13 growth stages; CONTAINS InterPro DOMAIN/s: Protease-associated PA (InterPro:IPR003137), Proteina…	4	118318000	0	32970000	5791900	0	0	0	0	17819000	61738000	0	0	0	2	0	2	0	2	-0.815201	0.242907	-1.09842	0.223556	0	1	0.18134	0.858802	0.936608	0.0834997	0.777326	0	1	2	0	0	0	0	1	2	0	0	0
ATDPQKSEPGTIR	176	188	AT4G23900.1	Nucleoside diphosphate kinase family protein; FUNCTIONS IN: nucleoside diphosphate kinase activity, zinc ion binding, ATP binding; INVOLVED IN: UTP biosynthetic process, GTP biosynthetic process, CTP biosynthetic process; LOCATED IN: mitochondrion; EXPRESSED IN: 24 plant structures; EXPRESSED DURING: 15 growth stages; CONTAINS InterPro DOMAIN/s: Nucleoside diphosphate kinase, core (InterPro:IPR00…	3	41612900	0	0	0	0	1915100	0	0	0	0	6087300	33610800	0	0	1	0	2	1	0.0385335	0.922504	1.17948	0.0747847	0.979799	0.175533	0	1	0.221378	0.0839316	0.101739	0	0	0	0	1	0	0	0	0	1	2	0
AVYQRSGGAPGGAGGE	641	656	AT5G28540.1	(BIP1)	2	24765300	0	0	0	0	0	0	0	0	0	0	19449000	5316300	0	0	0	2	1	0	1	0.945441	0.157696	0.696735	0.234112	0	1	0.316521	0.0881434	0.205648	0	0	0	0	0	0	0	0	0	0	1	1
VEIDNNNRPKAID	61	73	AT4G38680.1	GLYCINE RICH PROTEIN 2 (GRP2)	2	28782700	0	0	0	0	1832300	0	0	0	0	4304700	22646000	0	0	1	0	2	1	0.214649	0.532408	0.869327	0.133001	0.704048	0.23444	0	1	0.214541	0.0883985	0.275124	0	0	0	0	1	0	0	0	0	1	1	0
LGGGGGLGSRKPI	23	35	AT4G16500.1	Cystatin/monellin superfamily protein; FUNCTIONS IN: enzyme regulator activity, cysteine-type endopeptidase inhibitor activity; INVOLVED IN: biological_process unknown; LOCATED IN: cell wall, vacuole; EXPRESSED IN: 24 plant structures; EXPRESSED DURING: 15 growth stages; CONTAINS InterPro DOMAIN/s: Proteinase inhibitor I25, cystatin (InterPro:IPR000010), Proteinase inhibitor I25, cystatin, conser…	1	77155000	0	41181000	0	0	0	0	0	16203000	19442000	0	0	329800	1	0	2	1	1	-0.530517	0.454723	-1.12663	0.120754	-0.407964	0.121009	0.188153	0.832721	0.804765	0.0902213	0.507942	0	1	0	0	0	0	0	1	1	0	0	1
GGSPYGAGTFAGDGSRQPTE	160	179	AT4G27270.1	Quinone reductase family protein; FUNCTIONS IN: oxidoreductase activity, FMN binding; INVOLVED IN: negative regulation of transcription; LOCATED IN: plasma membrane; EXPRESSED IN: 21 plant structures; EXPRESSED DURING: 13 growth stages; CONTAINS InterPro DOMAIN/s: Flavoprotein WrbA (InterPro:IPR010089), NADPH-dependent FMN reductase (InterPro:IPR005025), Flavodoxin/nitric oxide synthase (InterPro…	9	247080500	0	0	0	4606200	131768500	0	0	0	0	24762000	85947000	0	0	2	0	2	2	0.846473	0.350406	1.20814	0.165761	0.260861	0.817808	0	1	0.885128	0.0918736	0.744768	0	0	0	2	3	0	0	0	0	1	3	0
IDTGIDPTHPS	171	181	AT1G30600.1	Subtilase family protein; FUNCTIONS IN: identical protein binding, serine-type endopeptidase activity; INVOLVED IN: proteolysis, negative regulation of catalytic activity; LOCATED IN: plant-type cell wall; EXPRESSED IN: 21 plant structures; EXPRESSED DURING: 13 growth stages; CONTAINS InterPro DOMAIN/s: Protease-associated PA (InterPro:IPR003137), Peptidase S8/S53, subtilisin/kexin/sedolisin (Int…	1	68187000	0	28286000	3018200	0	0	6247000	0	23497000	7139400	0	0	0	2	1	2	0	2	-0.409799	0.589339	-1.24041	0.0705145	-0.636523	0.200457	0.194092	0.810244	0.622215	0.092362	0.364234	0	1	1	0	0	1	0	1	1	0	0	0
GISGQGMSSGIK	136	147	AT2G02560.1	CULLIN-ASSOCIATED AND NEDDYLATION DISSOCIATED (CAND1)	2	49260000	0	0	0	7342400	33605000	0	0	0	0	8312200	0	0	0	2	0	1	1	0.927491	0.177557	0.419961	0.376466	-0.547361	0.472175	0	1	0.430655	0.0933279	0.493584	0	0	0	1	1	0	0	0	0	1	0	0
SSKGSDYVIVK	306	316	AT4G35350.1	XYLEM CYSTEINE PEPTIDASE 1 (XCP1)	3	151490000	0	0	0	20235000	122220000	0	0	0	0	9034000	0	0	0	2	0	1	1	1.2094	0.198219	0.472551	0.311059	-0.837831	0.381175	0	1	0.319525	0.0937576	0.429005	0	0	0	1	1	0	0	0	0	1	0	0
FYVVTDPRDDNPVNPRPGT	119	137	AT1G04680.1	Pectin lyase-like superfamily protein; FUNCTIONS IN: lyase activity, pectate lyase activity; INVOLVED IN: biological_process unknown; LOCATED IN: membrane; EXPRESSED IN: 23 plant structures; EXPRESSED DURING: 13 growth stages; CONTAINS InterPro DOMAIN/s: Pectin lyase fold/virulence factor (InterPro:IPR011050), AmbAllergen (InterPro:IPR018082), Pectate lyase/Amb allergen (InterPro:IPR002022), Pect…	76	17446874600	37424200	3774300000	972849000	70251600	0	1025886000	2840888100	4387480000	2667246000	757593500	906764000	6134000	3	2	3	3	4	-1.09183	0.360403	-1.29902	0.142916	0.587377	0.629855	0.794566	0.254973	0.310469	0.0979185	0.875069	5	5	13	8	0	15	16	9	15	21	4	4
LVIIPAGVPRKPG	100	112	AT1G53240.1	MITOCHONDRIAL MALATE DEHYDROGENASE 1 (mMDH1)	2	120620000	0	0	0	0	0	0	0	0	0	24454000	96170000	0	0	0	0	2	1	0	1	1.33061	0.162801	0.975022	0.251996	0	1	0.369403	0.0998116	0.161342	0	0	0	0	0	0	0	0	0	1	1	0
KLVIVGDGGTGKTT	15	28	AT5G20020.1	RAS-RELATED GTP-BINDING NUCLEAR PROTEIN 2 (RAN2)	3	35637000	0	0	1063800	4425400	30147000	0	0	0	0	0	0	0	1	2	0	0	1	0.8454	0.106932	0	1	-0.915712	0.114791	-0.124651	0.496582	0.0643386	0.100777	0.141642	0	0	1	1	2	0	0	0	0	0	0	0
DIHSPRIPSSEE	699	710	AT5G17920.1	METHIONINE SYNTHESIS 1 (ATMS1)	2	36370900	0	0	21817	6916000	29433000	0	0	0	0	0	0	0	1	2	0	0	1	1.4786	0.112301	0	1	-0.988521	0.189584	0.611946	0.199904	0.625738	0.1051	0.0632437	0	0	1	1	1	0	0	0	0	0	0	0
YNEDTRPGPV	315	324	AT2G01630.1	O-Glycosyl hydrolases family 17 protein; FUNCTIONS IN: cation binding, hydrolase activity, hydrolyzing O-glycosyl compounds, catalytic activity; INVOLVED IN: carbohydrate metabolic process; LOCATED IN: anchored to plasma membrane, plasma membrane, anchored to membrane; EXPRESSED IN: 23 plant structures; EXPRESSED DURING: 13 growth stages; CONTAINS InterPro DOMAIN/s: X8 (InterPro:IPR012946), Glyco…	1	20738000	0	11346000	1360800	0	0	0	0	8030500	0	0	0	0	2	0	1	0	1	-0.757927	0.115302	-0.276058	0.549097	0	1	-0.246133	0.678084	0.985812	0.105525	0.419895	0	1	1	0	0	0	0	1	0	0	0	0
AEAEPKAEADPKVE	71	84	AT3G56240.1	COPPER CHAPERONE (CCH)	3	92532300	0	0	0	2569800	82355000	0	0	0	0	0	7607300	0	0	2	0	1	1	0.921937	0.240078	0.460579	0.273932	-0.430267	0.591996	0	1	0.61419	0.106846	0.561225	0	0	0	1	1	0	0	0	0	0	1	0
AAAPAAGGGAAAAAPAAEEKKKDEPA	75	100	AT5G47700.1	60S acidic ribosomal protein family; FUNCTIONS IN: structural constituent of ribosome; INVOLVED IN: translational elongation; LOCATED IN: cytosol, cytosolic ribosome, ribosome, nucleus, plasma membrane; EXPRESSED IN: 24 plant structures; EXPRESSED DURING: 13 growth stages; CONTAINS InterPro DOMAIN/s: Ribosomal protein 60S (InterPro:IPR001813); BEST Arabidopsis thaliana protein match is: 60S acidi…	20	692821800	0	0	0	584560	196436090	3765800	0	0	0	0	492034200	0	0	3	0	1	1	1.22429	0.176832	1.13462	0.346029	-0.307378	0.824152	0	1	0.696801	0.107082	0.946691	0	0	0	1	13	2	0	0	0	0	9	0
GVSAAVSKTAAAPIERVK	88	105	AT3G08580.1	ADP/ATP CARRIER 1 (AAC1)	6	109990000	0	0	0	3418200	84086000	0	0	0	0	0	22484000	0	0	2	0	1	1	1.13714	0.147904	0.458219	0.495293	-0.599	0.533257	0	1	0.57227	0.107977	0.463407	0	0	0	2	4	0	0	0	0	0	2	0
YLGRNGDAMGGTGW	256	269	AT1G64390.1	GLYCOSYL HYDROLASE 9C2 (GH9C2)	2	85132000	0	41786000	0	0	0	3867800	0	30220000	9258500	0	0	0	1	1	2	0	1	-0.634567	0.443125	-1.08078	0.143697	-0.173211	0.717126	0.272996	0.762717	0.919339	0.110137	0.652732	0	1	0	0	0	1	0	1	1	0	0	0
ISQLVNTAPGIPR	62	74	AT1G78060.1	Glycosyl hydrolase family protein; FUNCTIONS IN: hydrolase activity, hydrolyzing O-glycosyl compounds; INVOLVED IN: carbohydrate metabolic process; LOCATED IN: apoplast, cell wall, chloroplast, plant-type cell wall; EXPRESSED IN: 22 plant structures; EXPRESSED DURING: 13 growth stages; CONTAINS InterPro DOMAIN/s: Glycoside hydrolase, family 3, N-terminal (InterPro:IPR001764), Glycoside hydrolase,…	6	207180000	0	0	24822000	0	0	42754000	29019000	57110000	53477000	0	0	0	1	1	3	0	1	0.380964	0.674257	-1.88372	0.000145003	-0.766009	0.253304	1.49867	0.0758495	0.414891	0.115804	0.0289023	0	0	1	0	0	1	1	1	1	0	0	0
RNIPEDDPRNPA	268	279	AT1G15690.1	(AVP1)	4	218720700	0	0	0	7192900	181780000	0	0	0	0	29408700	0	339550	0	2	0	2	2	0.922814	0.309327	0.897749	0.248224	-0.612662	0.569024	0	1	0.279592	0.116604	0.981272	0	0	0	2	2	0	0	0	0	2	0	1
KPNMVTPGSDSPKVSPE	225	241	AT3G52930.1	FRUCTOSE-BISPHOSPHATE ALDOLASE 8 (FBA8)	7	199251000	0	0	0	4659300	147805000	0	0	0	0	0	46780000	0	0	2	0	1	1	1.15789	0.199302	0.585767	0.417852	-0.472434	0.646377	0	1	0.717602	0.117709	0.580995	0	0	0	1	4	0	0	0	0	0	2	0
NPANPKIH	153	160	AT3G22460.1	O-ACETYLSERINE (THIOL) LYASE (OAS-TL) ISOFORM A2 (OASA2)	1	27245000	0	0	0	0	0	0	0	0	0	0	26422000	823440	0	0	0	2	1	0	1	0.883127	0.19363	0.427813	0.489571	0	1	0.753006	0.119211	0.343203	0	0	0	0	0	0	0	0	0	0	1	1
SPALAPPEVH	182	191	AT5G20020.1	RAS-RELATED GTP-BINDING NUCLEAR PROTEIN 2 (RAN2)	2	209530000	0	0	0	35698000	173830000	0	0	0	0	0	0	0	0	2	0	0	1	1.50654	0.173855	0	1	-1.29555	0.226442	0	1	0.235028	0.120223	0.169755	0	0	0	1	1	0	0	0	0	0	0	0
TVIDAPGHRDFIK	88	100	AT5G60390.1	GTP binding Elongation factor Tu family protein; FUNCTIONS IN: calmodulin binding, translation elongation factor activity; INVOLVED IN: translational elongation; LOCATED IN: mitochondrion, nucleus, plasma membrane, vacuole, cytoplasm; EXPRESSED IN: 6 plant structures; EXPRESSED DURING: L mature pollen stage, M germinated pollen stage, seed development stages; CONTAINS InterPro DOMAIN/s: Translati…	10	279691000	0	0	40917000	11796000	186743000	18976000	0	0	5748600	11190000	4321300	0	1	3	1	2	2	1.1888	0.183762	0.42663	0.490295	-1.0677	0.117451	-0.305526	0.708084	0.178018	0.120576	0.436194	0	0	1	1	5	1	0	0	1	1	1	0
IIVQDGDPSKKIH	48	60	AT5G15650.1	REVERSIBLY GLYCOSYLATED POLYPEPTIDE 2 (RGP2)	4	91827000	0	0	0	0	7456900	52219000	0	0	0	0	32151000	0	0	2	0	1	1	1.05068	0.191367	0.561692	0.437082	-0.487548	0.620319	0	1	0.616705	0.122443	0.614651	0	0	0	0	1	1	0	0	0	0	2	0
AYGAEGHQEPTPGLGGGSTDAPTPS	45	69	AT2G23120.1	Late embryogenesis abundant protein, group 6; FUNCTIONS IN: molecular_function unknown; INVOLVED IN: biological_process unknown; LOCATED IN: plasma membrane; EXPRESSED IN: 23 plant structures; EXPRESSED DURING: 14 growth stages; CONTAINS InterPro DOMAIN/s: Late embryogenesis abundant protein, group 6 (InterPro:IPR018930); BEST Arabidopsis thaliana protein match is: Late embryogenesis abundant pro…	16	564404000	0	10610000	0	31874000	167806100	1510800	0	21025800	0	24786000	306146000	643790	1	3	1	3	2	1.00809	0.235246	1.12622	0.324433	-0.0728572	0.944377	-0.190988	0.811983	0.836319	0.122512	0.926216	0	2	0	2	6	1	0	3	0	2	5	1
HGIQPDGQMPGDKTVG	28	43	AT4G14960.2	TUBULIN ALPHA-6 (TUA6)	3	71873000	0	0	0	0	35461000	0	0	0	0	5250400	31162000	0	0	1	0	2	1	0.464263	0.526269	1.03942	0.135584	0.465405	0.591037	0	1	0.693802	0.122621	0.527675	0	0	0	0	1	0	0	0	0	1	1	0
TPYVGIPNPDGNTGPAPG	323	340	AT3G48610.1	NON-SPECIFIC PHOSPHOLIPASE C6 (NPC6)	2	293210000	0	121000000	0	0	0	0	0	152170000	2817000	17220000	0	0	1	0	2	1	1	-1.21858	0.149104	-0.685168	0.484561	0.58961	0.358629	0.0561997	0.956467	0.58087	0.128317	0.647336	0	1	0	0	0	0	0	1	1	1	0	0
IFLPPPPKSNDPHGLH	170	185	AT4G11150.1	VACUOLAR ATP SYNTHASE SUBUNIT E1 (TUF)	4	118574000	0	0	2006400	0	53483000	15701600	0	0	14386400	0	21893000	11104400	1	2	1	2	2	1.0038	0.179354	0.391215	0.525462	-0.11234	0.882817	0.500247	0.311368	0.654892	0.133609	0.484462	0	0	2	0	1	2	0	0	3	0	1	2
YSYGNNNEENSFKDPYNSK	293	311	AT1G28400.1	unknown protein; FUNCTIONS IN: molecular_function unknown; INVOLVED IN: biological_process unknown; LOCATED IN: endomembrane system; EXPRESSED IN: 22 plant structures; EXPRESSED DURING: 13 growth stages; BEST Arabidopsis thaliana protein match is: unknown protein (TAIR:AT2G33850.1); Has 45374 Blast hits to 18870 proteins in 668 species: Archae - 72; Bacteria - 1460; Metazoa - 1191; Fungi - 1038; …	3	221597000	0	78970000	2381500	0	0	12018000	0	71075000	54544000	0	1881200	723700	2	1	2	2	3	-0.582195	0.554777	-1.14024	0.0876349	0.189827	0.756245	0.747874	0.436135	0.392129	0.135181	0.605008	0	2	1	0	0	1	0	2	2	0	1	1
SRSAAKYSGDGHQTAS	99	114	AT2G01610.1	Plant invertase/pectin methylesterase inhibitor superfamily protein; FUNCTIONS IN: enzyme inhibitor activity, pectinesterase inhibitor activity, pectinesterase activity; INVOLVED IN: biological_process unknown; LOCATED IN: endomembrane system; EXPRESSED IN: 22 plant structures; EXPRESSED DURING: 13 growth stages; CONTAINS InterPro DOMAIN/s: Pectinesterase inhibitor (InterPro:IPR006501); BEST Arab…	9	445248000	512620	146990000	4427600	0	0	7460300	11337000	105070000	72456000	0	96995000	0	3	1	3	1	2	-0.698643	0.434095	-1.17174	0.223209	0.331171	0.713709	0.804267	0.358561	0.350034	0.140715	0.690084	1	2	2	0	0	1	1	2	2	0	3	0
NIIKRAQGQGTPLMPN	288	303	AT3G55430.1	O-Glycosyl hydrolases family 17 protein; FUNCTIONS IN: cation binding, hydrolase activity, hydrolyzing O-glycosyl compounds, catalytic activity; INVOLVED IN: carbohydrate metabolic process; LOCATED IN: cell wall; EXPRESSED IN: 24 plant structures; EXPRESSED DURING: 15 growth stages; CONTAINS InterPro DOMAIN/s: X8 (InterPro:IPR012946), Glycoside hydrolase, catalytic core (InterPro:IPR017853), Glyc…	1	50996000	0	14392000	0	0	0	0	0	12551000	24054000	0	0	0	1	0	2	0	1	-0.597403	0.255684	-0.754815	0.342822	0	1	0.277041	0.753778	0.647168	0.143714	0.855042	0	1	0	0	0	0	0	1	1	0	0	0
DVDGHGTHTS	204	213	AT2G05920.1	Subtilase family protein; FUNCTIONS IN: identical protein binding, serine-type endopeptidase activity; INVOLVED IN: proteolysis, negative regulation of catalytic activity; LOCATED IN: cell wall, plant-type cell wall; EXPRESSED IN: 22 plant structures; EXPRESSED DURING: 13 growth stages; CONTAINS InterPro DOMAIN/s: Protease-associated PA (InterPro:IPR003137), Proteinase inhibitor, propeptide (Inte…	2	13661000	0	0	2948000	1399700	0	8922100	0	0	391280	0	0	0	1	2	1	0	1	0.463359	0.390444	0.386649	0.165637	-0.347481	0.411104	-0.270772	0.509899	0.279478	0.149403	0.889114	0	0	1	1	0	1	0	0	1	0	0	0
DSITTDHISPAGNIQKDSPAAK	769	790	AT2G05710.1	ACONITASE 3 (ACO3)	1	43895000	0	0	0	0	41006000	2889400	0	0	0	0	0	0	0	2	0	0	1	0.794151	0.328462	0	1	-0.674666	0.38634	0	1	0.238435	0.149498	0.606758	0	0	0	0	2	1	0	0	0	0	0	0
LPVPAFNVINGGSHAGNKL	150	168	AT2G36530.1	LOW EXPRESSION OF OSMOTICALLY RESPONSIVE GENES 2 (LOS2)	5	158526400	0	0	0	0	127410000	18198400	0	0	0	12922600	0	0	0	2	0	1	1	1.306	0.127093	0.13841	0.828816	-1.14898	0.235783	0	1	0.247704	0.149756	0.233766	0	0	0	0	1	2	0	0	0	2	0	0
FVDNIPIRT	166	174	AT2G06850.1	XYLOGLUCAN ENDOTRANSGLUCOSYLASE/HYDROLASE 4 (XTH4)	2	71237000	0	0	20183000	0	0	0	15059000	0	35995000	0	0	0	1	0	2	0	1	-0.170996	0.807287	-1.08482	0.0700736	0	1	0.917035	0.297738	0.278279	0.151098	0.281397	0	0	1	0	0	0	1	0	1	0	0	0
STRSNQAEKDGPPNIS	81	96	AT5G51890.1	encodes peroxidase involved in the lignification of tracheary elements (TE) in roots	4	35804600	0	0	0	3064300	4927200	0	0	0	0	3067300	24746000	0	0	2	0	2	2	0.257422	0.586608	0.79778	0.193139	0.320382	0.644801	0	1	0.884806	0.154622	0.444115	0	0	0	1	1	0	0	0	0	1	2	0
AAAPAAGGGAAAAPAAEEKKKDEPAEE	75	101	AT1G01100.1	60S acidic ribosomal protein family; FUNCTIONS IN: structural constituent of ribosome; INVOLVED IN: translational elongation; LOCATED IN: cytosol, cytosolic ribosome, ribosome, nucleus, plasma membrane; EXPRESSED IN: 25 plant structures; EXPRESSED DURING: 14 growth stages; CONTAINS InterPro DOMAIN/s: Ribosomal protein 60S (InterPro:IPR001813); BEST Arabidopsis thaliana protein match is: 60S acidi…	5	428119400	0	0	762230	0	25496690	3765800	0	0	0	0	398094000	0	1	2	0	1	1	0.752269	0.299585	1.04949	0.335389	0.284769	0.813151	-0.0124489	0.956796	0.818547	0.155367	0.80235	0	0	1	0	4	2	0	0	0	0	2	0
DSHMINGHPGPVR	190	202	AT2G38080.1	IRREGULAR XYLEM 12 (IRX12)	6	345270000	0	0	0	17735000	284970000	0	0	0	0	0	42560000	0	0	2	0	1	1	1.30082	0.182175	0.392658	0.617085	-0.929365	0.432308	0	1	0.406515	0.157191	0.426877	0	0	0	2	2	0	0	0	0	0	3	0
KFSGRPGINYGQLGNNLPSPS	20	40	AT3G07320.1	O-Glycosyl hydrolases family 17 protein; FUNCTIONS IN: cation binding, hydrolase activity, hydrolyzing O-glycosyl compounds, catalytic activity; INVOLVED IN: carbohydrate metabolic process; LOCATED IN: plant-type cell wall; EXPRESSED IN: 24 plant structures; EXPRESSED DURING: 15 growth stages; CONTAINS InterPro DOMAIN/s: X8 (InterPro:IPR012946), Glycoside hydrolase, catalytic core (InterPro:IPR01…	1	34113000	0	0	0	0	0	0	0	21107000	13006000	0	0	0	0	0	2	0	1	0	1	-0.795886	0.2693	0	1	0.933892	0.187504	0.082427	0.16004	0.362111	0	0	0	0	0	0	0	1	1	0	0	0
YQGAGGEAGGPGASGMDDDAPPASGGAGPK	617	646	AT5G02500.1	HEAT SHOCK COGNATE PROTEIN 70-1 (HSC70-1)	7	239386200	0	0	0	0	87642000	0	0	0	0	0	150451800	1286400	0	1	0	2	1	0.657298	0.428739	0.944325	0.26306	0.276635	0.801862	0	1	0.80471	0.162707	0.789877	0	0	0	0	6	0	0	0	0	0	4	1
DLYNDRNHGHY	256	266	AT1G28400.1	unknown protein; FUNCTIONS IN: molecular_function unknown; INVOLVED IN: biological_process unknown; LOCATED IN: endomembrane system; EXPRESSED IN: 22 plant structures; EXPRESSED DURING: 13 growth stages; BEST Arabidopsis thaliana protein match is: unknown protein (TAIR:AT2G33850.1); Has 45374 Blast hits to 18870 proteins in 668 species: Archae - 72; Bacteria - 1460; Metazoa - 1191; Fungi - 1038; …	12	3469257800	178188	75015000	76286000	0	514480	870479000	238720000	59754000	2114769000	0	33165800	389600	3	2	3	2	4	-0.20754	0.888103	-2.23138	0.0449849	-0.53349	0.690025	1.49035	0.204886	0.563138	0.162786	0.237877	2	3	2	0	2	3	2	3	3	0	4	1
NDAKAAKKGGGGRQFDG	215	231	AT3G08580.1	ADP/ATP CARRIER 1 (AAC1)	2	25498000	0	0	0	0	944710	3639200	0	0	0	0	20914000	0	0	2	0	1	1	0.637169	0.0701871	0.501592	0.511104	-0.0376733	0.958436	0	1	0.93739	0.163942	0.859767	0	0	0	0	1	1	0	0	0	0	2	0
YVNKEGGTNVK	125	135	AT2G47470.1	UNFERTILIZED EMBRYO SAC 5 (UNE5)	1	12508000	0	0	0	0	0	0	0	0	0	0	11734000	773860	0	0	0	2	1	0	1	0.583807	0.334223	0.212315	0.699636	0	1	0.832214	0.164537	0.610205	0	0	0	0	0	0	0	0	0	0	1	1
GAIVGGPNQNDGYPDQRD	439	456	AT1G71380.1	CELLULASE 3 (CEL3)	13	416216800	0	12144000	0	0	87538400	60193000	0	0	0	0	254690000	1654200	1	2	0	2	2	0.85853	0.330228	1.00451	0.345987	-0.552781	0.654501	-0.698764	0.170892	0.334747	0.165071	0.907659	0	1	0	0	8	2	0	0	0	0	3	1
APAPAATPAPTAAVPKKKSKK	194	214	AT1G02780.1	EMBRYO DEFECTIVE 2386 (emb2386)	11	199531000	0	0	0	0	102042000	0	0	0	0	10430300	87058100	0	0	1	0	2	1	0.602453	0.550852	1.214	0.181952	0.632003	0.616176	0	1	0.599447	0.166451	0.622156	0	0	0	0	6	0	0	0	0	3	5	0
AKNGGVFPRHD	39	49	AT1G74060.1	Ribosomal protein L6 family protein; FUNCTIONS IN: structural constituent of ribosome; INVOLVED IN: translation; LOCATED IN: cytosolic ribosome, ribosome, cytosolic large ribosomal subunit, nucleolus, intracellular; CONTAINS InterPro DOMAIN/s: Ribosomal protein L6, N-terminal (InterPro:IPR005568), Ribosomal protein L6E (InterPro:IPR000915); BEST Arabidopsis thaliana protein match is: Ribosomal pr…	3	37403800	0	0	1276600	2657800	6399000	15890000	0	0	5151300	0	0	6029100	1	3	1	1	1	0.973572	0.0353029	0.0161591	0.978795	-0.860495	0.142232	0.0969184	0.839398	0.27441	0.16679	0.179449	0	0	1	1	1	1	0	0	1	0	0	1
SGRGKGGKGLGKGGA	2	16	AT5G59970.1	Histone superfamily protein; FUNCTIONS IN: DNA binding; INVOLVED IN: nucleosome assembly; LOCATED IN: vacuole; CONTAINS InterPro DOMAIN/s: Histone H4, conserved site (InterPro:IPR019809), Histone-fold (InterPro:IPR009072), Histone core (InterPro:IPR007125), Histone H4 (InterPro:IPR001951); BEST Arabidopsis thaliana protein match is: Histone superfamily protein (TAIR:AT5G59690.1); Has 30201 Blast …	4	80255000	0	19817000	7533500	0	0	6644000	0	14003000	31313000	0	945650	0	2	1	2	1	2	-0.205127	0.758842	-1.06723	0.13362	-0.615635	0.0999985	0.246465	0.771494	0.673389	0.170109	0.336941	0	1	2	0	0	1	0	1	2	0	1	0
VYGHDYPTEDGSAVR	226	240	AT1G12780.1	UDP-D-GLUCOSE/UDP-D-GALACTOSE 4-EPIMERASE 1 (UGE1)	6	161488000	0	0	0	0	106448800	0	0	0	0	3407400	51632400	0	0	1	0	2	1	0.448663	0.610189	0.965013	0.119727	0.34745	0.730345	0	1	0.85534	0.174358	0.600935	0	0	0	0	4	0	0	0	0	1	2	0
KTSEVIGYPKGTT	121	133	AT1G52070.1	Mannose-binding lectin superfamily protein; FUNCTIONS IN: molecular_function unknown; INVOLVED IN: biological_process unknown; LOCATED IN: endomembrane system; EXPRESSED IN: root; CONTAINS InterPro DOMAIN/s: Mannose-binding lectin (InterPro:IPR001229); BEST Arabidopsis thaliana protein match is: Mannose-binding lectin superfamily protein (TAIR:AT1G52060.1); Has 1736 Blast hits to 822 proteins in …	3	71854000	0	28097000	0	0	0	0	0	16550000	27206000	0	0	0	1	0	2	0	1	-0.631836	0.40469	-0.800613	0.315593	0	1	0.494639	0.622917	0.424036	0.179586	0.866736	0	1	0	0	0	0	0	1	1	0	0	0
ITNVGGAGDVHSA	182	194	AT1G26770.2	EXPANSIN A10 (EXPA10)	8	414415000	0	120159000	20585000	0	9917100	68565000	20351000	79213000	68138000	27487000	0	0	2	2	3	1	3	-0.0224743	0.98046	-1.62296	0.0871781	-0.938821	0.330148	0.661662	0.420218	0.811342	0.181165	0.192069	0	2	1	0	1	1	1	2	1	1	0	0
EAIDDGRIGPR	600	610	AT1G56070.1	LOW EXPRESSION OF OSMOTICALLY RESPONSIVE GENES 1 (LOS1)	3	247970000	0	0	0	17038000	207390000	0	0	0	0	23546000	0	0	0	2	0	1	1	1.15904	0.211856	0.266228	0.678157	-0.875853	0.411329	0	1	0.407345	0.184804	0.389914	0	0	0	1	1	0	0	0	0	1	0	0
SHSDQSPKDPY	27	37	AT3G52500.1	Eukaryotic aspartyl protease family protein; FUNCTIONS IN: aspartic-type endopeptidase activity; INVOLVED IN: proteolysis; LOCATED IN: cell wall, membrane, plant-type cell wall; EXPRESSED IN: 22 plant structures; EXPRESSED DURING: 13 growth stages; CONTAINS InterPro DOMAIN/s: Peptidase aspartic (InterPro:IPR021109), Peptidase aspartic, catalytic (InterPro:IPR009007), Peptidase A1 (InterPro:IPR001…	2	74759000	0	23297000	1960000	0	0	11476000	0	18791000	19236000	0	0	0	2	1	2	0	2	-0.16076	0.820979	-1.08888	0.125426	-0.612522	0.217261	0.315602	0.701027	0.742219	0.189692	0.318184	0	1	1	0	0	1	0	1	1	0	0	0
YKASTGGDDDVVIGK	141	155	AT1G17620.1	Late embryogenesis abundant (LEA) hydroxyproline-rich glycoprotein family; FUNCTIONS IN: molecular_function unknown; INVOLVED IN: biological_process unknown; LOCATED IN: plasma membrane; EXPRESSED IN: 23 plant structures; EXPRESSED DURING: 13 growth stages; CONTAINS InterPro DOMAIN/s: Late embryogenesis abundant protein, group 2 (InterPro:IPR004864); BEST Arabidopsis thaliana protein match is: un…	4	61373000	0	0	0	0	11698800	0	0	0	0	4242600	45432000	0	0	1	0	2	1	0.318215	0.599451	0.89196	0.233331	0.377578	0.656297	0	1	0.83566	0.190669	0.517002	0	0	0	0	2	0	0	0	0	1	2	0
GVHDLGSSSNGVIIG	117	131	AT2G05920.1	Subtilase family protein; FUNCTIONS IN: identical protein binding, serine-type endopeptidase activity; INVOLVED IN: proteolysis, negative regulation of catalytic activity; LOCATED IN: cell wall, plant-type cell wall; EXPRESSED IN: 22 plant structures; EXPRESSED DURING: 13 growth stages; CONTAINS InterPro DOMAIN/s: Protease-associated PA (InterPro:IPR003137), Proteinase inhibitor, propeptide (Inte…	1	83661000	0	0	15315000	0	0	5467000	0	24489000	38390000	0	0	0	1	1	2	0	1	-0.351948	0.488522	-0.921	0.29957	-0.343823	0.318585	0.225229	0.803831	0.898515	0.195347	0.545219	0	0	1	0	0	1	0	1	2	0	0	0
GAFAPKPSSGPHKS	25	38	AT2G17360.1	Ribosomal protein S4 (RPS4A) family protein; FUNCTIONS IN: structural constituent of ribosome; INVOLVED IN: translation; LOCATED IN: cytosolic small ribosomal subunit, plasma membrane, chloroplast; EXPRESSED IN: 26 plant structures; EXPRESSED DURING: 15 growth stages; CONTAINS InterPro DOMAIN/s: Ribosomal protein S4e, central (InterPro:IPR013845), Ribosomal protein S4e, N-terminal, conserved site…	3	58275000	0	0	0	1556800	12969000	0	0	0	0	0	43749000	0	0	2	0	1	1	0.495627	0.259834	0.557144	0.435425	-0.0617568	0.934924	0	1	0.810412	0.195978	0.936323	0	0	0	1	1	0	0	0	0	0	1	0
DSSDDDAVNPKPGT	117	130	AT3G53190.1	Pectin lyase-like superfamily protein; CONTAINS InterPro DOMAIN/s: Pectin lyase fold/virulence factor (InterPro:IPR011050), AmbAllergen (InterPro:IPR018082), Pectate lyase/Amb allergen (InterPro:IPR002022), Pectin lyase fold (InterPro:IPR012334); BEST Arabidopsis thaliana protein match is: Pectin lyase-like superfamily protein (TAIR:AT5G04310.1); Has 1735 Blast hits to 1728 proteins in 275 specie…	13	1891170100	0	872576000	12432000	0	0	14011000	13526200	554583000	67993000	4092200	351933000	0	2	1	3	2	3	-1.04136	0.376285	-0.986048	0.373183	0.708321	0.512518	0.653004	0.565935	0.371268	0.196027	0.970241	0	4	1	0	0	1	2	4	1	1	2	0
AVSKIGEHMSKGSGSSGSDGSSGEGTSGTE	638	667	AT4G37910.1	MITOCHONDRIAL HEAT SHOCK PROTEIN 70-1 (mtHsc70-1)	6	102093000	0	30321600	3136500	0	0	2368200	0	21903400	25970000	0	18393000	0	2	1	2	1	2	-0.917981	0.189262	-0.394099	0.628386	0.667889	0.304641	0.144007	0.859508	0.41814	0.205068	0.596809	0	3	1	0	0	1	0	3	2	0	1	0
AVGYGSSKGSDY	302	313	AT1G20850.1	XYLEM CYSTEINE PEPTIDASE 2 (XCP2)	2	59730000	0	0	0	0	7024100	0	0	0	0	7486800	45219000	0	0	1	0	2	1	0.449163	0.405994	0.772282	0.35803	0.562818	0.512467	0	1	0.392447	0.206177	0.72533	0	0	0	0	1	0	0	0	0	1	1	0
FDYHRQHGIEIR	200	211	AT5G59290.2	UDP-GLUCURONIC ACID DECARBOXYLASE 3 (UXS3)	4	241052000	0	2862800	0	12630300	128848900	0	0	2176000	0	1922400	92604000	0	1	2	1	2	2	0.9487	0.325964	0.588104	0.471297	-0.267402	0.815	0.0931937	0.802604	0.88084	0.209318	0.756911	0	1	0	2	3	0	0	1	0	1	1	0
GSVDAANGSGKKPT	2	15	AT5G26667.1	(PYR6)	3	47254000	0	0	0	0	3176100	5177900	0	0	3017600	0	35883000	0	0	2	1	1	1	0.535373	0.225129	0.51802	0.491386	0.0528638	0.941678	0.0702173	0.863741	0.878517	0.213775	0.982793	0	0	0	0	1	1	0	0	1	0	1	0
VNPANDRPSAPR	108	119	AT4G13850.1	GLYCINE-RICH RNA-BINDING PROTEIN 2 (GR-RBP2)	3	104300000	0	0	0	9879100	94097000	0	0	0	0	328040	0	0	0	2	0	1	1	0.98837	0.210108	-0.0778151	0.596744	-1.28741	0.112997	0	1	0.0562672	0.21515	0.153621	0	0	0	1	2	0	0	0	0	1	0	0
VAVNAKPFPH	422	431	AT4G20830.1	FAD-binding Berberine family protein; FUNCTIONS IN: electron carrier activity, oxidoreductase activity, FAD binding, catalytic activity; INVOLVED IN: response to oxidative stress; LOCATED IN: mitochondrion, apoplast, plasma membrane, vacuole, plant-type cell wall; EXPRESSED IN: 26 plant structures; EXPRESSED DURING: 14 growth stages; CONTAINS InterPro DOMAIN/s: FAD-binding, type 2 (InterPro:IPR01…	1	44575000	0	15043000	0	0	0	6592700	0	7448100	15490000	0	0	0	1	1	2	0	1	-0.051755	0.934649	-0.927957	0.0993984	-0.449924	0.286327	0.426278	0.54024	0.975123	0.219253	0.267369	0	1	0	0	0	1	0	1	1	0	0	0
ARHVIGGSQ	24	32	AT3G27200.1	Cupredoxin superfamily protein; FUNCTIONS IN: electron carrier activity, copper ion binding; LOCATED IN: anchored to membrane; EXPRESSED IN: 22 plant structures; EXPRESSED DURING: 12 growth stages; CONTAINS InterPro DOMAIN/s: Plastocyanin-like (InterPro:IPR003245), Cupredoxin (InterPro:IPR008972); BEST Arabidopsis thaliana protein match is: uclacyanin 1 (TAIR:AT2G32300.1); Has 1603 Blast hits to …	2	79757000	0	0	0	0	1289000	77783000	0	0	0	684710	0	0	0	2	0	1	1	0.827163	0.246407	0.0528205	0.850486	-0.944236	0.196127	0	1	0.131842	0.221623	0.277073	0	0	0	0	1	1	0	0	0	1	0	0
FKENAGNVDSGNGLK	221	235	AT5G55180.2	O-Glycosyl hydrolases family 17 protein; FUNCTIONS IN: cation binding, hydrolase activity, hydrolyzing O-glycosyl compounds, catalytic activity; INVOLVED IN: carbohydrate metabolic process; LOCATED IN: endomembrane system; EXPRESSED IN: 18 plant structures; EXPRESSED DURING: 11 growth stages; CONTAINS InterPro DOMAIN/s: X8 (InterPro:IPR012946), Glycoside hydrolase, catalytic core (InterPro:IPR017…	3	227095700	0	103790000	6194470	0	0	11779000	0	65524000	35509600	0	4301400	0	2	1	2	1	2	-0.774852	0.40732	-0.776822	0.413504	0.0448769	0.942419	0.0468469	0.966313	0.940696	0.230257	0.998725	0	1	2	0	0	1	0	1	2	0	1	0
ITLSNNHMTHHD	242	253	AT4G24780.1	Pectin lyase-like superfamily protein; FUNCTIONS IN: lyase activity, pectate lyase activity; INVOLVED IN: biological_process unknown; LOCATED IN: membrane; EXPRESSED IN: 23 plant structures; EXPRESSED DURING: 13 growth stages; CONTAINS InterPro DOMAIN/s: Pectin lyase fold/virulence factor (InterPro:IPR011050), AmbAllergen (InterPro:IPR018082), Pectate lyase/Amb allergen (InterPro:IPR002022), Pect…	3	96978000	0	46387000	0	0	0	0	0	29210000	6906500	0	14475000	0	1	0	2	1	1	-0.667722	0.335231	-0.508634	0.499005	0.392088	0.472921	0.233	0.777849	0.514828	0.235606	0.86662	0	2	0	0	0	0	0	2	1	0	1	0
NGESGDVERPPR	138	149	AT5G47210.1	Hyaluronan / mRNA binding family; FUNCTIONS IN: RNA binding; INVOLVED IN: biological_process unknown; LOCATED IN: plasma membrane; EXPRESSED IN: 24 plant structures; EXPRESSED DURING: 14 growth stages; CONTAINS InterPro DOMAIN/s: Stm1, N-terminal (InterPro:IPR019084), Hyaluronan/mRNA-binding protein (InterPro:IPR006861); BEST Arabidopsis thaliana protein match is: Hyaluronan / mRNA binding family…	1	81098000	0	0	0	0	0	0	0	0	0	0	80529000	568660	0	0	0	2	1	0	1	0.659748	0.426835	0.52143	0.529416	0	1	0.396559	0.244846	0.658228	0	0	0	0	0	0	0	0	0	0	1	1
FPSQTKNRYNGK	271	282	AT3G61820.1	Eukaryotic aspartyl protease family protein; FUNCTIONS IN: aspartic-type endopeptidase activity; INVOLVED IN: proteolysis; LOCATED IN: plant-type cell wall; EXPRESSED IN: 22 plant structures; EXPRESSED DURING: 13 growth stages; CONTAINS InterPro DOMAIN/s: Peptidase aspartic (InterPro:IPR021109), Peptidase aspartic, catalytic (InterPro:IPR009007), Peptidase A1 (InterPro:IPR001461); BEST Arabidopsi…	3	70610000	0	0	0	0	0	0	0	0	0	2640100	67969000	0	0	0	0	2	1	0	1	1.04382	0.192061	1.0135	0.172249	0	1	0.277135	0.245062	0.111748	0	0	0	0	0	0	0	0	0	1	2	0
PGSGGMIKDGPHHTG	190	204	AT3G27400.1	Pectin lyase-like superfamily protein; FUNCTIONS IN: pectate lyase activity; INVOLVED IN: biological_process unknown; LOCATED IN: endomembrane system; EXPRESSED IN: 17 plant structures; EXPRESSED DURING: 11 growth stages; CONTAINS InterPro DOMAIN/s: Pectin lyase fold/virulence factor (InterPro:IPR011050), AmbAllergen (InterPro:IPR018082), Pectate lyase/Amb allergen (InterPro:IPR002022), Pectin ly…	24	2398140000	0	410878000	278233000	0	0	503282000	5749800	247343200	795807000	5466700	151434000	0	2	1	3	2	3	-0.916997	0.516893	-1.04419	0.314653	0.209058	0.866268	0.336251	0.76834	0.73878	0.249473	0.937788	0	5	8	0	0	8	1	5	8	1	3	0
NYVTAPASKLPSSPPPVTPR	333	352	AT5G21105.1	Plant L-ascorbate oxidase; FUNCTIONS IN: oxidoreductase activity, L-ascorbate oxidase activity, copper ion binding; INVOLVED IN: oxidation reduction; LOCATED IN: cell wall; EXPRESSED IN: 23 plant structures; EXPRESSED DURING: 13 growth stages; CONTAINS InterPro DOMAIN/s: Multicopper oxidase, type 2 (InterPro:IPR011706), Multicopper oxidase, type 3 (InterPro:IPR011707), Cupredoxin (InterPro:IPR008…	15	546637000	0	141552000	9127500	0	4609400	22618000	31244000	133827000	137646400	10457000	54878000	671420	2	2	3	3	4	-0.229472	0.802572	-1.05809	0.150933	0.208975	0.777416	1.03759	0.256873	0.267506	0.2533	0.4511	0	4	2	0	1	1	1	6	4	1	2	1
SGGGGHVQGERPNPG	95	109	AT5G39570.1	FUNCTIONS IN: molecular_function unknown; INVOLVED IN: biological_process unknown; LOCATED IN: cytosol, nucleus; EXPRESSED IN: 25 plant structures; EXPRESSED DURING: 14 growth stages; BEST Arabidopsis thaliana protein match is: glycine-rich protein (TAIR:AT3G29075.1); Has 30201 Blast hits to 17322 proteins in 780 species: Archae - 12; Bacteria - 1396; Metazoa - 17338; Fungi - 3422; Plants - 5037;…	2	24602000	0	0	841550	0	0	6857500	0	2613000	14290000	0	0	0	1	1	2	0	1	0.0939361	0.812355	-0.795315	0.147792	-0.479543	0.343198	0.409708	0.327619	0.906868	0.259826	0.16271	0	0	1	0	0	2	0	1	2	0	0	0
EYEPPKQTKGAHSRTS	305	320	AT5G60020.1	LACCASE 17 (LAC17)	5	180770000	0	0	0	0	0	0	0	0	0	1321000	178034000	1415100	0	0	0	3	1	0	1	1.12179	0.188059	1.47288	0.110267	0	1	0.0614984	0.260125	0.0999367	0	0	0	0	0	0	0	0	0	1	4	1
GGVAPPSEAHPH	80	91	AT5G12110.1	Glutathione S-transferase, C-terminal-like;Translation elongation factor EF1B/ribosomal protein S6; FUNCTIONS IN: translation elongation factor activity; INVOLVED IN: translational elongation; LOCATED IN: eukaryotic translation elongation factor 1 complex; EXPRESSED IN: 18 plant structures; EXPRESSED DURING: 12 growth stages; CONTAINS InterPro DOMAIN/s: Translation elongation factor EF1B/ribosoma…	2	57284000	0	0	0	0	0	9346400	0	0	6731800	2481000	36184000	2540800	0	1	1	3	1	0.0602372	0.909007	0.898247	0.219394	0.790399	0.272682	-0.0476103	0.927154	0.375371	0.260364	0.320524	0	0	0	0	0	1	0	0	1	1	1	1
AAAPAAAGGAAAAAPAKEEKK	76	96	AT4G00810.1	60S acidic ribosomal protein family; FUNCTIONS IN: structural constituent of ribosome; INVOLVED IN: translational elongation; LOCATED IN: cytosol, cytosolic ribosome, ribosome, nucleus; EXPRESSED IN: 24 plant structures; EXPRESSED DURING: 15 growth stages; CONTAINS InterPro DOMAIN/s: Ribosomal protein 60S (InterPro:IPR001813); BEST Arabidopsis thaliana protein match is: 60S acidic ribosomal prote…	5	127223000	0	0	0	2923200	124300000	0	0	0	0	0	0	0	0	2	0	0	1	0.971766	0.209812	0	1	-1.12226	0.151053	0	1	0.136642	0.265592	0.116995	0	0	0	1	4	0	0	0	0	0	0	0
IANAAYIGTPGKGIL	13	27	AT3G52930.1	FRUCTOSE-BISPHOSPHATE ALDOLASE 8 (FBA8)	8	225775000	0	31072000	0	4770900	45409000	0	0	17870000	0	54220000	72432000	0	1	2	1	2	2	0.426417	0.636233	0.940525	0.312184	0.483675	0.596686	-0.030433	0.971669	0.707537	0.274643	0.670846	0	1	0	1	2	0	0	1	0	2	2	0
ASGYGHGGGAGGGEGSGGYVP	235	255	AT2G36120.1	DEFECTIVELY ORGANIZED TRIBUTARIES 1 (DOT1)	33	1561051000	0	387672180	170340540	0	14538600	74134540	0	463454800	368543600	0	80941580	1412080	2	2	2	2	4	-0.679308	0.563846	-1.08763	0.364433	-0.217062	0.8234	0.191264	0.882313	0.986846	0.277598	0.794581	0	11	7	0	2	9	0	13	8	0	6	2
NMASTTPDRQQ	62	72	AT2G38530.1	LIPID TRANSFER PROTEIN 2 (LTP2)	3	119840000	0	36668000	7099300	0	0	1763400	0	23385000	42729000	0	8195700	0	2	1	2	1	2	-0.843423	0.299052	-0.485601	0.617942	0.453428	0.37493	0.0956054	0.931841	0.644224	0.27896	0.762512	0	1	2	0	0	1	0	1	1	0	1	0
EVENQGEMAGKHP	677	689	AT1G78060.1	Glycosyl hydrolase family protein; FUNCTIONS IN: hydrolase activity, hydrolyzing O-glycosyl compounds; INVOLVED IN: carbohydrate metabolic process; LOCATED IN: apoplast, cell wall, chloroplast, plant-type cell wall; EXPRESSED IN: 22 plant structures; EXPRESSED DURING: 13 growth stages; CONTAINS InterPro DOMAIN/s: Glycoside hydrolase, family 3, N-terminal (InterPro:IPR001764), Glycoside hydrolase,…	4	193049000	0	44590000	34040000	0	0	34275000	0	28616000	38260400	0	13269000	0	2	1	2	1	2	-0.784892	0.395614	-0.552344	0.536558	0.0266585	0.974649	-0.205889	0.821319	0.881264	0.283144	0.846408	0	1	2	0	0	2	0	1	2	0	1	0
VVTDSGNDNPVSPKPGTLRH	100	119	AT4G24780.1	Pectin lyase-like superfamily protein; FUNCTIONS IN: lyase activity, pectate lyase activity; INVOLVED IN: biological_process unknown; LOCATED IN: membrane; EXPRESSED IN: 23 plant structures; EXPRESSED DURING: 13 growth stages; CONTAINS InterPro DOMAIN/s: Pectin lyase fold/virulence factor (InterPro:IPR011050), AmbAllergen (InterPro:IPR018082), Pectate lyase/Amb allergen (InterPro:IPR002022), Pect…	75	18558194200	9087200	6134672000	1657072000	3815000	92669940	1712967900	1292132000	4427571000	351613810	162939200	2700575300	13077280	3	3	3	3	4	-0.727793	0.562711	-0.847847	0.315899	0.325939	0.764566	0.445992	0.653401	0.58898	0.283824	0.932401	2	16	13	3	8	11	9	15	12	7	16	9
SASGPRPNPQGSYHYG	327	342	AT1G76160.1	SKU5 SIMILAR 5 (sks5)	4	326056000	0	7031000	0	0	206736000	0	0	4655300	0	0	103246000	4386000	1	1	1	2	1	0.529245	0.630211	0.892062	0.292763	0.338592	0.77647	-0.024224	0.968598	0.808646	0.29052	0.780002	0	1	0	0	3	0	0	1	0	0	2	2
ERETPYKGYSHN	225	236	AT1G28400.1	unknown protein; FUNCTIONS IN: molecular_function unknown; INVOLVED IN: biological_process unknown; LOCATED IN: endomembrane system; EXPRESSED IN: 22 plant structures; EXPRESSED DURING: 13 growth stages; BEST Arabidopsis thaliana protein match is: unknown protein (TAIR:AT2G33850.1); Has 45374 Blast hits to 18870 proteins in 668 species: Archae - 72; Bacteria - 1460; Metazoa - 1191; Fungi - 1038; …	1	22580500	0	9188900	0	0	0	0	6146500	7245500	0	0	0	0	1	0	2	0	1	-0.291278	0.59781	-0.524014	0.370535	0	1	0.34906	0.626206	0.54032	0.295019	0.757272	0	1	0	0	0	0	1	1	0	0	0	0
NAIGGRKGRIYVVTDPANDDPVNPRPGT	93	120	AT3G27400.1	Pectin lyase-like superfamily protein; FUNCTIONS IN: pectate lyase activity; INVOLVED IN: biological_process unknown; LOCATED IN: endomembrane system; EXPRESSED IN: 17 plant structures; EXPRESSED DURING: 11 growth stages; CONTAINS InterPro DOMAIN/s: Pectin lyase fold/virulence factor (InterPro:IPR011050), AmbAllergen (InterPro:IPR018082), Pectate lyase/Amb allergen (InterPro:IPR002022), Pectin ly…	116	15017674500	22972000	4575518000	1244253500	31834600	595060000	1873725000	512640500	3280018300	1470510300	222731000	1182763160	5731020	3	3	3	3	4	-0.188794	0.838739	-1.07142	0.212132	-0.457085	0.624413	0.425536	0.591233	0.978418	0.297287	0.457395	2	16	22	5	12	21	10	16	18	9	8	6
AYTPAGEPIPTNKRHA	94	109	AT5G37600.1	GLUTAMINE SYNTHASE CLONE R1 (GSR 1)	2	23547600	0	0	0	0	5128600	0	0	0	0	0	17781000	637910	0	1	0	2	1	0.211945	0.570508	0.510993	0.409041	0.0944654	0.888065	0	1	0.870144	0.29998	0.658852	0	0	0	0	1	0	0	0	0	0	1	1
EKTAKKAAQAAAAASSGGGGGKGNNK	44	69	AT3G24100.1	Uncharacterised protein family SERF; CONTAINS InterPro DOMAIN/s: Uncharacterised protein family SERF (InterPro:IPR007513); Has 256 Blast hits to 256 proteins in 71 species: Archae - 0; Bacteria - 0; Metazoa - 163; Fungi - 18; Plants - 70; Viruses - 0; Other Eukaryotes - 5 (source: NCBI BLink).	2	44192000	0	0	0	0	0	0	0	0	0	0	43246000	945430	0	0	0	2	1	0	1	0.606343	0.408584	0.353949	0.615078	0	1	0.748337	0.30871	0.488252	0	0	0	0	0	0	0	0	0	0	2	1
VVGPGGPPDGHGDDHH	156	171	AT1G80230.1	Rubredoxin-like superfamily protein; FUNCTIONS IN: cytochrome-c oxidase activity; LOCATED IN: mitochondrial envelope, mitochondrion; EXPRESSED IN: 24 plant structures; EXPRESSED DURING: 15 growth stages; CONTAINS InterPro DOMAIN/s: Cytochrome c oxidase, subunit Vb (InterPro:IPR002124); BEST Arabidopsis thaliana protein match is: Rubredoxin-like superfamily protein (TAIR:AT3G15640.1); Has 455 Blas…	3	43525000	0	0	0	916600	0	0	0	0	0	2158200	40451000	0	0	1	0	2	1	0.315212	0.0774189	0.527445	0.527958	0.468928	0.571759	0	1	0.376885	0.308933	0.791299	0	0	0	1	0	0	0	0	0	1	2	0
AGAGHKQGPNLNG	31	43	AT1G22840.1	CYTOCHROME C-1 (CYTC-1)	1	62252000	0	0	0	0	0	0	0	0	0	0	59734000	2517700	0	0	0	2	1	0	1	0.820526	0.350069	0.821792	0.328898	0	1	0.3183	0.319659	0.346232	0	0	0	0	0	0	0	0	0	0	1	1
LDLDTGSGHNSGSKTPG	265	281	AT3G52500.1	Eukaryotic aspartyl protease family protein; FUNCTIONS IN: aspartic-type endopeptidase activity; INVOLVED IN: proteolysis; LOCATED IN: cell wall, membrane, plant-type cell wall; EXPRESSED IN: 22 plant structures; EXPRESSED DURING: 13 growth stages; CONTAINS InterPro DOMAIN/s: Peptidase aspartic (InterPro:IPR021109), Peptidase aspartic, catalytic (InterPro:IPR009007), Peptidase A1 (InterPro:IPR001…	5	133420000	0	35119000	15466000	0	4427800	12890000	0	23838100	37447500	0	4231400	0	2	2	2	1	3	-0.485866	0.536301	-0.578369	0.45958	-0.159356	0.788326	-0.0668534	0.940554	0.828198	0.322274	0.929196	0	2	2	0	1	1	0	2	2	0	1	0
NESGDPGVKRG	255	265	AT5G67130.1	PLC-like phosphodiesterases superfamily protein; FUNCTIONS IN: phospholipase C activity, phosphoric diester hydrolase activity; INVOLVED IN: intracellular signaling pathway, lipid metabolic process; LOCATED IN: anchored to plasma membrane, plasma membrane; EXPRESSED IN: 23 plant structures; EXPRESSED DURING: 13 growth stages; CONTAINS InterPro DOMAIN/s: Phospholipase C, phosphatidylinositol-speci…	1	10148000	0	3806400	0	0	0	0	0	6004900	336360	0	0	0	1	0	2	0	1	-0.146557	0.651493	-0.400627	0.400383	0	1	-0.191733	0.714431	0.256356	0.324772	0.639227	0	1	0	0	0	0	0	1	1	0	0	0
ATAYQPMKPGKAG	2	14	AT5G62300.1	Ribosomal protein S10p/S20e family protein; FUNCTIONS IN: structural constituent of ribosome, RNA binding; INVOLVED IN: translation; LOCATED IN: cytosolic small ribosomal subunit, small ribosomal subunit, cell wall; EXPRESSED IN: leaf; CONTAINS InterPro DOMAIN/s: Ribosomal protein S10, conserved site (InterPro:IPR018268), Ribosomal protein S10, eukaryotic/archaeal (InterPro:IPR005729), Ribosomal …	2	79446000	0	0	0	0	65749000	0	0	468300	567800	0	12661000	0	0	1	2	1	1	0.668646	0.43176	0.289011	0.627702	-0.199461	0.841385	0.180174	0.238665	0.984189	0.339727	0.697895	0	0	0	0	2	0	0	1	1	0	1	0
RTFGGGFSAEENPFTPK	24	40	AT1G70370.1	POLYGALACTURONASE 2 (PG2)	0	15308000	0	0	0	0	0	0	0	11790000	3518600	0	0	0	0	0	2	0	1	0	1	-0.619649	0.221148	0	1	0.90327	0.115292	0.066287	0.340205	0.195276	0	0	0	0	0	0	0	1	1	0	0	0
ADPNPKKTVKPAPK	248	261	AT3G25520.1	RIBOSOMAL PROTEIN L5 (ATL5)	3	89479000	0	0	0	0	6441600	8256900	0	0	4001900	0	70778000	0	0	2	1	1	1	0.555706	0.31388	0.446755	0.635463	-0.0413429	0.964576	0.0676084	0.894319	0.979625	0.34405	0.915662	0	0	0	0	2	1	0	0	1	0	2	0
VGRDTEKEGKGY	317	328	AT5G37600.1	GLUTAMINE SYNTHASE CLONE R1 (GSR 1)	1	15057000	0	0	0	0	0	0	0	0	0	0	14569000	487090	0	0	0	2	1	0	1	0.570462	0.321621	0.630899	0.278295	0	1	0.272538	0.362989	0.323394	0	0	0	0	0	0	0	0	0	0	1	1
DVHEQEGSHPGGIH	450	463	AT1G22410.1	Class-II DAHP synthetase family protein; FUNCTIONS IN: 3-deoxy-7-phosphoheptulonate synthase activity; INVOLVED IN: aromatic amino acid family biosynthetic process; LOCATED IN: membrane; EXPRESSED IN: 23 plant structures; EXPRESSED DURING: 15 growth stages; CONTAINS InterPro DOMAIN/s: DAHP synthetase, class II (InterPro:IPR002480); BEST Arabidopsis thaliana protein match is: 3-deoxy-D-arabino-hep…	2	19724000	0	0	0	0	0	0	0	0	0	1658700	17945000	120100	0	0	0	3	1	0	1	0.555883	0.438434	0.56704	0.423144	0	1	0.368766	0.3843	0.517194	0	0	0	0	0	0	0	0	0	1	1	1
ARGSSQSQQSTSTGSSTARPG	2	22	AT5G60460.1	Preprotein translocase Sec, Sec61-beta subunit protein; FUNCTIONS IN: protein transporter activity; INVOLVED IN: protein transport; LOCATED IN: plasma membrane; EXPRESSED IN: 22 plant structures; EXPRESSED DURING: 13 growth stages; CONTAINS InterPro DOMAIN/s: Preprotein translocase Sec, Sec61-beta subunit, eukarya (InterPro:IPR016482), Preprotein translocase Sec, Sec61-beta subunit (InterPro:IPR0…	1	15721000	0	0	0	0	878880	0	0	0	0	0	14199000	643370	0	1	0	2	1	-0.0807403	0.612033	0.560488	0.340236	0.418028	0.459474	0	1	0.726921	0.399064	0.267953	0	0	0	0	1	0	0	0	0	0	1	1
VLRYSGSSTPASGPIPGGPT	291	310	AT1G41830.1	SKU5-SIMILAR 6 (SKS6)	4	627158000	0	294444000	4452100	0	50472000	0	0	212540000	21851000	0	41187000	2200200	2	1	2	2	3	-0.848953	0.462475	-0.463708	0.684672	0.324195	0.749692	-0.0610503	0.960174	0.864196	0.403983	0.802492	0	2	1	0	1	0	0	1	1	0	1	1
KNLPSTAGSGSSKSTG	249	264	AT1G03900.1	ATP-BINDING CASSETTE I18 (ABCI18)	1	22181000	0	0	0	0	0	0	0	0	0	0	21846000	335070	0	0	0	2	1	0	1	0.681803	0.331094	0.518464	0.434271	0	1	0.718873	0.405321	0.253101	0	0	0	0	0	0	0	0	0	0	1	1
EDSEDEEEEETPKKPEPIN	189	207	AT5G22650.1	HISTONE DEACETYLASE 2B (HD2B)	15	577718100	0	62031300	5777700	0	206617100	41022400	0	36992000	537380	0	221452000	3285100	2	2	2	2	4	0.721361	0.546884	0.576305	0.595041	-0.377074	0.742327	-0.232018	0.832597	0.692307	0.407442	0.924551	0	3	1	0	5	2	0	3	1	0	6	1
IGENEPSEHSIH	149	160	AT3G52930.1	FRUCTOSE-BISPHOSPHATE ALDOLASE 8 (FBA8)	3	87246200	0	0	0	0	14115400	961690	0	0	0	0	70710000	1459100	0	2	0	2	2	0.423078	0.410435	0.423854	0.648924	0.0334949	0.973729	0	1	0.947682	0.411703	0.999386	0	0	0	0	2	1	0	0	0	0	1	1
TAASQTGASKKAIN	24	37	AT5G62350.1	Plant invertase/pectin methylesterase inhibitor superfamily protein; FUNCTIONS IN: enzyme inhibitor activity, pectinesterase inhibitor activity, pectinesterase activity; INVOLVED IN: response to salt stress; LOCATED IN: endomembrane system; EXPRESSED IN: 22 plant structures; EXPRESSED DURING: 13 growth stages; CONTAINS InterPro DOMAIN/s: Pectinesterase inhibitor (InterPro:IPR006501); BEST Arabido…	7	620745000	0	228980000	11134140	0	0	68459000	0	190700000	14896200	0	106580000	0	2	1	2	1	2	-0.596495	0.593282	-0.614519	0.561361	0.115079	0.915326	0.133104	0.898998	0.865153	0.417064	0.99015	0	2	3	0	0	3	0	2	3	0	1	0
ASDKGGNTIEVH	161	172	AT1G68290.1	ENDONUCLEASE 2 (ENDO2)	2	75083000	0	27182000	1545200	0	0	6447400	0	15397000	2370100	0	22142000	0	2	1	2	1	2	-0.672247	0.404343	-0.198574	0.798417	0.353263	0.680625	-0.12041	0.860745	0.825952	0.420166	0.65624	0	1	1	0	0	1	0	1	1	0	1	0
SRGGAAVAKGKKKGVS	2	17	AT3G05560.1	Ribosomal L22e protein family; FUNCTIONS IN: structural constituent of ribosome; INVOLVED IN: translation; LOCATED IN: cytosolic ribosome, ribosome, cytosolic large ribosomal subunit, nucleolus, plasma membrane; EXPRESSED IN: 22 plant structures; EXPRESSED DURING: 13 growth stages; CONTAINS InterPro DOMAIN/s: Ribosomal protein L22e (InterPro:IPR002671); BEST Arabidopsis thaliana protein match is:…	3	96974000	0	23381000	206170	0	0	44202000	0	17558000	11355000	0	271380	0	2	1	2	1	2	0.177282	0.862352	-1.0391	0.0952002	-0.587637	0.456866	0.62874	0.475184	0.970339	0.444449	0.289138	0	1	1	0	0	2	0	1	2	0	2	0
RQVPGESDEGKTTGH	22	36	AT1G04660.1	glycine-rich protein; FUNCTIONS IN: molecular_function unknown; INVOLVED IN: biological_process unknown; LOCATED IN: endomembrane system; EXPRESSED IN: 8 plant structures; EXPRESSED DURING: 4 anthesis, F mature embryo stage, petal differentiation and expansion stage, E expanded cotyledon stage, D bilateral stage; Has 360 Blast hits to 349 proteins in 15 species: Archae - 0; Bacteria - 0; Metazoa …	4	98916200	0	0	0	0	426660	98489200	0	0	0	0	0	0	0	2	0	0	1	0.699521	0.41612	0	1	-0.843365	0.323655	0	1	0.275716	0.446467	0.348844	0	0	0	0	1	3	0	0	0	0	0	0
TANAARPNPQGS	335	346	AT5G66920.1	SKU5 SIMILAR 17 (sks17)	6	73918400	0	13189800	478100	0	8626000	4342700	0	21202000	17261940	0	8817700	0	2	2	2	1	3	0.284451	0.641192	-0.963384	0.216705	-0.564543	0.406002	0.683291	0.330637	0.89444	0.45612	0.188021	0	2	1	0	2	1	0	2	2	0	2	0
YTNSKGKAKGQLPPGPQ	308	324	AT4G12420.1	(SKU5)	8	345453000	0	81062000	9606300	0	16853000	14314100	0	55423000	134968000	0	33233000	0	2	2	2	1	3	-0.0738001	0.930885	-0.880529	0.393563	-0.380563	0.638919	0.426166	0.680611	0.971102	0.456664	0.527089	0	2	2	0	3	2	0	2	3	0	1	0
EEEEETPKKPEPINKKRPN	194	212	AT5G22650.1	HISTONE DEACETYLASE 2B (HD2B)	29	994788000	0	62031300	5777700	0	222998000	43606800	0	36992000	1858380	0	618235000	3285100	2	2	2	2	4	0.496766	0.629127	0.627437	0.59202	-0.212806	0.863556	-0.343477	0.706219	0.709018	0.456949	0.929846	0	3	1	0	6	3	0	3	2	0	19	1
EDEDDIKNHL	162	171	AT1G78040.1	Pollen Ole e 1 allergen and extensin family protein; FUNCTIONS IN: molecular_function unknown; INVOLVED IN: in 9 processes; LOCATED IN: endomembrane system; EXPRESSED IN: 23 plant structures; EXPRESSED DURING: 13 growth stages; CONTAINS InterPro DOMAIN/s: Pollen Ole e 1 allergen/extensin (InterPro:IPR006041), TonB box, conserved site (InterPro:IPR010916); BEST Arabidopsis thaliana protein match i…	11	3677130000	0	1655122700	62057000	35365000	280749190	96822340	93256000	1096407300	248777000	93338000	8914900	6271120	2	3	3	3	4	0.37347	0.730304	-1.22931	0.0632576	-0.755116	0.16903	0.847667	0.454488	0.936122	0.466379	0.189982	0	4	2	2	3	3	1	4	2	2	1	2
AVKHFGPAPGVPHSHSKP	147	164	AT3G05590.1	RIBOSOMAL PROTEIN L18 (RPL18)	4	139171000	0	26720000	0	0	6912900	58579800	0	16827000	5377000	0	16659000	8093800	1	2	2	2	3	0.526946	0.548782	0.196361	0.72854	-0.0359112	0.958136	0.294674	0.702095	0.794945	0.474083	0.740216	0	1	0	0	1	3	0	1	2	0	1	2
ANQSPKSGGQSSGGNNNKKPFNSGKQFG	263	290	AT5G22650.1	HISTONE DEACETYLASE 2B (HD2B)	3	94349000	0	0	0	0	22517000	1278300	0	0	23208000	0	46801000	544360	0	2	1	2	2	0.665437	0.220572	0.0190536	0.98253	-0.081243	0.922537	0.565141	0.332679	0.61981	0.486272	0.51015	0	0	0	0	1	1	0	0	1	0	1	1
TEEKKKGGHTATPHPAKKG	238	256	AT5G22650.1	HISTONE DEACETYLASE 2B (HD2B)	2	330598100	0	0	15437000	0	0	98799000	3708100	0	211890000	0	765760	0	1	1	2	1	1	0.0121907	0.990062	-0.881044	0.324481	-0.530066	0.526333	0.363169	0.718031	0.893645	0.492921	0.481243	0	0	1	0	0	1	1	0	1	0	1	0
RYSNSAGGVSGPIPGGPT	292	309	AT1G76160.1	SKU5 SIMILAR 5 (sks5)	3	133853000	0	0	0	0	33101000	67468000	0	32748000	0	0	0	536010	0	2	1	1	1	1.3294	0.136445	-0.718115	0.23568	-1.21026	0.159095	0.837254	0.192251	0.683179	0.50744	0.0486193	0	0	0	0	2	1	0	1	0	0	0	1
SGGGGGYSGGGGGGYSGGGGGGYERRSGGY	103	132	AT4G39260.1	COLD, CIRCADIAN RHYTHM, AND RNA BINDING 1 (CCR1)	5	149729000	0	0	7021300	0	75725000	15778000	0	0	10497000	0	40171000	537170	1	2	1	2	2	0.888384	0.343825	-0.0956326	0.910799	-0.661922	0.543678	0.322094	0.605672	0.775639	0.511053	0.418106	0	0	1	0	3	1	0	0	1	0	1	1
VEATLKKRGEEGPG	671	684	AT4G34260.1	(FUC95A)	4	55757000	0	15084000	605260	0	0	7843100	0	5238900	7715800	0	19270000	0	2	1	2	1	2	-0.176402	0.788233	-0.371941	0.521017	0.199408	0.773838	0.394947	0.462596	0.484485	0.517954	0.815505	0	1	1	0	0	2	0	1	2	0	1	0
VPKKDIPKEKD	66	76	AT5G14105.1	unknown protein; Has 30201 Blast hits to 17322 proteins in 780 species: Archae - 12; Bacteria - 1396; Metazoa - 17338; Fungi - 3422; Plants - 5037; Viruses - 0; Other Eukaryotes - 2996 (source: NCBI BLink).	1	20761000	0	0	0	0	0	0	0	0	0	0	20125000	636010	0	0	0	2	1	0	1	0.69849	0.252658	0.699989	0.299811	0	1	0.539203	0.542086	0.162604	0	0	0	0	0	0	0	0	0	0	1	1
SVDKKDPTGAKVTKAAVKKGA	428	448	AT5G60390.1	GTP binding Elongation factor Tu family protein; FUNCTIONS IN: calmodulin binding, translation elongation factor activity; INVOLVED IN: translational elongation; LOCATED IN: mitochondrion, nucleus, plasma membrane, vacuole, cytoplasm; EXPRESSED IN: 6 plant structures; EXPRESSED DURING: L mature pollen stage, M germinated pollen stage, seed development stages; CONTAINS InterPro DOMAIN/s: Translati…	6	226618000	0	0	59210000	0	7553400	33668700	0	0	6843360	1238500	118106000	0	1	2	1	2	2	0.132578	0.892892	0.617923	0.467967	0.153828	0.876552	-0.331518	0.687281	0.886318	0.550398	0.697413	0	0	2	0	2	2	0	0	2	1	3	0
YVSIPIEGPYKPPH	469	482	AT4G13940.1	HOMOLOGY-DEPENDENT GENE SILENCING 1 (HOG1)	6	207943000	0	0	12960000	0	38553000	51960000	0	21076000	83396000	0	0	0	1	2	2	0	2	0.845135	0.382011	-1.482	0.0733167	-1.43342	0.0975281	0.893722	0.338211	0.623689	0.563803	0.0589984	0	0	1	0	1	4	0	1	2	0	0	0
ANFPKAAAASKGPKVGGGGGK	142	162	AT3G53020.1	SHORT VALVE1 (STV1)	3	117595000	189910	0	3098660	0	6313300	29894400	2467700	0	25637500	0	48756930	1237100	2	2	2	2	4	0.86233	0.216507	-0.254377	0.773507	-0.361739	0.693579	0.754968	0.239819	0.708307	0.565428	0.302844	1	0	3	0	1	3	1	0	3	0	2	1
EHAKSLGPKGSEPHKA	707	722	AT1G15690.1	(AVP1)	7	649693000	0	0	0	24189	139710	0	0	0	0	5486800	643853000	192320	0	2	0	3	2	-0.627695	0.199645	1.24551	0.291422	1.85761	0.164878	0	1	0.133849	0.591141	0.128257	0	0	0	1	1	0	0	0	0	2	5	1
GGGGHYGGGGGHGGGGHYGGGGHHGGGGHG	87	116	AT2G05510.1	Glycine-rich protein family; FUNCTIONS IN: molecular_function unknown; INVOLVED IN: biological_process unknown; LOCATED IN: endomembrane system; CONTAINS InterPro DOMAIN/s: Glycine rich protein (InterPro:IPR010800); BEST Arabidopsis thaliana protein match is: GLYCINE RICH PROTEIN 9 (TAIR:AT2G05440.1); Has 96640 Blast hits to 23865 proteins in 1692 species: Archae - 84; Bacteria - 39011; Metazoa -…	15	1085144100	0	0	77958470	0	291400	986364200	0	0	383950	509280	19642660	0	1	2	1	2	2	0.174717	0.906877	0.657918	0.297654	-0.39829	0.776675	-0.881491	0.299228	0.420322	0.595596	0.756638	0	0	12	0	1	14	0	0	1	1	5	0
AVMGSTAITISNNHLTHHN	256	274	AT1G04680.1	Pectin lyase-like superfamily protein; FUNCTIONS IN: lyase activity, pectate lyase activity; INVOLVED IN: biological_process unknown; LOCATED IN: membrane; EXPRESSED IN: 23 plant structures; EXPRESSED DURING: 13 growth stages; CONTAINS InterPro DOMAIN/s: Pectin lyase fold/virulence factor (InterPro:IPR011050), AmbAllergen (InterPro:IPR018082), Pectate lyase/Amb allergen (InterPro:IPR002022), Pect…	15	376664000	0	71408000	0	0	0	6197300	45014000	41582900	43089700	49648000	118811000	907180	1	1	3	3	2	-0.172841	0.841826	-0.392728	0.57936	1.06442	0.213756	1.2843	0.162622	0.0540802	0.601808	0.838025	0	2	0	0	0	1	3	2	2	4	3	2
VVQSGSSDGFGKPR	21	34	AT3G62060.1	Pectinacetylesterase family protein; FUNCTIONS IN: carboxylesterase activity; INVOLVED IN: biological_process unknown; LOCATED IN: endomembrane system; EXPRESSED IN: 22 plant structures; EXPRESSED DURING: 13 growth stages; CONTAINS InterPro DOMAIN/s: Pectinacetylesterase (InterPro:IPR004963); BEST Arabidopsis thaliana protein match is: Pectinacetylesterase family protein (TAIR:AT2G46930.1); Has 5…	4	119650000	0	23124000	3019200	0	45056000	20459000	0	12506000	15485000	0	0	0	2	2	2	0	3	0.510872	0.464224	-0.939939	0.151905	-1.37609	0.0368609	0.0747234	0.919547	0.153786	0.617505	0.117079	0	1	1	0	1	2	0	1	2	0	0	0
ITNVAGAGDIVR	179	190	AT2G39700.1	EXPANSIN A4 (EXPA4)	3	103663000	0	0	5222800	0	0	18624000	0	0	56414000	15438000	0	7964700	1	1	1	2	1	0.184709	0.789771	0.344936	0.688	0.499697	0.486729	0.33947	0.69116	0.438091	0.620439	0.88004	0	0	1	0	0	1	0	0	1	1	0	1
SETGAGKHVPR	54	64	AT1G50010.1	TUBULIN ALPHA-2 CHAIN (TUA2)	3	39311390	0	0	0	0	232470	8112500	0	0	1068200	215390	29578000	105250	0	2	1	3	2	0.329678	0.51771	0.147342	0.865289	-0.104297	0.912742	0.078039	0.79784	0.97836	0.624891	0.850761	0	0	0	0	1	1	0	0	1	1	2	1
NYNDNGRGYGNEEE	146	159	AT1G03820.1	unknown protein; FUNCTIONS IN: molecular_function unknown; INVOLVED IN: biological_process unknown; LOCATED IN: endomembrane system; EXPRESSED IN: 21 plant structures; EXPRESSED DURING: 13 growth stages; Has 1345 Blast hits to 1122 proteins in 102 species: Archae - 2; Bacteria - 28; Metazoa - 28; Fungi - 30; Plants - 109; Viruses - 0; Other Eukaryotes - 1148 (source: NCBI BLink).	7	283660000	0	73412000	0	0	0	19139000	0	54991000	11396000	0	123114000	1605800	1	1	2	2	2	-0.358599	0.664775	-0.249955	0.806719	0.234884	0.805494	0.126239	0.887919	0.775911	0.6331	0.931589	0	2	0	0	0	1	0	2	1	0	3	1
SRSFDDTDMPEIPS	141	154	AT2G05920.1	Subtilase family protein; FUNCTIONS IN: identical protein binding, serine-type endopeptidase activity; INVOLVED IN: proteolysis, negative regulation of catalytic activity; LOCATED IN: cell wall, plant-type cell wall; EXPRESSED IN: 22 plant structures; EXPRESSED DURING: 13 growth stages; CONTAINS InterPro DOMAIN/s: Protease-associated PA (InterPro:IPR003137), Proteinase inhibitor, propeptide (Inte…	1	30376000	0	0	0	0	0	2246500	0	24912000	3217700	0	0	0	0	1	2	0	1	0.606771	0.068231	-0.836129	0.120172	-0.370541	0.0274771	1.07236	0.088095	0.189889	0.652164	0.0185618	0	0	0	0	0	1	0	1	1	0	0	0
EKAGDIIRH	451	459	AT5G67360.1	(ARA12)	1	27421000	0	0	0	0	0	0	0	0	0	0	27329000	92607	0	0	0	2	1	0	1	0.605062	0.450079	0.502389	0.546822	0	1	0.867054	0.674393	0.297427	0	0	0	0	0	0	0	0	0	0	1	1
YSNSRVPASGDPPALPPG	301	318	AT5G66920.1	SKU5 SIMILAR 17 (sks17)	3	254347000	0	70476000	2590800	0	17138000	0	0	59842000	45138000	0	58349000	811140	2	1	2	2	3	-0.0396609	0.963445	-0.484348	0.635436	0.0191143	0.980317	0.463801	0.670665	0.708694	0.685422	0.73064	0	1	1	0	1	0	0	2	1	0	1	1
TKIDRRSGKEIE	365	376	AT5G60390.1	GTP binding Elongation factor Tu family protein; FUNCTIONS IN: calmodulin binding, translation elongation factor activity; INVOLVED IN: translational elongation; LOCATED IN: mitochondrion, nucleus, plasma membrane, vacuole, cytoplasm; EXPRESSED IN: 6 plant structures; EXPRESSED DURING: L mature pollen stage, M germinated pollen stage, seed development stages; CONTAINS InterPro DOMAIN/s: Translati…	2	63157000	0	0	25849000	0	3412200	15300000	0	0	5389500	13207000	0	0	1	2	1	1	1	0.115557	0.900392	0.301922	0.617024	0.0736998	0.922478	-0.112665	0.887257	0.970773	0.69609	0.861025	0	0	1	0	1	1	0	0	1	1	0	0
DDDSKLTAH	145	153	AT4G12730.1	FASCICLIN-LIKE ARABINOGALACTAN 2 (FLA2)	2	23320000	0	8990200	0	1288500	2066200	5844800	0	4886200	0	0	0	244490	1	3	1	1	1	0.210859	0.654279	-0.435476	0.298203	-0.814737	0.0264522	-0.168401	0.760863	0.122093	0.703171	0.288608	0	1	0	1	1	1	0	1	0	0	0	1
AAIDDRRYKNH	363	373	AT4G30020.1	PA-domain containing subtilase family protein; FUNCTIONS IN: identical protein binding, serine-type endopeptidase activity; INVOLVED IN: proteolysis, negative regulation of catalytic activity; LOCATED IN: endomembrane system, cell wall, membrane; EXPRESSED IN: 20 plant structures; EXPRESSED DURING: 13 growth stages; CONTAINS InterPro DOMAIN/s: Protease-associated PA (InterPro:IPR003137), Proteina…	2	51936000	0	0	9765400	0	1289300	14833000	0	0	26049000	0	0	0	1	2	1	0	1	0.0279816	0.966722	-0.395575	0.59459	-0.410586	0.535001	0.0129703	0.986242	0.680564	0.703267	0.661223	0	0	1	0	1	1	0	0	1	0	0	0
GEQGAVIRGKKGPGGVT	77	93	AT2G19760.1	PROFILIN 1 (PRF1)	5	154428000	0	18563000	338310	0	20931000	57286200	0	7605700	9741900	0	39961000	0	2	2	2	1	3	0.757437	0.395814	-0.301604	0.740687	-0.786124	0.444682	0.272918	0.718338	0.671332	0.705912	0.390053	0	1	1	0	1	3	0	1	2	0	1	0
IISLPIGTPP	73	82	AT1G66180.1	The gene encodes a putative aspartyl protease (ASP). Its expression is induced in response to light and ascorbate.	2	76821000	0	0	0	0	3825700	3697900	0	42354000	25306000	0	0	1638100	0	2	2	1	2	0.606308	0.185217	-0.925391	0.281636	-0.362932	0.399209	1.16877	0.190041	0.362975	0.712434	0.104069	0	0	0	0	1	1	0	1	1	0	0	2
FETEPIGKGKNGKD	666	679	AT2G05710.1	ACONITASE 3 (ACO3)	2	28715000	0	0	1975400	0	6838500	13194000	0	0	6259300	0	0	447560	1	2	1	1	1	0.695366	0.123867	-0.507586	0.214539	-0.99867	0.035343	0.204282	0.619511	0.148347	0.715172	0.0416972	0	0	1	0	1	1	0	0	1	0	0	1
EKAAKKAAQAAGASSGGAAGGKGA	44	67	AT4G13615.1	Uncharacterised protein family SERF; CONTAINS InterPro DOMAIN/s: Uncharacterised protein family SERF (InterPro:IPR007513); BEST Arabidopsis thaliana protein match is: Uncharacterised protein family SERF (TAIR:AT3G24100.1); Has 151 Blast hits to 151 proteins in 44 species: Archae - 0; Bacteria - 0; Metazoa - 66; Fungi - 10; Plants - 70; Viruses - 0; Other Eukaryotes - 5 (source: NCBI BLink).	13	219930000	0	15730000	1233480	0	32824870	9987000	0	15550200	20159100	0	123275000	1175220	2	2	2	2	4	0.527443	0.467159	-0.115756	0.908746	-0.245973	0.797155	0.397225	0.614166	0.898944	0.730471	0.592476	0	2	2	0	4	4	0	2	2	0	6	2
LATDTVTFGNSGKINN	251	266	AT3G18490.1	ASPARTIC PROTEASE IN GUARD CELL 1 (ASPG1)	14	845843000	0	142924000	3799500	2548300	14537000	90104600	28326000	130479000	179707000	25731000	227285000	402230	2	3	3	3	4	0.399717	0.669975	-0.816929	0.388091	-0.0506566	0.958855	1.16599	0.21257	0.384656	0.739709	0.345154	0	2	1	1	1	4	1	3	3	1	2	2
SAKSSSLVGH	404	413	AT1G04680.1	Pectin lyase-like superfamily protein; FUNCTIONS IN: lyase activity, pectate lyase activity; INVOLVED IN: biological_process unknown; LOCATED IN: membrane; EXPRESSED IN: 23 plant structures; EXPRESSED DURING: 13 growth stages; CONTAINS InterPro DOMAIN/s: Pectin lyase fold/virulence factor (InterPro:IPR011050), AmbAllergen (InterPro:IPR018082), Pectate lyase/Amb allergen (InterPro:IPR002022), Pect…	1	39918000	0	0	302880	0	1100500	18807000	0	0	19708000	0	0	0	1	2	1	0	1	0.579326	0.298196	-0.783869	0.193762	-0.830996	0.15339	0.5322	0.359157	0.680012	0.777037	0.0866976	0	0	1	0	1	1	0	0	1	0	0	0
NEVTVGGKSGDWKIPP	25	40	AT4G31840.1	EARLY NODULIN-LIKE PROTEIN 15 (ENODL15)	4	265126000	0	2578900	23251700	0	0	80693000	0	1500500	38529000	0	118570000	0	2	1	2	1	2	-0.228013	0.820105	-0.0965009	0.929084	0.110397	0.929608	-0.0211155	0.978476	0.950201	0.820697	0.926713	0	1	3	0	0	1	0	1	3	0	1	0
ASSLSARPSSLVGSITTTA	383	401	AT3G27400.1	Pectin lyase-like superfamily protein; FUNCTIONS IN: pectate lyase activity; INVOLVED IN: biological_process unknown; LOCATED IN: endomembrane system; EXPRESSED IN: 17 plant structures; EXPRESSED DURING: 11 growth stages; CONTAINS InterPro DOMAIN/s: Pectin lyase fold/virulence factor (InterPro:IPR011050), AmbAllergen (InterPro:IPR018082), Pectate lyase/Amb allergen (InterPro:IPR002022), Pectin ly…	3	31917000	0	0	0	0	0	5941500	0	6310200	19665500	0	0	0	0	1	2	0	1	0.542948	0.16714	-0.68513	0.262402	-0.29683	0.440052	0.931248	0.141787	0.333547	0.82339	0.0815138	0	0	0	0	0	2	1	1	2	0	0	0
MNPVEHPHGGGNHQHIGH	204	221	AT2G18020.1	EMBRYO DEFECTIVE 2296 (EMB2296)	14	291894000	0	21976000	2572610	0	0	125526000	0	11183000	47424600	3292500	79922800	0	2	1	2	2	3	-0.20564	0.832713	-0.0541906	0.948673	0.370588	0.73363	0.219139	0.754193	0.638388	0.835015	0.903285	0	1	3	0	0	7	0	1	7	1	6	0
ATGGNKTKTPGPGA	98	111	AT3G52580.1	Ribosomal protein S11 family protein; CONTAINS InterPro DOMAIN/s: Ribosomal protein S11 (InterPro:IPR001971), Ribosomal S11, conserved site (InterPro:IPR018102); BEST Arabidopsis thaliana protein match is: Ribosomal protein S11 family protein (TAIR:AT3G11510.1); Has 8774 Blast hits to 8774 proteins in 2899 species: Archae - 250; Bacteria - 4863; Metazoa - 589; Fungi - 162; Plants - 729; Viruses -…	5	115490000	0	27987100	2038700	0	2417300	33097000	0	18946600	12807000	0	18196000	0	2	2	2	1	3	0.19184	0.833112	-0.438699	0.603517	-0.314218	0.70475	0.316321	0.731637	0.998592	0.836173	0.600161	0	2	2	0	1	2	0	2	2	0	1	0
AIEKVGSDSGKTSK	148	161	AT4G34870.1	ROTAMASE CYCLOPHILIN 5 (ROC5)	6	192901000	0	63676200	2461000	0	0	20857000	0	45557500	824850	0	59521000	0	2	1	2	1	2	-0.175395	0.846364	-0.0639461	0.945029	0.102932	0.905899	-0.00851599	0.992908	0.940039	0.848926	0.929254	0	3	1	0	0	1	0	3	1	0	3	0
SANQEEDKKPGDGGAHIN	2	19	AT4G26840.1	SMALL UBIQUITIN-LIKE MODIFIER 1 (SUMO1)	13	608682400	0	224628000	16336000	0	81436500	24088000	0	140462000	0	3418300	118315400	0	2	2	1	2	3	-0.0467067	0.960302	0.310177	0.786579	-0.302936	0.74012	-0.659819	0.579397	0.507451	0.854143	0.803529	0	3	1	0	3	1	0	3	0	1	3	0
GVEKQVIRPGNGPKPAPGQTVTVH	2	25	AT5G64350.1	FK506-BINDING PROTEIN 12 (FKBP12)	16	503599000	0	68923000	1857500	28249300	256996800	0	8245200	51120600	0	0	88202100	0	2	2	2	1	3	0.509938	0.670339	-0.272651	0.767732	-0.498331	0.682468	0.284257	0.751042	0.88286	0.870286	0.593352	0	2	1	3	9	0	1	2	0	0	5	0
KTAAYGHFG	364	372	AT3G17390.1	METHIONINE OVER-ACCUMULATOR 3 (MTO3)	1	6907700	0	0	0	0	0	0	0	0	0	5923600	0	984050	0	0	0	2	1	0	1	0.402943	0.346573	0.541991	0.265524	0	1	0.464866	0.890271	0.133708	0	0	0	0	0	0	0	0	0	1	0	1
SAAKAVGPGLN	79	89	AT2G38530.1	LIPID TRANSFER PROTEIN 2 (LTP2)	3	51662000	0	0	5551600	927850	24772000	0	0	0	13902000	6104600	0	404440	1	2	1	2	2	0.282481	0.69381	-0.385341	0.553818	-0.363205	0.6317	0.304617	0.613573	0.949434	0.911371	0.477093	0	0	1	1	1	0	0	0	1	1	0	1
YVASDPSQRSKIS	58	70	AT5G66460.1	ENDO-BETA-MANNASE 7 (MAN7)	5	87665200	0	0	3294200	0	5879300	33415000	0	0	30753500	0	14323900	0	1	2	1	1	1	0.56171	0.41981	-0.448282	0.633578	-0.698336	0.46582	0.311656	0.646395	0.727534	0.9183	0.373476	0	1	1	0	1	2	0	0	2	0	2	0
TSHCDSGSNNGDIACD	60	75	AT3G62740.1	BETA GLUCOSIDASE 7 (BGLU7)	0	63760000	0	0	0	0	0	57323000	0	2911100	3525900	0	0	0	0	1	2	0	1	0.604443	0.508411	-0.689029	0.0182815	-0.393197	0.663232	0.900275	0.00462031	0.568329	0.923389	0.167597	0	0	0	0	0	1	0	1	1	0	0	0
SRGNAAAAKGKKKGVS	2	17	AT5G27770.1	Ribosomal L22e protein family; FUNCTIONS IN: structural constituent of ribosome; INVOLVED IN: translation; LOCATED IN: ribosome, cytosolic large ribosomal subunit, nucleolus, plasma membrane, membrane; EXPRESSED IN: 22 plant structures; EXPRESSED DURING: 14 growth stages; CONTAINS InterPro DOMAIN/s: Ribosomal protein L22e (InterPro:IPR002671); BEST Arabidopsis thaliana protein match is: Ribosomal…	4	161517000	0	0	25341830	0	270860	57789000	0	0	31101300	0	47018000	0	1	2	1	1	1	-0.242222	0.808754	0.124609	0.895153	0.210243	0.846569	-0.156587	0.85301	0.967859	0.929633	0.783463	0	0	2	0	1	2	0	0	2	0	1	0
IEAASKKKEEGNSKFKGG	397	414	AT3G25230.2	ROTAMASE FKBP 1 (ROF1)	1	15761000	0	0	0	0	0	0	0	0	0	0	15391000	369870	0	0	0	2	1	0	1	0.167743	0.773355	0.454183	0.463201	0	1	0.337895	0.934178	0.656536	0	0	0	0	0	0	0	0	0	0	1	1
VSNRGFEAGGQNTPS	80	94	AT3G10740.1	ALPHA-L-ARABINOFURANOSIDASE 1 (ASD1)	2	86666000	0	2790000	10019000	0	0	0	0	0	0	0	73858000	0	2	0	0	1	1	-0.760263	0.100724	0.702515	0.438374	0.571407	0.525999	-0.891371	0.0598209	0.729078	0.949966	0.139632	0	1	1	0	0	0	0	0	0	0	2	0
ALSHGSKIH	125	133	AT5G61660.1	glycine-rich protein; FUNCTIONS IN: molecular_function unknown; INVOLVED IN: biological_process unknown; LOCATED IN: endomembrane system; EXPRESSED IN: 19 plant structures; EXPRESSED DURING: 9 growth stages; Has 30201 Blast hits to 17322 proteins in 780 species: Archae - 12; Bacteria - 1396; Metazoa - 17338; Fungi - 3422; Plants - 5037; Viruses - 0; Other Eukaryotes - 2996 (source: NCBI BLink).	1	10818000	0	0	0	0	154510	3710300	0	0	6953100	0	0	0	0	2	1	0	1	0.252578	0.584786	-0.220809	0.618912	0.022613	0.958431	0.496	0.3109	0.40584	0.958453	0.446323	0	0	0	0	1	1	0	0	1	0	0	0
VRADLKPGSINPPHYHPR	102	119	AT3G10080.1	RmlC-like cupins superfamily protein; FUNCTIONS IN: manganese ion binding, nutrient reservoir activity; INVOLVED IN: biological_process unknown; LOCATED IN: endomembrane system, apoplast; EXPRESSED IN: 22 plant structures; EXPRESSED DURING: 13 growth stages; CONTAINS InterPro DOMAIN/s: Cupin, RmlC-type (InterPro:IPR011051), Cupin 1 (InterPro:IPR006045), RmlC-like jelly roll fold (InterPro:IPR0147…	20	2903980000	0	821552000	0	21435000	47343000	372404000	104209000	497773000	932770000	32740500	70656000	3092630	1	3	3	3	3	1.21308	0.367055	-1.27672	0.062123	-0.574277	0.356202	1.91552	0.176931	0.330025	0.961964	0.0903914	0	4	0	1	1	4	2	4	4	3	1	3
LRNGQGGGGRPALPAPS	344	360	AT3G55430.1	O-Glycosyl hydrolases family 17 protein; FUNCTIONS IN: cation binding, hydrolase activity, hydrolyzing O-glycosyl compounds, catalytic activity; INVOLVED IN: carbohydrate metabolic process; LOCATED IN: cell wall; EXPRESSED IN: 24 plant structures; EXPRESSED DURING: 15 growth stages; CONTAINS InterPro DOMAIN/s: X8 (InterPro:IPR012946), Glycoside hydrolase, catalytic core (InterPro:IPR017853), Glyc…	6	2236770000	0	0	613248000	0	12083000	426476000	0	0	1161850500	0	21349000	1778900	1	2	1	2	2	0.328828	0.817316	-0.271736	0.842547	-0.671192	0.536452	-0.0706282	0.966063	0.698901	0.976135	0.753765	0	0	4	0	1	5	0	0	4	0	1	1
GEAGAVIRGKKGPGGVT	77	93	AT4G29350.1	PROFILIN 2 (PFN2)	8	438853000	0	66513000	3648410	0	71227000	123505000	0	31483200	42658100	0	99823000	0	2	2	2	1	3	0.42201	0.715946	-0.466683	0.655576	-0.584495	0.643414	0.304197	0.741555	0.851717	0.976206	0.557445	0	3	2	0	2	4	0	3	3	0	1	0
TKKPEEVGAGDQGHM	112	126	AT3G17390.1	METHIONINE OVER-ACCUMULATOR 3 (MTO3)	3	54956500	0	0	3191500	0	222370	0	0	0	1637000	0	48848000	1057000	1	1	1	2	1	-0.561521	0.108234	0.547982	0.395408	1.01908	0.150933	-0.0904284	0.758912	0.183163	0.983571	0.119862	0	0	1	0	1	0	0	0	1	0	2	1
SSAGQVDGKQ	354	363	AT1G76160.1	SKU5 SIMILAR 5 (sks5)	1	8612200	0	0	450180	1924700	0	4061900	0	0	2175500	0	0	0	1	2	1	0	1	0.429693	0.218665	-0.431289	0.0661059	-0.53194	0.154258	0.329042	0.103301	0.568531	0.996383	0.03563	0	0	1	1	0	1	0	0	1	0	0	0
RQLRDMNGRGG	136	146	AT2G01610.1	Plant invertase/pectin methylesterase inhibitor superfamily protein; FUNCTIONS IN: enzyme inhibitor activity, pectinesterase inhibitor activity, pectinesterase activity; INVOLVED IN: biological_process unknown; LOCATED IN: endomembrane system; EXPRESSED IN: 22 plant structures; EXPRESSED DURING: 13 growth stages; CONTAINS InterPro DOMAIN/s: Pectinesterase inhibitor (InterPro:IPR006501); BEST Arab…	1	224620000	0	0	0	0	0	0	0	0	224620000	0	0	0	0	0	1	0	0												0	0	0	0	0	0	0	0	1	0	0	0
KTIDGRGSSVH	153	163	AT3G27400.1	Pectin lyase-like superfamily protein; FUNCTIONS IN: pectate lyase activity; INVOLVED IN: biological_process unknown; LOCATED IN: endomembrane system; EXPRESSED IN: 17 plant structures; EXPRESSED DURING: 11 growth stages; CONTAINS InterPro DOMAIN/s: Pectin lyase fold/virulence factor (InterPro:IPR011050), AmbAllergen (InterPro:IPR018082), Pectate lyase/Amb allergen (InterPro:IPR002022), Pectin ly…	2	138701000	0	0	18950300	0	0	84214200	0	0	35541610	0	0	0	1	1	1	0	0												0	0	2	0	0	2	0	0	2	0	0	0
VKRVLTGNGTPLKPKEPL	292	309	AT5G55180.2	O-Glycosyl hydrolases family 17 protein; FUNCTIONS IN: cation binding, hydrolase activity, hydrolyzing O-glycosyl compounds, catalytic activity; INVOLVED IN: carbohydrate metabolic process; LOCATED IN: endomembrane system; EXPRESSED IN: 18 plant structures; EXPRESSED DURING: 11 growth stages; CONTAINS InterPro DOMAIN/s: X8 (InterPro:IPR012946), Glycoside hydrolase, catalytic core (InterPro:IPR017…	2	32838300	0	0	0	0	0	1742400	0	0	30361000	0	734790	0	0	1	1	1	0												0	0	0	0	0	1	0	0	2	0	1	0
AIGGKGGKQWD	28	38	AT1G52070.1	Mannose-binding lectin superfamily protein; FUNCTIONS IN: molecular_function unknown; INVOLVED IN: biological_process unknown; LOCATED IN: endomembrane system; EXPRESSED IN: root; CONTAINS InterPro DOMAIN/s: Mannose-binding lectin (InterPro:IPR001229); BEST Arabidopsis thaliana protein match is: Mannose-binding lectin superfamily protein (TAIR:AT1G52060.1); Has 1736 Blast hits to 822 proteins in …	1	25708000	0	0	0	0	0	0	0	0	25708000	0	0	0	0	0	1	0	0												0	0	0	0	0	0	0	0	1	0	0	0
DSSIVRGK	386	393	AT2G05920.1	Subtilase family protein; FUNCTIONS IN: identical protein binding, serine-type endopeptidase activity; INVOLVED IN: proteolysis, negative regulation of catalytic activity; LOCATED IN: cell wall, plant-type cell wall; EXPRESSED IN: 22 plant structures; EXPRESSED DURING: 13 growth stages; CONTAINS InterPro DOMAIN/s: Protease-associated PA (InterPro:IPR003137), Proteinase inhibitor, propeptide (Inte…	1	56884000	0	0	29089000	0	0	3434700	0	0	24360000	0	0	0	1	1	1	0	0												0	0	1	0	0	1	0	0	1	0	0	0
IWKDPKEGH	292	300	AT3G13510.1	Protein of Unknown Function (DUF239); INVOLVED IN: biological_process unknown; LOCATED IN: endomembrane system; EXPRESSED IN: 22 plant structures; EXPRESSED DURING: 13 growth stages; CONTAINS InterPro DOMAIN/s: Protein of unknown function DUF239, plant (InterPro:IPR004314); BEST Arabidopsis thaliana protein match is: Protein of Unknown Function (DUF239) (TAIR:AT1G55360.1); Has 759 Blast hits to 7…	1	74275000	0	0	5459700	0	0	47636000	0	0	21179000	0	0	0	1	1	1	0	0												0	0	1	0	0	1	0	0	1	0	0	0
SESSADKFA	52	60	AT5G61670.1	Encodes a close homolog of the Cauliflower OR (Orange) protein. The function of OR is to induce the differentiation of proplastids or other noncolored plastids into chromoplasts for carotenoid accumulation. Both proteins contain a Cysteine-rich zinc finger domain that is highly specific to DnaJ-like molecular chaperons.	1	42324000	0	0	23956000	0	0	1380700	0	0	16988000	0	0	0	1	1	1	0	0												0	0	1	0	0	1	0	0	1	0	0	0
RIQGDDSGHKH	101	111	AT1G15120.2	Ubiquinol-cytochrome C reductase hinge protein; FUNCTIONS IN: ubiquinol-cytochrome-c reductase activity; INVOLVED IN: mitochondrial electron transport, ubiquinol to cytochrome c; LOCATED IN: mitochondrial respiratory chain complex III; EXPRESSED IN: 24 plant structures; EXPRESSED DURING: 15 growth stages; CONTAINS InterPro DOMAIN/s: Ubiquinol-cytochrome C reductase hinge (InterPro:IPR003422); BES…	3	36869000	0	0	4064200	0	0	15852000	0	0	16953000	0	0	0	1	1	1	0	0												0	0	1	0	0	1	0	0	1	0	0	0
TVSREKVPA	422	430	AT3G53320.1	unknown protein; BEST Arabidopsis thaliana protein match is: unknown protein (TAIR:AT2G37070.1); Has 11044 Blast hits to 5993 proteins in 551 species: Archae - 8; Bacteria - 1486; Metazoa - 4078; Fungi - 1814; Plants - 348; Viruses - 112; Other Eukaryotes - 3198 (source: NCBI BLink).	1	22964000	0	0	1023700	0	0	5610600	0	0	16330000	0	0	0	1	1	1	0	0												0	0	1	0	0	1	0	0	1	0	0	0
TGSNDDWGH	397	405	AT3G13510.1	Protein of Unknown Function (DUF239); INVOLVED IN: biological_process unknown; LOCATED IN: endomembrane system; EXPRESSED IN: 22 plant structures; EXPRESSED DURING: 13 growth stages; CONTAINS InterPro DOMAIN/s: Protein of unknown function DUF239, plant (InterPro:IPR004314); BEST Arabidopsis thaliana protein match is: Protein of Unknown Function (DUF239) (TAIR:AT1G55360.1); Has 759 Blast hits to 7…	1	21026000	0	0	5151300	0	0	3954900	0	0	11920000	0	0	0	1	1	1	0	0												0	0	1	0	0	1	0	0	1	0	0	0
VIGFHGSAGKVLNS	145	158	AT1G52070.1	Mannose-binding lectin superfamily protein; FUNCTIONS IN: molecular_function unknown; INVOLVED IN: biological_process unknown; LOCATED IN: endomembrane system; EXPRESSED IN: root; CONTAINS InterPro DOMAIN/s: Mannose-binding lectin (InterPro:IPR001229); BEST Arabidopsis thaliana protein match is: Mannose-binding lectin superfamily protein (TAIR:AT1G52060.1); Has 1736 Blast hits to 822 proteins in …	1	8698600	0	0	0	0	0	0	0	0	8698600	0	0	0	0	0	1	0	0												0	0	0	0	0	0	0	0	1	0	0	0
QTVAVGVIKSVDKKDPTGA	419	437	AT5G60390.1	GTP binding Elongation factor Tu family protein; FUNCTIONS IN: calmodulin binding, translation elongation factor activity; INVOLVED IN: translational elongation; LOCATED IN: mitochondrion, nucleus, plasma membrane, vacuole, cytoplasm; EXPRESSED IN: 6 plant structures; EXPRESSED DURING: L mature pollen stage, M germinated pollen stage, seed development stages; CONTAINS InterPro DOMAIN/s: Translati…	2	81895000	0	0	45780000	0	0	29696000	0	0	6418800	0	0	0	1	1	1	0	0												0	0	2	0	0	1	0	0	1	0	0	0
SENSNQILS	317	325	AT1G55280.1	Lipase/lipooxygenase, PLAT/LH2 family protein; CONTAINS InterPro DOMAIN/s: Lipase/lipooxygenase, PLAT/LH2 (InterPro:IPR008976); Has 47 Blast hits to 47 proteins in 18 species: Archae - 0; Bacteria - 2; Metazoa - 4; Fungi - 0; Plants - 39; Viruses - 0; Other Eukaryotes - 2 (source: NCBI BLink).	1	8989700	0	0	3972100	0	407270	0	0	0	4610300	0	0	0	1	1	1	0	0												0	0	1	0	1	0	0	0	1	0	0	0
IWKDPKHGH	282	290	AT1G23340.1	Protein of Unknown Function (DUF239); FUNCTIONS IN: molecular_function unknown; INVOLVED IN: biological_process unknown; LOCATED IN: endomembrane system; EXPRESSED IN: 12 plant structures; EXPRESSED DURING: 6 growth stages; CONTAINS InterPro DOMAIN/s: Protein of unknown function DUF239, plant (InterPro:IPR004314); BEST Arabidopsis thaliana protein match is: Protein of Unknown Function (DUF239) (T…	1	8233400	0	0	0	0	0	4252000	0	0	3981500	0	0	0	0	1	1	0	0												0	0	0	0	0	1	0	0	1	0	0	0
VVGPGGPPDGHGDEDDEHHH	157	176	AT3G15640.1	Rubredoxin-like superfamily protein; FUNCTIONS IN: cytochrome-c oxidase activity, cobalt ion binding, zinc ion binding, metal ion binding; LOCATED IN: mitochondrial envelope, mitochondrion, chloroplast thylakoid membrane; EXPRESSED IN: 22 plant structures; EXPRESSED DURING: 13 growth stages; CONTAINS InterPro DOMAIN/s: Cytochrome c oxidase, subunit Vb (InterPro:IPR002124); BEST Arabidopsis thalia…	3	108950000	0	0	0	0	39922000	0	0	0	1148400	0	67883000	0	0	1	1	1	0												0	0	0	0	1	0	0	0	1	0	2	0
FYKRSDGGGAPQ	322	333	AT1G49740.1	PLC-like phosphodiesterases superfamily protein; FUNCTIONS IN: phospholipase C activity, phosphoric diester hydrolase activity; INVOLVED IN: intracellular signaling pathway, lipid metabolic process; LOCATED IN: endomembrane system; EXPRESSED IN: 22 plant structures; EXPRESSED DURING: 13 growth stages; CONTAINS InterPro DOMAIN/s: Phospholipase C, phosphatidylinositol-specific , X domain (InterPro:…	1	30620000	0	0	0	0	0	29811000	0	0	809020	0	0	0	0	1	1	0	0												0	0	0	0	0	1	0	0	1	0	0	0
GYHGGHGGHGGGGHYGGGGHGH	42	63	AT2G05510.1	Glycine-rich protein family; FUNCTIONS IN: molecular_function unknown; INVOLVED IN: biological_process unknown; LOCATED IN: endomembrane system; CONTAINS InterPro DOMAIN/s: Glycine rich protein (InterPro:IPR010800); BEST Arabidopsis thaliana protein match is: GLYCINE RICH PROTEIN 9 (TAIR:AT2G05440.1); Has 96640 Blast hits to 23865 proteins in 1692 species: Archae - 84; Bacteria - 39011; Metazoa -…	16	413064000	0	0	98134010	0	0	314441600	0	0	488700	0	0	0	1	1	1	0	0												0	0	13	0	0	16	0	0	2	0	0	0
LFNEEGKPGPT	313	323	AT3G55430.1	O-Glycosyl hydrolases family 17 protein; FUNCTIONS IN: cation binding, hydrolase activity, hydrolyzing O-glycosyl compounds, catalytic activity; INVOLVED IN: carbohydrate metabolic process; LOCATED IN: cell wall; EXPRESSED IN: 24 plant structures; EXPRESSED DURING: 15 growth stages; CONTAINS InterPro DOMAIN/s: X8 (InterPro:IPR012946), Glycoside hydrolase, catalytic core (InterPro:IPR017853), Glyc…	3	59376000	0	14636000	0	5505000	0	0	0	13303000	0	0	25932000	0	1	1	1	1	0												0	1	0	1	0	0	0	1	0	0	1	0
YPAPGAHHSGHSGGGLG	78	94	AT4G19200.1	proline-rich family protein; Has 23677 Blast hits to 12773 proteins in 953 species: Archae - 9; Bacteria - 5550; Metazoa - 10820; Fungi - 2264; Plants - 2677; Viruses - 157; Other Eukaryotes - 2200 (source: NCBI BLink).	2	83365000	0	24294000	0	0	20756000	0	0	12473000	0	0	25842000	0	1	1	1	1	0												0	1	0	0	1	0	0	1	0	0	2	0
RENPGMVDSGN	220	230	AT2G05790.1	O-Glycosyl hydrolases family 17 protein; FUNCTIONS IN: cation binding, hydrolase activity, hydrolyzing O-glycosyl compounds, catalytic activity; INVOLVED IN: carbohydrate metabolic process; LOCATED IN: endomembrane system; EXPRESSED IN: 22 plant structures; EXPRESSED DURING: 13 growth stages; CONTAINS InterPro DOMAIN/s: X8 (InterPro:IPR012946), Glycoside hydrolase, catalytic core (InterPro:IPR017…	3	51725000	0	20698000	0	0	0	0	0	13253000	0	0	17774000	0	1	0	1	1	0												0	1	0	0	0	0	0	1	0	0	1	0
VSSPGDSPNTDGIH	231	244	AT1G23460.1	Pectin lyase-like superfamily protein; FUNCTIONS IN: polygalacturonase activity; INVOLVED IN: carbohydrate metabolic process; LOCATED IN: endomembrane system; CONTAINS InterPro DOMAIN/s: Pectin lyase fold/virulence factor (InterPro:IPR011050), Pectin lyase fold (InterPro:IPR012334), Parallel beta-helix repeat (InterPro:IPR006626), Glycoside hydrolase, family 28 (InterPro:IPR000743); BEST Arabidop…	2	116912000	0	0	0	0	0	0	0	51175000	0	0	65738000	0	0	0	1	1	0												0	0	0	0	0	0	0	1	0	0	2	0
FESSIFDKSDPDPNPNPR	181	198	AT5G22070.1	Core-2/I-branching beta-1,6-N-acetylglucosaminyltransferase family protein; FUNCTIONS IN: molecular_function unknown; INVOLVED IN: biological_process unknown; LOCATED IN: endomembrane system; CONTAINS InterPro DOMAIN/s: Core-2/I-Branching enzyme (InterPro:IPR021141); BEST Arabidopsis thaliana protein match is: Core-2/I-branching beta-1,6-N-acetylglucosaminyltransferase family protein (TAIR:AT3G52…	2	19327100	0	0	0	0	0	0	0	7399100	0	0	11928000	0	0	0	1	1	0												0	0	0	0	0	0	0	1	0	0	1	0
RVSPEPGTQD	689	698	AT5G12950.1	FUNCTIONS IN: catalytic activity; LOCATED IN: vacuole, plant-type cell wall; EXPRESSED IN: stem, male gametophyte, guard cell, pollen tube; EXPRESSED DURING: L mature pollen stage, M germinated pollen stage; CONTAINS InterPro DOMAIN/s: Protein of unknown function DUF1680 (InterPro:IPR012878), Six-hairpin glycosidase-like (InterPro:IPR008928); BEST Arabidopsis thaliana protein match is: Putative g…	1	32493000	0	0	0	0	0	0	0	356390	0	0	32136000	0	0	0	1	1	0												0	0	0	0	0	0	0	1	0	0	1	0
AKNSIGIRPGKG	188	199	AT3G09630.1	Ribosomal protein L4/L1 family; FUNCTIONS IN: structural constituent of ribosome; INVOLVED IN: translation; LOCATED IN: in 9 components; EXPRESSED IN: 26 plant structures; EXPRESSED DURING: 14 growth stages; CONTAINS InterPro DOMAIN/s: Ribosomal protein L4/L1e (InterPro:IPR002136), Ribosomal protein L4/L1e, eukaryotic/archaeal, conserved site (InterPro:IPR013000); BEST Arabidopsis thaliana protei…	2	26396000	0	5530700	0	0	0	15743000	0	5122100	0	0	0	0	1	1	1	0	0												0	1	0	0	0	1	0	1	0	0	0	0
EVTKHEDAPESE	335	346	AT4G24780.1	Pectin lyase-like superfamily protein; FUNCTIONS IN: lyase activity, pectate lyase activity; INVOLVED IN: biological_process unknown; LOCATED IN: membrane; EXPRESSED IN: 23 plant structures; EXPRESSED DURING: 13 growth stages; CONTAINS InterPro DOMAIN/s: Pectin lyase fold/virulence factor (InterPro:IPR011050), AmbAllergen (InterPro:IPR018082), Pectate lyase/Amb allergen (InterPro:IPR002022), Pect…	2	88734000	0	53466000	0	0	0	0	0	35268000	0	0	0	0	1	0	1	0	0												0	1	0	0	0	0	0	1	0	0	0	0
NKEVTKHEDAPESK	337	350	AT3G27400.1	Pectin lyase-like superfamily protein; FUNCTIONS IN: pectate lyase activity; INVOLVED IN: biological_process unknown; LOCATED IN: endomembrane system; EXPRESSED IN: 17 plant structures; EXPRESSED DURING: 11 growth stages; CONTAINS InterPro DOMAIN/s: Pectin lyase fold/virulence factor (InterPro:IPR011050), AmbAllergen (InterPro:IPR018082), Pectate lyase/Amb allergen (InterPro:IPR002022), Pectin ly…	2	88738000	0	43585000	0	0	0	0	0	45152500	0	0	0	0	1	0	1	0	0												0	2	0	0	0	0	0	2	0	0	0	0
DSSDKDVVNPKPG	103	115	AT1G67750.1	Pectate lyase family protein; FUNCTIONS IN: pectate lyase activity; INVOLVED IN: biological_process unknown; LOCATED IN: endomembrane system; EXPRESSED IN: 21 plant structures; EXPRESSED DURING: 13 growth stages; CONTAINS InterPro DOMAIN/s: Pectin lyase fold/virulence factor (InterPro:IPR011050), AmbAllergen (InterPro:IPR018082), Pectate lyase/Amb allergen (InterPro:IPR002022), Pectin lyase fold …	2	66804000	0	38650000	0	0	0	0	0	28154000	0	0	0	0	1	0	1	0	0												0	2	0	0	0	0	0	2	0	0	0	0
PGSNMDWTGQ	173	182	AT5G04760.1	Duplicated homeodomain-like superfamily protein; CONTAINS InterPro DOMAIN/s: SANT, DNA-binding (InterPro:IPR001005), Molecular chaperone, heat shock protein, Hsp40, DnaJ (InterPro:IPR015609), Homeodomain-like (InterPro:IPR009057), Myb, DNA-binding (InterPro:IPR014778), HTH transcriptional regulator, Myb-type, DNA-binding (InterPro:IPR017930), Myb-like DNA-binding domain, SHAQKYF class (InterPro:I…	1	171850000	0	0	0	0	0	0	171850000	0	0	0	0	0	0	0	1	0	0												0	0	0	0	0	0	1	0	0	0	0	0
EKVVPVKPS	358	366	AT5G55180.2	O-Glycosyl hydrolases family 17 protein; FUNCTIONS IN: cation binding, hydrolase activity, hydrolyzing O-glycosyl compounds, catalytic activity; INVOLVED IN: carbohydrate metabolic process; LOCATED IN: endomembrane system; EXPRESSED IN: 18 plant structures; EXPRESSED DURING: 11 growth stages; CONTAINS InterPro DOMAIN/s: X8 (InterPro:IPR012946), Glycoside hydrolase, catalytic core (InterPro:IPR017…	1	27118000	0	0	0	0	0	0	27118000	0	0	0	0	0	0	0	1	0	0												0	0	0	0	0	0	1	0	0	0	0	0
RVTRVDLGNSNLSGH	71	85	AT5G21090.1	Leucine-rich repeat (LRR) family protein; INVOLVED IN: signal transduction; LOCATED IN: endomembrane system; EXPRESSED IN: 22 plant structures; EXPRESSED DURING: 13 growth stages; CONTAINS InterPro DOMAIN/s: Leucine-rich repeat-containing N-terminal domain, type 2 (InterPro:IPR013210), Leucine-rich repeat (InterPro:IPR001611); BEST Arabidopsis thaliana protein match is: Leucine-rich repeat (LRR) …	1	10764000	0	0	0	0	0	0	10764000	0	0	0	0	0	0	0	1	0	0												0	0	0	0	0	0	1	0	0	0	0	0
AEGSIGDGLEPILH	520	533	AT4G30020.1	PA-domain containing subtilase family protein; FUNCTIONS IN: identical protein binding, serine-type endopeptidase activity; INVOLVED IN: proteolysis, negative regulation of catalytic activity; LOCATED IN: endomembrane system, cell wall, membrane; EXPRESSED IN: 20 plant structures; EXPRESSED DURING: 13 growth stages; CONTAINS InterPro DOMAIN/s: Protease-associated PA (InterPro:IPR003137), Proteina…	1	210350000	0	120980000	0	0	0	0	0	89367000	0	0	0	0	1	0	1	0	0												0	1	0	0	0	0	0	1	0	0	0	0
FSARGPNPETPE	496	507	AT3G14240.1	Subtilase family protein; FUNCTIONS IN: identical protein binding, serine-type endopeptidase activity; INVOLVED IN: proteolysis, negative regulation of catalytic activity; LOCATED IN: endomembrane system; EXPRESSED IN: 22 plant structures; EXPRESSED DURING: 13 growth stages; CONTAINS InterPro DOMAIN/s: Protease-associated PA (InterPro:IPR003137), Proteinase inhibitor, propeptide (InterPro:IPR0090…	1	101310000	0	57718000	0	0	0	0	0	43589000	0	0	0	0	1	0	1	0	0												0	1	0	0	0	0	0	1	0	0	0	0
VVDGSNNLKAPKGLG	370	384	AT3G13510.1	Protein of Unknown Function (DUF239); INVOLVED IN: biological_process unknown; LOCATED IN: endomembrane system; EXPRESSED IN: 22 plant structures; EXPRESSED DURING: 13 growth stages; CONTAINS InterPro DOMAIN/s: Protein of unknown function DUF239, plant (InterPro:IPR004314); BEST Arabidopsis thaliana protein match is: Protein of Unknown Function (DUF239) (TAIR:AT1G55360.1); Has 759 Blast hits to 7…	1	88200000	0	55298000	0	0	0	0	0	32902000	0	0	0	0	1	0	1	0	0												0	1	0	0	0	0	0	1	0	0	0	0
HVLPATSVGASGGDEIR	443	459	AT3G14240.1	Subtilase family protein; FUNCTIONS IN: identical protein binding, serine-type endopeptidase activity; INVOLVED IN: proteolysis, negative regulation of catalytic activity; LOCATED IN: endomembrane system; EXPRESSED IN: 22 plant structures; EXPRESSED DURING: 13 growth stages; CONTAINS InterPro DOMAIN/s: Protease-associated PA (InterPro:IPR003137), Proteinase inhibitor, propeptide (InterPro:IPR0090…	1	29902000	0	21969000	0	0	0	0	0	7932800	0	0	0	0	1	0	1	0	0												0	1	0	0	0	0	0	1	0	0	0	0
FKAKSDYVQKPVPE	371	384	AT4G20860.1	FAD-binding Berberine family protein; FUNCTIONS IN: electron carrier activity, oxidoreductase activity, FAD binding, catalytic activity; INVOLVED IN: response to cyclopentenone; LOCATED IN: endomembrane system; EXPRESSED IN: 10 plant structures; EXPRESSED DURING: LP.06 six leaves visible, LP.04 four leaves visible, 4 anthesis, LP.10 ten leaves visible, LP.08 eight leaves visible; CONTAINS InterPr…	1	26944000	0	19680000	0	0	0	0	0	7264100	0	0	0	0	1	0	1	0	0												0	1	0	0	0	0	0	1	0	0	0	0
EEFNNNNKNDEK	99	110	AT1G28400.1	unknown protein; FUNCTIONS IN: molecular_function unknown; INVOLVED IN: biological_process unknown; LOCATED IN: endomembrane system; EXPRESSED IN: 22 plant structures; EXPRESSED DURING: 13 growth stages; BEST Arabidopsis thaliana protein match is: unknown protein (TAIR:AT2G33850.1); Has 45374 Blast hits to 18870 proteins in 668 species: Archae - 72; Bacteria - 1460; Metazoa - 1191; Fungi - 1038; …	1	24134000	0	14379000	0	0	0	0	0	9754300	0	0	0	0	1	0	1	0	0												0	1	0	0	0	0	0	1	0	0	0	0
IQGGDPKGTGKGGTS	51	65	AT1G01940.1	Cyclophilin-like peptidyl-prolyl cis-trans isomerase family protein; FUNCTIONS IN: peptidyl-prolyl cis-trans isomerase activity; INVOLVED IN: protein folding; LOCATED IN: cellular_component unknown; EXPRESSED IN: 23 plant structures; EXPRESSED DURING: 13 growth stages; CONTAINS InterPro DOMAIN/s: Cyclophilin-like (InterPro:IPR015891), Peptidyl-prolyl cis-trans isomerase, cyclophilin-type (InterPr…	1	19240000	0	10270000	0	0	0	0	0	8970300	0	0	0	0	1	0	1	0	0												0	1	0	0	0	0	0	1	0	0	0	0
SSQDQSPDPKPTTPTGTS	256	273	AT1G75800.1	Pathogenesis-related thaumatin superfamily protein; FUNCTIONS IN: molecular_function unknown; INVOLVED IN: response to other organism; LOCATED IN: endomembrane system; EXPRESSED IN: 22 plant structures; EXPRESSED DURING: 13 growth stages; CONTAINS InterPro DOMAIN/s: Thaumatin, conserved site (InterPro:IPR017949), Thaumatin, pathogenesis-related (InterPro:IPR001938); BEST Arabidopsis thaliana prot…	1	9887400	0	5486400	0	0	0	0	0	4401000	0	0	0	0	1	0	1	0	0												0	1	0	0	0	0	0	1	0	0	0	0
VEEMNKHVR	442	450	AT4G20860.1	FAD-binding Berberine family protein; FUNCTIONS IN: electron carrier activity, oxidoreductase activity, FAD binding, catalytic activity; INVOLVED IN: response to cyclopentenone; LOCATED IN: endomembrane system; EXPRESSED IN: 10 plant structures; EXPRESSED DURING: LP.06 six leaves visible, LP.04 four leaves visible, 4 anthesis, LP.10 ten leaves visible, LP.08 eight leaves visible; CONTAINS InterPr…	1	5488800	0	3244900	0	0	0	0	0	2243900	0	0	0	0	1	0	1	0	0												0	1	0	0	0	0	0	1	0	0	0	0
VADSHLLPAIAVGKKTGD	432	449	AT2G05920.1	Subtilase family protein; FUNCTIONS IN: identical protein binding, serine-type endopeptidase activity; INVOLVED IN: proteolysis, negative regulation of catalytic activity; LOCATED IN: cell wall, plant-type cell wall; EXPRESSED IN: 22 plant structures; EXPRESSED DURING: 13 growth stages; CONTAINS InterPro DOMAIN/s: Protease-associated PA (InterPro:IPR003137), Proteinase inhibitor, propeptide (Inte…	1	16850000	0	0	0	0	0	0	0	16850000	0	0	0	0	0	0	1	0	0												0	0	0	0	0	0	0	1	0	0	1	0
FYNYGPGGENNGGGGGGG	74	91	AT3G45160.1	Putative membrane lipoprotein; FUNCTIONS IN: molecular_function unknown; INVOLVED IN: biological_process unknown; LOCATED IN: endomembrane system; EXPRESSED IN: 16 plant structures; EXPRESSED DURING: 9 growth stages; Has 13 Blast hits to 13 proteins in 4 species: Archae - 0; Bacteria - 0; Metazoa - 0; Fungi - 0; Plants - 13; Viruses - 0; Other Eukaryotes - 0 (source: NCBI BLink).	1	14086000	0	0	0	0	0	0	0	14086000	0	0	0	0	0	0	1	0	0												0	0	0	0	0	0	0	1	0	0	0	0
VPTVVFHFGGGEVS	414	427	AT3G61820.1	Eukaryotic aspartyl protease family protein; FUNCTIONS IN: aspartic-type endopeptidase activity; INVOLVED IN: proteolysis; LOCATED IN: plant-type cell wall; EXPRESSED IN: 22 plant structures; EXPRESSED DURING: 13 growth stages; CONTAINS InterPro DOMAIN/s: Peptidase aspartic (InterPro:IPR021109), Peptidase aspartic, catalytic (InterPro:IPR009007), Peptidase A1 (InterPro:IPR001461); BEST Arabidopsi…	1	22736000	0	0	0	0	0	0	0	22736000	0	0	0	0	0	0	1	0	0												0	0	0	0	0	0	0	1	0	0	0	0
ASLTSSPPSIIH	53	64	AT3G14240.1	Subtilase family protein; FUNCTIONS IN: identical protein binding, serine-type endopeptidase activity; INVOLVED IN: proteolysis, negative regulation of catalytic activity; LOCATED IN: endomembrane system; EXPRESSED IN: 22 plant structures; EXPRESSED DURING: 13 growth stages; CONTAINS InterPro DOMAIN/s: Protease-associated PA (InterPro:IPR003137), Proteinase inhibitor, propeptide (InterPro:IPR0090…	0	16264000	0	0	0	0	0	0	16264000	0	0	0	0	0	0	0	1	0	0												0	0	0	0	0	0	2	0	0	0	0	0
LSRKNPSPSSPP	48	59	AT1G66180.1	The gene encodes a putative aspartyl protease (ASP). Its expression is induced in response to light and ascorbate.	0	59407000	0	36784000	0	0	0	0	0	22623000	0	0	0	0	1	0	1	0	0												0	1	0	0	0	0	0	1	0	0	0	0
IVIGFIDSGIFPHHPS	154	169	AT4G30020.1	PA-domain containing subtilase family protein; FUNCTIONS IN: identical protein binding, serine-type endopeptidase activity; INVOLVED IN: proteolysis, negative regulation of catalytic activity; LOCATED IN: endomembrane system, cell wall, membrane; EXPRESSED IN: 20 plant structures; EXPRESSED DURING: 13 growth stages; CONTAINS InterPro DOMAIN/s: Protease-associated PA (InterPro:IPR003137), Proteina…	0	14541000	0	7158000	0	0	0	0	0	7382800	0	0	0	0	1	0	1	0	0												0	1	0	0	0	0	0	1	0	0	0	0
[truncated: 1,048,326+ more rows]
